# Supplementary material for: An Induced Mutation in HvRECQL4 Increases the Overall Recombination and Restores Fertility in a Barley HvMLH3 Mutant Background
Source: Front Plant Sci. 2021 Nov 12;12:706560. doi: 10.3389/fpls.2021.706560 (PMC8633572; doi:10.3389/fpls.2021.706560)
Supplement: Supplementary Material 4 — 50K genotyping data (Excel). [file Data_Sheet_4.zip]

Archive with 1 entries (1 files):
- SupplementaryMaterial_4_Recql4Mlh3_50KGenotypingData.xlsx
