# Supplementary material for: An Induced Mutation in HvRECQL4 Increases the Overall Recombination and Restores Fertility in a Barley HvMLH3 Mutant Background
Source: Front Plant Sci. 2021 Nov 12;12:706560. doi: 10.3389/fpls.2021.706560 (PMC8633572; doi:10.3389/fpls.2021.706560)
Supplement: Supplementary Material 4 — 50K genotyping data (Excel). [file Data_Sheet_4.zip › SupplementaryMaterial_4_Recql4Mlh3_50KGenotypingData.xlsx]

## Sheet: All_Cleaned_F2RecombinationOnly
NOTE: Markers that were homozygous in the F2s were "shadowed" by leaving them as "NA" In the respective F3s.					original	original	original	original	original	original	original	original	original	original	original	original	original	original	original	original	original	original	original	original	original	original	original	original	original	original	original	original	original	original	original	original	original	original	original	original	original	original	not50Kd	not50Kd	not50Kd	not50Kd	not50Kd	not50Kd	not50Kd
Allele calls: "a" refers to same homozygous allele as SuppLine2099 parent; "b" refers to same homozygous allele as cv. Barke parent. "h" refers to heterozygous call, and "NA" to missing data			REQL4_Supp.2099 1a:45A046	Barke6	Recqpl4_2099xBa_1_1_F2_145	Recqpl4_2099xBa_1_1_F2_245	Recqpl4_2099xBa_1_1_F2_49	Recqpl4_2099xBa_1_1_F2_206	Recqpl4_2099xBa_1_1_F2_181	Recqpl4_2099xBa_1_1_F2_15	Recqpl4_2099xBa_1_1_F2_28	Recqpl4_2099xBa_1_1_F2_251	Recqpl4_2099xBa_1_1_F2_44	Recqpl4_2099xBa_1_1_F2_30	Recqpl4_2099xBa_1_1_F2_87	Recqpl4_2099xBa_1_1_F2_99	Recqpl4_2099xBa_1_1_F2_2	Recqpl4_2099xBa_1_1_F2_132	Recqpl4_2099xBa_1_1_F2_218	Recqpl4_2099xBa_1_1_F2_260	Recqpl4_2099xBa_1_1_F2_103	Recqpl4_2099xBa_1_1_F2_186	Recqpl4_2099xBa_1_1_F2_209	Recqpl4_2099xBa_1_1_F2_109	Recqpl4_2099xBa_1_1_F2_119	Recqpl4_2099xBa_1_1_F2_12	Recqpl4_2099xBa_1_1_F2_123	Recqpl4_2099xBa_1_1_F2_152	Recqpl4_2099xBa_1_1_F2_191	Recqpl4_2099xBa_1_1_F2_213	Recqpl4_2099xBa_1_1_F2_232	Recqpl4_2099xBa_1_1_F2_240	Recqpl4_2099xBa_1_1_F2_102	Recqpl4_2099xBa_1_1_F2_258	Recqpl4_2099xBa_1_1_F2_117	Recqpl4_2099xBa_1_1_F2_112	Recqpl4_2099xBa_1_1_F2_57	Recqpl4_2099xBa_1_1_F2_168	Recqpl4_2099xBa_1_1_F2_18	Recqpl4_2099xBa_1_1_F2_205	Recqpl4_2099xBa_1_1_F2_212	Recqpl4_2099xBa_1_1_F2_125	Recqpl4_2099xBa_1_1_F2_9	Recqpl4_2099xBa_1_1_F2_74	Recqpl4_2099xBa_1_1_F2_20	Recqpl4_2099xBa_1_1_F2_16	Recqpl4_2099xBa_1_1_F2_32	Recqpl4_2099xBa_1_1_F2_171	Recqpl4_2099xBa_1_1_F2_79
					F2	F2	F2	F2	F2	F2	F2	F2	F2	F2	F2	F2	F2	F2	F2	F2	F2	F2	F2	F2	F2	F2	F2	F2	F2	F2	F2	F2	F2	F2	F2	F2	F2	F2	F2	F2	F2	F2	F2	F2	F2	F2	F2	F2	F2
Marker	Chromosome	Position	MutantParent	WT Parent	mlh3/recql4	mlh3/recql4	mlh3/recql4	mlh3/recql4	mlh3/recql4	mlh3/recql4	mlh3/recql4	mlh3/recql4	mlh3/recql4	mlh3/recql4	wt/recql4	wt/recql4	wt/recql4	wt/recql4	wt/recql4	wt/recql4	wt/recql4	wt/recql4	wt/recql4	mlh3/wt	mlh3/wt	mlh3/wt	mlh3/wt	mlh3/wt	mlh3/wt	mlh3/wt	mlh3/wt	mlh3/wt	wt/wt	wt/wt	wt/wt	wt/wt	wt/wt	wt/wt	wt/wt	wt/wt	wt/wt	wt/wt	wt/wt	wt/wt	wt/wt	wt/wt	wt/wt	wt/wt	wt/recql4
SCRI_RS_149838	1H	146218	A	G	h	h	a	b	b	a	a	b	b	b	a	h	h	h	a	h	h	h	b	b	h	a	a	b	a	b	b	b	h	b	a	a	a	h	a	b	b	b	h	a	h	h	a	b	b
SCRI_RS_227491	1H	147494	G	A	h	h	a	b	b	a	a	b	b	b	a	h	h	h	a	h	h	h	b	b	h	a	a	b	a	b	b	b	h	b	a	a	a	h	a	b	b	b	h	a	h	h	a	b	b
JHI-Hv50k-2016-270	1H	159936	G	T	h	h	a	b	b	a	a	b	b	b	a	h	h	h	a	h	h	h	b	b	h	a	a	b	a	b	b	b	h	b	a	a	a	h	a	b	b	b	h	a	h	h	a	b	b
JHI-Hv50k-2016-237	1H	164176	C	A	h	h	a	b	b	a	a	b	b	b	a	h	h	h	a	h	h	h	b	b	h	a	a	b	a	b	b	b	h	b	a	a	a	h	a	b	b	b	h	a	h	h	a	b	b
BOPA2_12_30653	1H	164469	G	A	h	h	a	b	b	a	a	b	b	b	a	h	h	h	a	h	h	h	b	b	h	a	a	b	a	b	b	b	h	b	a	a	a	h	a	b	b	b	h	a	h	h	a	b	b
JHI-Hv50k-2016-200	1H	167678	G	A	h	h	a	b	b	a	a	b	b	b	a	h	h	h	a	h	h	h	b	b	h	a	a	b	a	b	b	b	h	b	a	a	a	h	a	b	b	b	h	a	h	h	a	b	b
BOPA1_2511-533	1H	173286	G	A	h	h	a	b	b	a	a	b	b	b	a	h	h	h	a	h	h	h	b	b	h	a	a	b	a	b	b	b	h	b	a	a	a	h	a	b	b	b	h	a	h	h	a	b	b
JHI-Hv50k-2016-137	1H	188138	A	T	h	h	a	b	b	a	a	b	b	b	a	h	h	h	a	h	h	h	b	b	h	a	a	b	a	b	b	b	h	b	a	a	a	h	a	b	b	b	h	a	h	h	a	b	b
JHI-Hv50k-2016-97	1H	252831	C	A	h	h	a	b	b	a	a	b	b	b	a	h	h	h	a	h	h	h	b	b	h	a	a	b	a	b	b	b	h	b	a	a	a	h	a	b	b	b	h	a	h	h	a	b	b
BOPA2_12_10420	1H	282251	A	C	h	h	a	b	b	a	a	b	b	b	a	h	h	h	a	h	h	h	b	b	h	a	a	b	a	b	b	b	h	b	a	a	a	h	a	b	b	b	h	a	h	h	a	b	b
BOPA1_3107-422	1H	282390	A	G	h	h	a	b	b	a	a	b	b	b	a	h	h	h	a	h	h	h	b	b	h	a	a	b	a	b	b	b	h	b	a	a	a	h	a	b	b	b	h	a	h	h	a	b	b
JHI-Hv50k-2016-127	1H	282766	C	T	h	h	a	b	b	a	a	b	b	b	a	h	h	h	a	h	h	h	b	b	h	a	a	b	a	b	b	b	h	b	a	a	a	h	a	b	b	b	h	a	h	h	a	b	b
JHI-Hv50k-2016-468	1H	647796	A	G	h	h	a	b	b	a	a	b	b	b	a	h	h	h	a	h	h	h	b	b	h	a	a	b	a	b	b	b	h	b	a	a	a	h	a	b	b	h	h	a	h	h	a	b	b
BOPA2_12_30969	1H	938921	G	A	h	h	a	b	b	a	a	b	b	b	a	h	h	h	a	h	h	h	b	b	h	a	a	b	a	b	b	b	h	b	a	a	a	h	a	b	b	h	h	a	h	h	a	b	b
JHI-Hv50k-2016-1198	1H	2163664	G	A	h	h	a	b	b	a	a	b	b	b	a	h	h	h	a	h	h	h	b	b	h	a	a	b	a	b	b	b	h	b	a	a	a	h	a	b	b	h	h	a	h	h	a	b	b
JHI-Hv50k-2016-6156	1H	3467328	T	C	b	h	a	b	b	h	a	b	b	b	a	h	h	h	a	b	h	a	h	b	h	a	a	b	a	b	b	b	h	b	a	a	a	h	a	h	b	a	h	a	h	h	a	b	b
JHI-Hv50k-2016-6206	1H	3470194	G	A	b	h	a	b	b	h	a	b	b	b	a	h	h	h	a	b	h	a	h	b	h	a	a	b	a	b	b	b	h	b	a	a	a	h	a	h	b	a	h	a	h	h	a	b	b
JHI-Hv50k-2016-6222	1H	3470523	G	C	b	h	a	b	b	h	a	b	b	b	a	h	h	h	a	b	h	a	h	b	h	a	a	b	a	b	b	b	h	b	a	a	a	h	a	h	b	a	h	a	h	h	a	b	b
JHI-Hv50k-2016-6438	1H	3533674	A	G	b	h	a	b	b	h	a	b	b	b	a	h	h	h	a	b	h	a	h	b	h	a	a	b	a	b	b	b	h	b	a	a	a	h	a	h	b	a	h	a	h	h	a	b	b
JHI-Hv50k-2016-6437	1H	3533728	T	C	b	h	a	b	b	h	a	b	b	b	a	h	h	h	a	b	h	a	h	b	h	a	a	b	a	b	b	b	h	b	a	a	a	h	a	h	b	a	h	a	h	h	a	b	b
JHI-Hv50k-2016-6421	1H	3534427	C	G	b	h	a	b	b	h	a	b	b	b	a	h	h	h	a	b	h	a	h	b	h	a	a	b	a	b	b	b	h	b	a	a	a	h	a	h	b	a	h	a	h	h	a	b	b
JHI-Hv50k-2016-6626	1H	3614405	T	G	b	h	a	b	b	h	a	b	b	b	a	h	h	h	a	b	h	a	h	b	h	a	a	b	a	b	b	b	h	b	a	a	a	h	a	h	b	a	h	a	h	h	a	b	b
JHI-Hv50k-2016-6543	1H	3713927	C	T	b	h	a	b	b	h	a	b	b	b	a	h	h	h	a	b	h	a	h	b	h	a	a	b	a	b	b	b	a	b	a	a	a	h	a	h	b	a	h	a	h	h	a	b	b
BOPA2_12_30933	1H	3805296	A	G	b	h	a	b	b	h	a	b	b	b	a	h	h	h	a	b	h	a	h	b	h	a	a	b	a	b	b	b	a	b	a	a	a	h	a	h	b	a	h	a	h	h	a	b	b
SCRI_RS_179144	1H	3806595	A	G	b	h	a	b	b	h	a	b	b	b	a	h	h	h	a	b	h	a	h	b	h	a	a	b	a	b	b	b	a	b	a	a	a	h	a	h	b	a	h	a	h	h	a	b	b
JHI-Hv50k-2016-7035	1H	3807340	C	T	b	h	a	b	b	h	a	b	b	b	a	h	h	h	a	b	h	a	h	b	h	a	a	b	a	b	b	b	a	b	a	a	a	h	a	h	b	a	h	a	h	h	a	b	b
JHI-Hv50k-2016-7033	1H	3807400	A	G	b	h	a	b	b	h	a	b	b	b	a	h	h	h	a	b	h	a	h	b	h	a	a	b	a	b	b	b	a	b	a	a	a	h	a	h	b	a	h	a	h	h	a	b	b
JHI-Hv50k-2016-6092	1H	4228301	C	T	b	h	a	b	b	h	a	b	b	b	a	h	h	h	a	b	h	a	h	b	h	a	a	b	a	b	b	b	h	b	a	a	a	h	a	h	b	a	h	a	h	h	a	b	b
JHI-Hv50k-2016-6091	1H	4228377	G	A	b	h	a	b	b	h	a	b	b	b	a	h	h	h	a	b	h	a	h	b	h	a	a	b	a	b	b	b	h	b	a	a	a	h	a	h	b	a	h	a	h	h	a	b	b
JHI-Hv50k-2016-5139	1H	4798466	C	T	h	h	a	b	b	h	a	b	b	b	a	h	h	h	a	b	h	a	h	b	h	a	a	b	a	b	b	b	h	b	a	a	a	h	a	h	b	a	h	a	h	h	a	b	b
JHI-Hv50k-2016-5157	1H	4799419	C	G	h	h	a	b	b	h	a	b	b	b	a	h	h	h	a	b	h	a	h	b	h	a	a	b	a	b	b	b	h	b	a	a	a	h	a	h	b	a	h	a	h	h	a	b	b
JHI-Hv50k-2016-5228	1H	4806091	G	A	h	h	a	b	b	h	a	b	b	b	a	h	h	h	a	b	h	a	h	b	h	a	a	b	a	b	b	b	h	b	a	a	a	h	a	h	b	a	h	a	h	h	a	b	b
JHI-Hv50k-2016-5029	1H	4838815	T	C	h	h	a	b	b	h	a	b	b	b	a	h	h	h	a	b	h	a	h	b	h	a	a	b	a	b	b	b	h	b	a	a	a	h	a	h	b	a	h	a	h	h	a	b	b
JHI-Hv50k-2016-4906	1H	4865264	A	G	h	h	a	b	b	h	a	b	b	b	a	h	h	h	a	b	h	a	h	b	h	a	a	b	a	b	b	b	h	b	a	a	a	h	a	h	b	a	h	a	h	h	a	b	b
SCRI_RS_60293	1H	5016452	G	A	h	h	a	b	b	h	a	b	b	b	a	h	h	h	a	b	h	a	h	b	h	a	a	b	a	b	b	b	h	b	a	a	a	h	a	h	b	a	h	a	h	h	a	b	b
JHI-Hv50k-2016-4478	1H	5046637	C	T	h	h	a	b	b	h	a	b	b	b	a	h	h	h	a	b	h	a	h	b	h	a	a	b	a	b	b	b	h	b	a	a	a	h	a	h	b	a	h	a	h	h	a	b	b
SCRI_RS_82277	1H	5050411	C	T	h	h	a	b	b	h	a	b	b	b	a	h	h	h	a	b	h	a	h	b	h	a	a	b	a	b	b	b	h	b	a	a	a	h	a	h	b	a	h	a	h	h	a	b	b
SCRI_RS_60145	1H	5071012	T	C	h	h	a	b	b	h	a	b	b	b	a	h	h	h	a	b	h	a	h	b	h	a	a	b	a	b	b	b	h	b	a	a	a	h	a	h	b	a	h	a	h	h	a	b	b
JHI-Hv50k-2016-4657	1H	5076908	C	G	h	h	a	b	b	h	a	b	b	b	a	h	h	h	a	b	h	a	h	b	h	a	a	b	a	b	b	b	h	b	a	a	a	h	a	h	b	a	h	a	h	h	a	b	b
SCRI_RS_149683	1H	5077360	T	C	h	h	a	b	b	h	a	b	b	b	a	h	h	h	a	b	h	a	h	b	h	a	a	b	a	b	b	b	h	b	a	a	a	h	a	h	b	a	h	a	h	h	a	b	b
JHI-Hv50k-2016-4298	1H	5490427	T	G	h	h	a	b	b	h	a	b	b	b	a	h	h	h	a	b	h	a	h	b	h	a	a	b	a	b	b	b	h	b	a	a	a	h	a	h	b	a	h	a	h	h	a	b	b
JHI-Hv50k-2016-4209	1H	5493676	A	G	h	h	a	b	b	h	a	b	b	b	a	h	h	h	a	b	h	a	h	b	h	a	a	b	a	b	b	b	h	b	a	a	a	h	a	h	b	a	h	a	h	h	a	b	b
JHI-Hv50k-2016-4173	1H	5519884	T	C	h	h	a	b	b	h	a	b	b	b	a	h	h	h	a	b	h	a	h	b	h	a	a	b	a	b	b	b	h	b	a	a	a	h	a	h	b	a	h	a	h	h	a	b	b
JHI-Hv50k-2016-4156	1H	5521838	A	C	h	h	a	b	b	h	a	b	b	b	a	h	h	h	a	b	h	a	h	b	h	a	a	b	a	b	b	b	h	b	a	a	a	h	a	h	b	a	h	a	h	h	a	b	b
JHI-Hv50k-2016-3779	1H	5592329	G	A	h	h	a	b	b	h	a	b	b	b	a	h	h	h	a	b	h	a	h	b	h	a	a	b	a	b	b	b	h	b	a	a	a	h	a	h	b	a	h	a	h	h	a	b	b
JHI-Hv50k-2016-7266	1H	5854656	A	G	b	h	a	b	b	h	a	b	b	b	a	h	h	h	a	b	h	a	h	b	h	a	a	b	a	b	b	b	a	b	a	a	a	h	a	h	b	a	h	a	h	h	a	b	b
JHI-Hv50k-2016-7265	1H	5854725	G	A	b	h	a	b	b	h	a	b	b	b	a	h	h	h	a	b	h	a	h	b	h	a	a	b	a	b	b	b	a	b	a	a	a	h	a	h	b	a	h	a	h	h	a	b	b
JHI-Hv50k-2016-7264	1H	5854806	G	A	b	h	a	b	b	h	a	b	b	b	a	h	h	h	a	b	h	a	h	b	h	a	a	b	a	b	b	b	a	b	a	a	a	h	a	h	b	a	h	a	h	h	a	b	b
JHI-Hv50k-2016-7237	1H	5903919	T	A	b	h	a	b	b	h	a	b	b	b	a	h	h	h	a	b	h	a	h	b	h	a	a	b	a	b	b	b	a	b	a	a	a	h	a	h	b	a	h	a	h	h	a	b	b
JHI-Hv50k-2016-7219	1H	5906662	T	A	b	h	a	b	b	h	a	b	b	b	a	h	h	h	a	b	h	a	h	b	h	a	a	b	a	b	b	b	a	b	a	a	a	h	a	h	b	a	h	a	h	h	a	b	b
JHI-Hv50k-2016-7452	1H	5943827	A	G	b	h	a	b	b	h	a	b	b	b	a	h	h	h	a	b	h	a	h	b	h	a	a	b	a	b	b	h	a	b	a	a	a	h	a	h	b	a	h	a	h	h	a	b	b
JHI-Hv50k-2016-7449	1H	5944104	A	C	b	h	a	b	b	h	a	b	b	b	a	h	h	h	a	b	h	a	h	b	h	a	a	b	a	b	b	h	a	b	a	a	a	h	a	h	b	a	h	a	h	h	a	b	b
JHI-Hv50k-2016-7443	1H	5944599	A	G	b	h	a	b	b	h	a	b	b	b	a	h	h	h	a	b	h	a	h	b	h	a	a	b	a	b	b	h	a	b	a	a	a	h	a	h	b	a	h	a	h	h	a	b	b
JHI-Hv50k-2016-7423	1H	5945700	T	C	b	h	a	b	b	h	a	b	b	b	a	h	h	h	a	b	h	a	h	b	h	a	a	b	a	b	b	h	a	b	a	a	a	h	a	h	b	a	h	a	h	h	a	b	b
JHI-Hv50k-2016-7405	1H	5967647	G	C	b	h	a	b	b	h	a	b	b	b	a	h	h	h	a	b	h	a	h	b	h	a	a	b	a	b	b	h	a	b	a	a	a	h	a	h	b	a	h	a	h	h	a	b	b
JHI-Hv50k-2016-7404	1H	5967705	A	G	b	h	a	b	b	h	a	b	b	b	a	h	h	h	a	b	h	a	h	b	h	a	a	b	a	b	b	h	a	b	a	a	a	h	a	h	b	a	h	a	h	h	a	b	b
JHI-Hv50k-2016-7394	1H	5967912	A	G	b	h	a	b	b	h	a	b	b	b	a	h	h	h	a	b	h	a	h	b	h	a	a	b	a	b	b	h	a	b	a	a	a	h	a	h	b	a	h	a	h	h	a	b	b
JHI-Hv50k-2016-7390	1H	5967998	A	G	b	h	a	b	b	h	a	b	b	b	a	h	h	h	a	b	h	a	h	b	h	a	a	b	a	b	b	h	a	b	a	a	a	h	a	h	b	a	h	a	h	h	a	b	b
JHI-Hv50k-2016-7619	1H	6022280	C	A	b	h	a	b	b	h	a	b	b	b	a	h	h	h	a	b	h	a	h	b	h	a	a	b	a	b	b	h	a	b	a	a	a	h	a	h	b	a	h	a	h	h	a	b	b
JHI-Hv50k-2016-7841	1H	6400456	T	C	b	h	a	b	b	h	a	b	b	b	a	h	h	h	a	b	h	a	h	b	h	a	a	b	a	b	b	h	a	b	a	a	a	h	a	h	b	a	h	a	h	h	a	b	b
JHI-Hv50k-2016-7793	1H	6409524	T	C	b	h	a	b	b	h	a	b	b	b	a	h	h	h	a	b	h	a	h	b	h	a	a	b	a	b	b	h	a	b	a	a	a	h	a	h	b	a	h	a	h	h	a	b	b
JHI-Hv50k-2016-7922	1H	6628637	G	C	b	h	a	b	b	h	a	b	b	b	a	h	h	h	a	b	h	a	h	b	h	a	a	b	a	b	b	h	a	b	a	a	a	h	a	h	b	a	h	a	h	h	a	b	b
BOPA1_7372-1253	1H	6638669	A	G	b	h	a	b	b	h	a	b	b	b	a	h	h	h	a	b	h	a	h	b	h	a	a	b	a	b	b	h	a	b	a	a	a	h	a	h	b	a	h	a	h	h	a	b	b
BOPA1_6949-895	1H	6725625	A	G	b	h	a	b	b	h	a	b	b	b	a	h	h	h	a	b	h	a	h	b	h	a	a	b	a	b	b	h	a	b	a	a	a	h	a	h	b	a	h	a	h	h	a	b	b
SCRI_RS_184274	1H	6817553	A	C	b	h	a	b	b	h	a	b	b	b	a	h	h	h	a	b	h	a	h	b	h	a	a	b	a	b	b	h	a	b	a	a	a	h	a	h	b	a	h	a	h	h	a	b	b
JHI-Hv50k-2016-8002	1H	6931684	C	G	b	h	a	b	b	h	a	b	b	b	a	h	h	h	a	b	h	a	h	b	h	a	a	b	a	b	b	h	a	b	a	a	a	h	a	h	b	a	h	a	h	h	a	b	b
JHI-Hv50k-2016-7985	1H	6932738	G	A	b	h	a	b	b	h	a	b	b	b	a	h	h	h	a	b	h	a	h	b	h	a	a	b	a	b	b	h	a	b	a	a	a	h	a	h	b	a	h	a	h	h	a	b	b
JHI-Hv50k-2016-7983	1H	6932847	C	T	b	h	a	b	b	h	a	b	b	b	a	h	h	h	a	b	h	a	h	b	h	a	a	b	a	b	b	h	a	b	a	a	a	h	a	h	b	a	h	a	h	h	a	b	b
JHI-Hv50k-2016-8840	1H	7741171	C	T	b	h	a	b	b	h	a	b	b	b	a	h	h	h	a	b	h	a	h	h	h	a	a	b	a	b	b	h	a	b	a	a	a	h	a	h	b	a	h	a	h	h	a	b	b
JHI-Hv50k-2016-8797	1H	7752237	C	T	b	h	a	b	b	h	a	b	b	b	a	h	h	h	a	b	h	a	h	h	h	a	a	b	a	b	b	h	a	b	a	a	a	h	a	h	b	a	h	a	h	h	a	b	b
JHI-Hv50k-2016-9237	1H	7940077	G	C	b	h	a	b	b	h	a	b	b	b	a	h	h	h	a	b	h	a	h	h	h	a	a	b	a	b	b	h	a	b	a	a	a	h	a	h	b	a	h	a	h	h	a	b	b
JHI-Hv50k-2016-9470	1H	8007008	C	T	b	h	a	b	b	h	a	b	b	b	a	h	h	h	a	b	h	a	h	h	h	a	a	b	a	b	b	h	a	b	a	a	a	h	a	h	b	a	h	a	h	h	a	b	b
JHI-Hv50k-2016-9524	1H	8196745	A	C	b	h	a	b	b	h	a	b	b	b	a	h	h	h	a	b	h	a	h	h	h	a	a	b	a	b	b	h	a	b	a	a	a	h	a	h	b	a	h	a	h	h	a	b	b
JHI-Hv50k-2016-9563	1H	8199429	T	C	b	h	a	b	b	h	a	b	b	b	a	h	h	h	a	b	h	a	h	h	h	a	a	b	a	b	b	h	a	b	a	a	a	h	a	h	b	a	h	a	h	h	a	b	b
JHI-Hv50k-2016-9618	1H	8216257	C	T	b	h	a	b	b	h	a	b	b	b	a	h	h	h	a	b	h	a	h	h	h	a	a	b	a	b	b	h	a	b	a	a	a	h	a	h	b	a	h	a	h	h	a	b	b
BOPA2_12_30918	1H	8216427	G	A	b	h	a	b	b	h	a	b	b	b	a	h	h	h	a	b	h	a	h	h	h	a	a	b	a	b	b	h	a	b	a	a	a	h	a	h	b	a	h	a	h	h	a	b	b
JHI-Hv50k-2016-9857	1H	8298835	A	C	b	h	a	b	b	h	a	b	b	b	a	h	h	h	a	b	h	a	h	h	h	a	a	b	a	b	b	h	a	b	a	a	a	h	a	h	b	a	h	a	h	h	a	b	b
JHI-Hv50k-2016-9842	1H	8300129	C	T	b	h	a	b	b	h	a	b	b	b	a	h	h	h	a	b	h	a	h	h	h	a	a	b	a	b	b	h	a	b	a	a	a	h	a	h	b	a	h	a	h	h	a	b	b
JHI-Hv50k-2016-9987	1H	8511263	A	G	b	h	a	b	b	h	a	b	b	b	a	h	h	h	a	b	h	a	h	h	h	a	a	b	a	b	b	h	a	b	a	a	a	h	a	h	b	a	h	a	h	h	h	b	b
JHI-Hv50k-2016-9983	1H	8511495	A	C	b	h	a	b	b	h	a	b	b	b	a	h	h	h	a	b	h	a	h	h	h	a	a	b	a	b	b	h	a	b	a	a	a	h	a	h	b	a	h	a	h	h	h	b	b
JHI-Hv50k-2016-9963	1H	8512325	C	T	b	h	a	b	b	h	a	b	b	b	a	h	h	h	a	b	h	a	h	h	h	a	a	b	a	b	b	h	a	b	a	a	a	h	a	h	b	a	h	a	h	h	h	b	b
SCRI_RS_148560	1H	8661330	G	T	b	h	a	b	b	h	a	b	b	b	a	h	h	h	a	b	h	a	h	h	h	a	a	b	a	b	b	h	a	b	a	a	a	h	a	h	b	a	h	a	h	h	h	b	b
JHI-Hv50k-2016-10365	1H	9446222	T	C	b	h	a	b	b	h	a	b	b	b	a	h	h	h	a	b	h	a	h	h	h	a	a	b	a	b	b	h	a	b	a	a	a	h	a	h	b	a	b	a	h	h	h	b	b
JHI-Hv50k-2016-10363	1H	9446439	A	G	b	h	a	b	b	h	a	b	b	b	a	h	h	h	a	b	h	a	h	h	h	a	a	b	a	b	b	h	a	b	a	a	a	h	a	h	b	a	b	a	h	h	h	b	b
SCRI_RS_164150	1H	9740804	T	C	b	h	a	b	b	h	a	b	b	b	a	h	h	h	a	b	h	a	h	h	h	a	a	b	a	b	b	h	a	b	a	a	a	h	a	h	b	a	b	a	h	h	h	b	b
JHI-Hv50k-2016-10391	1H	9833943	A	G	b	h	a	b	b	h	a	b	b	b	a	h	h	h	a	b	h	a	h	h	h	a	a	b	a	b	b	h	a	b	a	a	a	h	a	h	b	a	b	a	h	h	h	b	b
JHI-Hv50k-2016-11098	1H	10789273	T	G	b	h	a	b	b	h	a	b	b	b	a	h	h	h	a	b	h	a	h	h	h	a	a	b	h	b	b	h	a	b	a	a	a	h	a	h	b	a	b	a	h	h	h	b	b
JHI-Hv50k-2016-11134	1H	10810914	G	A	b	h	a	b	b	h	a	b	b	b	a	h	h	h	a	b	h	a	h	h	h	a	a	b	h	b	b	h	a	b	a	a	a	h	a	h	b	a	b	a	h	h	h	b	b
JHI-Hv50k-2016-11221	1H	11089084	T	C	b	h	a	b	b	h	a	b	b	b	a	a	h	h	a	b	h	a	h	h	h	a	a	b	h	b	b	h	a	b	a	a	a	h	a	h	b	a	b	a	h	h	h	b	b
JHI-Hv50k-2016-11778	1H	11758735	C	T	b	h	a	b	b	h	a	b	b	b	a	a	h	h	a	b	h	a	h	h	h	a	a	b	h	b	b	h	a	b	a	a	a	h	a	h	b	a	b	h	h	h	h	b	b
JHI-Hv50k-2016-11714	1H	11798189	G	A	b	h	a	b	b	h	a	b	b	b	a	a	h	h	a	b	h	a	h	h	h	a	a	b	h	b	b	h	a	b	a	a	a	h	a	h	b	a	b	h	h	h	h	b	b
JHI-Hv50k-2016-11704	1H	11798805	T	C	b	h	a	b	b	h	a	b	b	b	a	a	h	h	a	b	h	a	h	h	h	a	a	b	h	b	b	h	a	b	a	a	a	h	a	h	b	a	b	h	h	h	h	b	b
JHI-Hv50k-2016-11687	1H	11800097	C	G	b	h	a	b	b	h	a	b	b	b	a	a	h	h	a	b	h	a	h	h	h	a	a	b	h	b	b	h	a	b	a	a	a	h	a	h	b	a	b	h	h	h	h	b	b
SCRI_RS_152464	1H	11800097	C	G	b	h	a	b	b	h	a	b	b	b	a	a	h	h	a	b	h	a	h	h	h	a	a	b	h	b	b	h	a	b	a	a	a	h	a	h	b	a	b	h	h	h	h	b	b
JHI-Hv50k-2016-11970	1H	12329957	A	G	b	h	a	b	b	h	a	b	b	b	a	a	h	h	a	b	h	a	h	h	h	a	a	b	h	b	b	h	a	b	a	a	a	h	a	h	b	a	b	h	h	h	h	b	b
JHI-Hv50k-2016-12344	1H	12582707	C	A	b	h	a	b	b	h	a	b	b	b	a	a	h	h	a	b	h	a	h	h	h	a	a	b	h	b	b	h	a	b	a	a	a	h	a	h	b	a	b	h	h	h	h	b	b
JHI-Hv50k-2016-12336	1H	12583183	G	A	b	h	a	b	b	h	a	b	b	b	a	a	h	h	a	b	h	a	h	h	h	a	a	b	h	b	b	h	a	b	a	a	a	h	a	h	b	a	b	h	h	h	h	b	b
BOPA2_12_30877	1H	12925261	C	G	b	h	h	b	b	h	h	b	b	b	a	a	a	h	a	b	h	a	h	b	h	a	a	b	h	b	b	h	a	b	h	a	a	h	a	h	b	a	b	h	h	h	h	b	b
JHI-Hv50k-2016-12866	1H	13028904	T	A	b	h	h	b	b	h	h	b	b	b	a	a	a	h	a	b	h	a	h	b	h	a	a	b	h	b	b	h	a	b	h	a	a	h	a	h	b	a	b	h	h	b	h	b	b
SCRI_RS_141877	1H	13031817	T	G	b	h	h	b	b	h	h	b	b	b	a	a	a	h	a	b	h	a	h	b	h	a	a	b	h	b	b	h	a	b	h	a	a	h	a	h	b	a	b	h	h	b	h	b	b
JHI-Hv50k-2016-12930	1H	13037545	G	A	b	h	h	b	b	h	h	b	b	b	a	a	a	h	a	b	h	a	h	b	h	a	a	b	h	b	b	h	a	b	h	a	a	h	a	h	b	a	b	h	h	b	h	b	b
JHI-Hv50k-2016-12956	1H	13283661	C	T	b	h	h	b	b	h	h	b	b	b	a	a	a	h	a	b	h	a	h	b	h	a	a	b	h	b	b	h	a	b	h	a	a	h	a	h	b	a	b	h	h	b	h	b	b
JHI-Hv50k-2016-12959	1H	13283765	A	G	b	h	h	b	b	h	h	b	b	b	a	a	a	h	a	b	h	a	h	b	h	a	a	b	h	b	b	h	a	b	h	a	a	h	a	h	b	a	b	h	h	b	h	b	b
JHI-Hv50k-2016-12965	1H	13284305	A	C	b	h	h	b	b	h	h	b	b	b	a	a	a	h	a	b	h	a	h	b	h	a	a	b	h	b	b	h	a	b	h	a	a	h	a	h	b	a	b	h	h	b	h	b	b
JHI-Hv50k-2016-13004	1H	13296898	T	G	b	h	h	b	b	h	h	b	b	b	a	a	a	h	a	b	h	a	h	b	h	a	a	b	h	b	b	h	a	b	h	a	a	h	a	h	b	a	b	h	h	b	h	b	b
JHI-Hv50k-2016-13011	1H	13297661	C	T	b	h	h	b	b	h	h	b	b	b	a	a	a	h	a	b	h	a	h	b	h	a	a	b	h	b	b	h	a	b	h	a	a	h	a	h	b	a	b	h	h	b	h	b	b
JHI-Hv50k-2016-13033	1H	13298406	C	T	b	h	h	b	b	h	h	b	b	b	a	a	a	h	a	b	h	a	h	b	h	a	a	b	h	b	b	h	a	b	h	a	a	h	a	h	b	a	b	h	h	b	h	b	b
JHI-Hv50k-2016-13227	1H	13756587	C	G	b	h	h	b	h	h	h	h	b	b	a	a	a	h	a	b	h	a	h	b	h	a	a	b	h	b	b	h	a	b	h	h	a	h	a	h	b	a	h	h	b	b	h	b	b
JHI-Hv50k-2016-13229	1H	13756936	G	A	b	h	h	b	h	h	h	h	b	b	a	a	a	h	a	b	h	a	h	b	h	a	a	b	h	b	b	h	a	b	h	h	a	h	a	h	b	a	h	h	b	b	h	b	b
JHI-Hv50k-2016-13232	1H	13757873	T	C	b	h	h	b	h	h	h	h	b	b	a	a	a	h	a	b	h	a	h	b	h	a	a	b	h	b	b	h	a	b	h	h	a	h	a	h	b	a	h	h	b	b	h	b	b
JHI-Hv50k-2016-13237	1H	13758483	A	T	b	h	h	b	h	h	h	h	b	b	a	a	a	h	a	b	h	a	h	b	h	a	a	b	h	b	b	h	a	b	h	h	a	h	a	h	b	a	h	h	b	b	h	b	b
JHI-Hv50k-2016-13238	1H	13758848	C	T	b	h	h	b	h	h	h	h	b	b	a	a	a	h	a	b	h	a	h	b	h	a	a	b	h	b	b	h	a	b	h	h	a	h	a	h	b	a	h	h	b	b	h	b	b
BOPA1_6792-1945	1H	13759669	A	G	b	h	h	b	h	h	h	h	b	b	a	a	a	h	a	b	h	a	h	b	h	a	a	b	h	b	b	h	a	b	h	h	a	h	a	h	b	a	h	h	b	b	h	b	b
JHI-Hv50k-2016-13244	1H	13760266	G	T	b	h	h	b	h	h	h	h	b	b	a	a	a	h	a	b	h	a	h	b	h	a	a	b	h	b	b	h	a	b	h	h	a	h	a	h	b	a	h	h	b	b	h	b	b
JHI-Hv50k-2016-13264	1H	13996083	A	G	b	h	h	b	h	h	h	h	b	b	a	a	a	h	a	b	h	h	h	b	h	a	a	b	h	b	b	h	a	b	h	h	a	h	a	h	b	a	h	h	b	b	h	b	b
JHI-Hv50k-2016-13282	1H	14001124	G	A	b	h	h	b	h	h	h	h	b	b	a	a	a	h	a	b	h	h	h	b	h	a	a	b	h	b	b	h	a	b	h	h	a	h	a	h	b	a	h	h	b	b	h	b	b
JHI-Hv50k-2016-13325	1H	14121681	T	C	b	h	h	b	h	h	h	h	b	b	a	a	a	h	a	b	h	h	h	b	h	a	a	b	h	b	b	h	a	b	h	h	a	h	a	h	b	a	h	h	b	b	h	b	b
JHI-Hv50k-2016-13350	1H	14273901	G	A	b	h	h	b	h	h	h	h	b	b	a	a	a	h	a	b	h	h	h	b	h	a	a	b	h	b	b	h	a	b	h	h	a	h	a	h	b	a	h	h	b	b	h	b	b
SCRI_RS_182603	1H	14387522	C	A	b	h	h	b	h	h	h	h	b	b	a	a	a	h	a	b	h	h	h	b	h	a	a	b	h	b	b	h	a	b	h	h	a	h	a	h	b	a	h	h	b	b	h	b	b
JHI-Hv50k-2016-13372	1H	14551899	G	T	b	h	h	b	h	h	h	h	b	b	a	a	a	h	a	b	h	h	h	b	h	a	a	b	h	b	b	h	a	b	h	h	a	h	a	h	b	a	h	h	b	b	h	b	b
SCRI_RS_138043	1H	14708014	T	C	b	h	h	b	h	h	h	h	b	b	a	a	a	h	a	b	h	h	h	b	h	a	a	b	h	b	b	h	a	b	h	h	a	h	a	h	b	a	h	h	b	b	h	b	b
BOPA1_4226-570	1H	14716342	A	G	b	h	h	b	h	h	h	h	h	b	a	a	a	h	a	b	h	h	h	b	h	a	a	b	h	b	b	h	a	b	h	h	a	h	a	h	b	a	h	h	b	b	h	b	b
JHI-Hv50k-2016-13427	1H	14719330	G	C	b	h	h	b	h	h	h	h	h	b	a	a	a	h	a	b	h	h	h	b	h	a	a	b	h	b	b	h	a	b	h	h	a	h	a	h	b	a	h	h	b	b	h	b	b
JHI-Hv50k-2016-13415	1H	14722697	A	G	b	h	h	b	h	h	h	h	h	b	a	a	a	h	a	b	h	h	h	b	h	a	a	b	h	b	b	h	a	b	h	h	a	h	a	h	b	a	h	h	b	b	h	b	b
SCRI_RS_153360	1H	14724568	T	C	b	h	h	b	h	h	h	h	h	b	a	a	a	h	a	b	h	h	h	b	h	a	a	b	h	b	b	h	a	b	h	h	a	h	a	h	b	a	h	h	b	b	h	b	b
JHI-Hv50k-2016-13583	1H	15156973	G	A	b	h	h	b	h	h	h	h	h	b	a	a	a	h	a	b	h	h	h	b	h	a	a	b	h	b	b	h	a	b	h	h	a	h	a	h	b	a	h	h	b	b	h	b	b
JHI-Hv50k-2016-13566	1H	15161178	C	T	b	h	h	b	h	h	h	h	h	b	a	a	a	h	a	b	h	h	h	b	h	a	a	b	h	b	b	h	a	b	h	h	a	h	a	h	b	a	h	h	b	b	h	b	b
JHI-Hv50k-2016-13621	1H	15662529	C	T	b	h	h	b	h	h	h	h	h	b	a	a	a	h	a	b	h	h	h	b	h	a	a	b	h	b	b	h	a	b	h	h	a	h	a	h	b	a	h	h	b	b	h	b	b
SCRI_RS_88375	1H	15672231	A	G	b	h	h	b	h	h	h	h	h	b	a	a	a	h	a	b	h	h	h	b	h	a	a	b	h	b	b	h	a	b	h	h	a	h	a	h	b	a	h	h	b	b	h	b	b
JHI-Hv50k-2016-13780	1H	15873060	A	G	b	h	h	b	h	h	h	h	h	b	a	a	a	h	a	b	h	h	h	b	h	a	a	b	h	b	b	h	a	b	h	h	a	h	a	h	b	a	h	h	b	b	h	b	b
SCRI_RS_150226	1H	15901914	A	C	b	h	h	b	h	h	h	h	h	b	a	a	a	h	a	b	h	h	h	b	h	a	a	b	h	b	b	h	a	b	h	h	a	h	a	h	b	a	h	h	b	b	h	b	b
JHI-Hv50k-2016-14263	1H	16640613	C	G	b	h	h	b	h	h	h	h	h	b	a	a	a	h	a	b	h	h	h	b	h	a	a	b	h	b	b	h	a	b	h	h	a	h	a	h	b	a	h	h	b	b	h	b	b
SCRI_RS_235243	1H	16893468	G	T	b	h	h	b	h	h	h	h	h	b	a	a	a	h	a	b	h	h	h	b	h	a	a	b	h	b	b	h	a	b	h	h	a	h	a	h	b	a	h	h	b	b	h	b	b
JHI-Hv50k-2016-14498	1H	17168905	A	G	b	h	h	b	h	h	h	h	h	b	a	a	a	h	a	b	h	h	h	b	h	a	a	b	h	b	b	h	a	b	h	h	a	h	a	h	b	a	h	h	b	b	h	b	b
JHI-Hv50k-2016-14491	1H	17169046	A	G	b	h	h	b	h	h	h	h	h	b	a	a	a	h	a	b	h	h	h	b	h	a	a	b	h	b	b	h	a	b	h	h	a	h	a	h	b	a	h	h	b	b	h	b	b
JHI-Hv50k-2016-15116	1H	17993604	A	T	b	h	h	b	h	h	h	h	h	b	a	a	a	h	a	b	h	h	h	b	h	a	a	b	h	b	b	h	a	b	b	h	a	h	a	a	b	a	h	h	b	b	h	b	h
JHI-Hv50k-2016-15135	1H	18003268	A	G	b	h	h	b	h	h	h	h	h	b	a	a	a	h	a	b	h	h	h	b	h	a	a	b	b	b	b	h	a	b	b	h	a	h	a	a	b	a	h	h	b	b	h	b	h
JHI-Hv50k-2016-15145	1H	18003996	T	C	b	h	h	b	h	h	h	h	h	b	a	a	a	h	a	b	h	h	h	b	h	a	a	b	b	b	b	h	a	b	b	h	a	h	a	a	b	a	h	h	b	b	h	b	h
JHI-Hv50k-2016-15149	1H	18007157	T	C	b	h	h	b	h	h	h	h	h	b	a	a	a	h	a	b	h	h	h	b	h	a	a	b	b	b	b	h	a	b	b	h	a	h	a	a	b	a	h	h	b	b	h	b	h
BOPA1_5194-1118	1H	18007672	G	C	b	h	h	b	h	h	h	h	h	b	a	a	a	h	a	b	h	h	h	b	h	a	a	b	b	b	b	h	a	b	b	h	a	h	a	a	b	a	h	h	b	b	h	b	h
JHI-Hv50k-2016-15198	1H	18049005	A	G	b	h	h	b	h	h	h	h	h	b	a	a	a	h	a	b	h	h	h	b	h	a	a	b	b	b	b	h	a	b	b	h	a	h	a	a	b	a	h	h	b	b	h	b	h
JHI-Hv50k-2016-15206	1H	18050421	G	C	b	h	h	b	h	h	h	h	h	b	a	a	a	h	a	b	h	h	h	b	h	a	a	b	b	b	b	h	a	b	b	h	a	h	a	a	b	a	h	h	b	b	h	b	h
JHI-Hv50k-2016-15419	1H	18933715	G	A	b	h	h	b	a	h	h	h	h	b	a	a	a	h	a	b	h	h	h	b	h	a	a	b	b	b	b	h	a	b	b	h	a	h	a	a	b	a	h	h	b	b	h	b	h
JHI-Hv50k-2016-15410	1H	18937859	G	A	b	h	h	b	a	h	h	h	h	b	a	a	a	h	a	b	h	h	h	b	h	a	a	b	b	b	b	h	a	b	b	h	a	h	a	a	b	a	h	h	b	b	h	b	h
JHI-Hv50k-2016-15407	1H	18939810	A	C	b	h	h	b	a	h	h	h	h	b	a	a	a	h	a	b	h	h	h	b	h	a	a	b	b	b	b	h	a	b	b	h	a	h	a	a	b	a	h	h	b	b	h	b	h
SCRI_RS_150500	1H	19152602	C	T	b	h	h	b	a	h	h	h	h	b	a	a	a	h	a	b	h	h	h	b	h	h	a	b	b	b	b	h	a	b	b	h	a	h	a	a	b	a	h	h	b	b	h	b	h
JHI-Hv50k-2016-15510	1H	19247539	G	C	b	h	h	b	a	h	h	h	h	b	a	a	a	h	a	b	h	h	h	b	h	h	a	b	b	b	b	h	a	b	b	h	a	h	a	a	b	a	h	h	b	b	h	b	h
JHI-Hv50k-2016-15515	1H	19248026	G	C	b	h	h	b	a	h	h	h	h	b	a	a	a	h	a	b	h	h	h	b	h	h	a	b	b	b	b	h	a	b	b	h	a	h	a	a	b	a	h	h	b	b	h	b	h
JHI-Hv50k-2016-15523	1H	19248678	C	G	b	h	h	b	a	h	h	h	h	b	a	a	a	h	a	b	h	h	h	b	h	h	a	b	b	b	b	h	a	b	b	h	a	h	a	a	b	a	h	h	b	b	h	b	h
JHI-Hv50k-2016-15529	1H	19248929	C	T	b	h	h	b	a	h	h	h	h	b	a	a	a	h	a	b	h	h	h	b	h	h	a	b	b	b	b	h	a	b	b	h	a	h	a	a	b	a	h	h	b	b	h	b	h
JHI-Hv50k-2016-15574	1H	19251314	T	C	b	h	h	b	a	h	h	h	h	b	a	a	a	h	a	b	h	h	h	b	h	h	a	b	b	b	b	h	a	b	b	h	a	h	a	a	b	a	h	h	b	b	h	b	h
JHI-Hv50k-2016-15598	1H	19270754	C	T	b	h	h	b	a	h	h	h	h	b	a	a	a	h	a	b	h	h	h	b	h	h	a	b	b	b	b	h	a	b	b	h	a	h	a	a	b	a	h	h	b	b	h	b	h
JHI-Hv50k-2016-15630	1H	19298752	T	G	b	h	h	b	a	h	h	h	h	b	a	a	a	h	a	b	h	h	h	b	h	h	a	b	b	b	b	h	a	b	b	h	a	h	a	a	b	a	h	h	b	b	h	b	h
JHI-Hv50k-2016-16035	1H	20959300	G	A	b	h	h	b	a	h	h	h	h	b	a	a	a	h	a	b	h	h	h	b	h	h	a	b	b	b	b	h	a	b	b	h	a	h	a	a	h	a	h	h	b	b	h	b	h
JHI-Hv50k-2016-16067	1H	21015222	G	A	b	h	h	b	a	h	h	h	h	b	a	a	a	h	a	b	h	h	h	b	h	h	a	b	b	b	b	h	a	b	b	h	a	h	a	a	h	a	h	h	b	b	h	b	h
JHI-Hv50k-2016-16066	1H	21015259	G	C	b	h	h	b	a	h	h	h	h	b	a	a	a	h	a	b	h	h	h	b	h	h	a	b	b	b	b	h	a	b	b	h	a	h	a	a	h	a	h	h	b	b	h	b	h
JHI-Hv50k-2016-16064	1H	21015330	C	T	b	h	h	b	a	h	h	h	h	b	a	a	a	h	a	b	h	h	h	b	h	h	a	b	b	b	b	h	a	b	b	h	a	h	a	a	h	a	h	h	b	b	h	b	h
SCRI_RS_128285	1H	21078742	T	C	b	h	h	b	a	h	h	h	h	b	a	a	a	h	a	b	h	h	h	b	h	h	a	b	b	b	b	h	a	b	b	h	a	h	a	a	h	a	h	h	b	b	h	b	h
JHI-Hv50k-2016-16093	1H	21083205	T	C	b	h	h	b	a	h	h	h	h	b	a	a	a	h	a	b	h	h	h	b	h	h	a	b	b	b	b	h	a	b	b	h	a	h	a	a	h	a	h	h	b	b	h	b	h
JHI-Hv50k-2016-16129	1H	21469219	T	C	b	h	h	h	a	h	h	h	h	b	a	a	a	h	a	b	h	h	h	b	h	h	a	b	b	b	b	a	a	b	b	h	a	h	a	a	h	a	h	h	b	b	h	b	h
BOPA1_3751-1136	1H	21470491	G	C	b	h	h	h	a	h	h	h	h	b	a	a	a	h	a	b	h	h	h	b	h	h	a	b	b	b	b	a	a	b	b	h	a	h	a	a	h	a	h	h	b	b	h	b	h
SCRI_RS_126734	1H	21516022	T	C	b	h	h	h	a	h	h	h	h	b	a	a	a	h	a	b	h	h	h	b	h	h	a	b	b	b	b	a	a	b	b	h	a	h	a	a	h	a	h	h	b	b	h	b	h
JHI-Hv50k-2016-16150	1H	21517524	C	T	b	h	h	h	a	h	h	h	h	b	a	a	a	h	a	b	h	h	h	b	h	h	a	b	b	b	b	a	a	b	b	h	a	h	a	a	h	a	h	h	b	b	h	b	h
JHI-Hv50k-2016-16158	1H	21519060	T	C	b	h	h	h	a	h	h	h	h	b	a	a	a	h	a	b	h	h	h	b	h	h	a	b	b	b	b	a	a	b	b	h	a	h	a	a	h	a	h	h	b	b	h	b	h
JHI-Hv50k-2016-16159	1H	21519146	G	A	b	h	h	h	a	h	h	h	h	b	a	a	a	h	a	b	h	h	h	b	h	h	a	b	b	b	b	a	a	b	b	h	a	h	a	a	h	a	h	h	b	b	h	b	h
JHI-Hv50k-2016-16218	1H	21659055	A	G	b	h	h	h	a	h	h	h	h	b	a	a	a	h	a	b	h	h	h	b	h	h	a	b	b	b	b	a	a	b	b	h	a	h	a	a	h	a	h	h	b	b	h	b	h
JHI-Hv50k-2016-16219	1H	21659188	A	T	b	h	h	h	a	h	h	h	h	b	a	a	a	h	a	b	h	h	h	b	h	h	a	b	b	b	b	a	a	b	b	h	a	h	a	a	h	a	h	h	b	b	h	b	h
JHI-Hv50k-2016-16224	1H	21659814	G	C	b	h	h	h	a	h	h	h	h	b	a	a	a	h	a	b	h	h	h	b	h	h	a	b	b	b	b	a	a	b	b	h	a	h	a	a	h	a	h	h	b	b	h	b	h
JHI-Hv50k-2016-16232	1H	21661789	A	C	b	h	h	h	a	h	h	h	h	b	a	a	a	h	a	b	h	h	h	b	h	h	a	b	b	b	b	a	a	b	b	h	a	h	a	a	h	a	h	h	b	b	h	b	h
JHI-Hv50k-2016-16233	1H	21661877	T	C	b	h	h	h	a	h	h	h	h	b	a	a	a	h	a	b	h	h	h	b	h	h	a	b	b	b	b	a	a	b	b	h	a	h	a	a	h	a	h	h	b	b	h	b	h
JHI-Hv50k-2016-16177	1H	21755023	T	C	b	h	h	h	a	h	h	h	h	b	a	a	a	h	a	b	h	h	h	b	h	h	a	b	b	b	b	a	a	b	b	h	a	h	a	a	h	a	h	h	b	b	h	h	h
JHI-Hv50k-2016-16178	1H	21755115	A	C	b	h	h	h	a	h	h	h	h	b	a	a	a	h	a	b	h	h	h	b	h	h	a	b	b	b	b	a	a	b	b	h	a	h	a	a	h	a	h	h	b	b	h	h	h
JHI-Hv50k-2016-16180	1H	21755739	G	A	b	h	h	h	a	h	h	h	h	b	a	a	a	h	a	b	h	h	h	b	h	h	a	b	b	b	b	a	a	b	b	h	a	h	a	a	h	a	h	h	b	b	h	h	h
JHI-Hv50k-2016-16185	1H	21790794	G	A	b	h	h	h	a	h	h	h	h	b	a	a	a	h	a	b	h	h	h	b	h	h	a	b	b	b	b	a	a	b	b	h	a	h	a	a	h	a	h	h	b	b	h	h	h
JHI-Hv50k-2016-16203	1H	21791825	C	T	b	h	h	h	a	h	h	h	h	b	a	a	a	h	a	b	h	h	h	b	h	h	a	b	b	b	b	a	a	b	b	h	a	h	a	a	h	a	h	h	b	b	h	h	h
JHI-Hv50k-2016-16213	1H	21792038	A	C	b	h	h	h	a	h	h	h	h	b	a	a	a	h	a	b	h	h	h	b	h	h	a	b	b	b	b	a	a	b	b	h	a	h	a	a	h	a	h	h	b	b	h	h	h
JHI-Hv50k-2016-16260	1H	21841397	C	T	b	h	h	h	a	h	h	h	h	b	a	a	a	h	a	b	h	h	h	b	h	h	a	b	b	b	b	a	a	b	b	h	a	h	a	a	h	a	h	h	b	b	h	h	h
JHI-Hv50k-2016-16257	1H	21842382	A	T	b	h	h	h	a	h	h	h	h	b	a	a	a	h	a	b	h	h	h	b	h	h	a	b	b	b	b	a	a	b	b	h	a	h	a	a	h	a	h	h	b	b	h	h	h
JHI-Hv50k-2016-16245	1H	21936462	C	G	b	h	h	h	a	h	h	h	h	b	a	a	a	h	a	b	h	h	h	b	h	h	a	b	b	b	b	a	a	b	b	h	a	h	a	a	h	a	h	h	b	b	h	h	h
JHI-Hv50k-2016-16247	1H	21936466	C	A	b	h	h	h	a	h	h	h	h	b	a	a	a	h	a	b	h	h	h	b	h	h	a	b	b	b	b	a	a	b	b	h	a	h	a	a	h	a	h	h	b	b	h	h	h
JHI-Hv50k-2016-16248	1H	21937021	C	A	b	h	h	h	a	h	h	h	h	b	a	a	a	h	a	b	h	h	h	b	h	h	a	b	b	b	b	a	a	b	b	h	a	h	a	a	h	a	h	h	b	b	h	h	h
JHI-Hv50k-2016-16252	1H	21937778	C	G	b	h	h	h	a	h	h	h	h	b	a	a	a	h	a	b	h	h	h	b	h	h	a	b	b	b	b	a	a	b	b	h	a	h	a	a	h	a	h	h	b	b	h	h	h
JHI-Hv50k-2016-16253	1H	21937863	T	G	b	h	h	h	a	h	h	h	h	b	a	a	a	h	a	b	h	h	h	b	h	h	a	b	b	b	b	a	a	b	b	h	a	h	a	a	h	a	h	h	b	b	h	h	h
JHI-Hv50k-2016-16255	1H	21938039	T	G	b	h	h	h	a	h	h	h	h	b	a	a	a	h	a	b	h	h	h	b	h	h	a	b	b	b	b	a	a	b	b	h	a	h	a	a	h	a	h	h	b	b	h	h	h
JHI-Hv50k-2016-16264	1H	21942349	G	T	b	h	h	h	a	h	h	h	h	b	a	a	a	h	a	b	h	h	h	b	h	h	a	b	b	b	b	a	a	b	b	h	a	h	a	a	h	a	h	h	b	b	h	h	h
JHI-Hv50k-2016-16286	1H	21947475	T	C	b	h	h	h	a	h	h	h	h	b	a	a	a	h	a	b	h	h	h	b	h	h	a	b	b	b	b	a	a	b	b	h	a	h	a	a	h	a	h	h	b	b	h	h	h
JHI-Hv50k-2016-16287	1H	21947521	A	C	b	h	h	h	a	h	h	h	h	b	a	a	a	h	a	b	h	h	h	b	h	h	a	b	b	b	b	a	a	b	b	h	a	h	a	a	h	a	h	h	b	b	h	h	h
JHI-Hv50k-2016-16331	1H	22426721	A	G	b	h	h	h	a	h	h	h	h	b	a	a	a	h	a	b	a	h	h	b	h	h	a	b	b	b	b	a	a	b	b	h	a	h	a	a	h	a	h	h	b	b	h	h	h
JHI-Hv50k-2016-16332	1H	22427203	A	G	b	h	h	h	a	h	h	h	h	b	a	a	a	h	a	b	a	h	h	b	h	h	a	b	b	b	b	a	a	b	b	h	a	h	a	a	h	a	h	h	b	b	h	h	h
JHI-Hv50k-2016-16542	1H	22604217	A	G	b	h	h	h	a	h	h	h	h	b	a	a	a	h	a	b	a	h	h	b	h	h	a	b	b	b	b	a	a	b	b	h	a	h	a	a	h	a	h	h	b	b	h	h	h
JHI-Hv50k-2016-16527	1H	22605534	T	C	b	h	h	h	a	h	h	h	h	b	a	a	a	h	a	b	a	h	h	b	h	h	a	b	b	b	b	a	a	b	b	h	a	h	a	a	h	a	h	h	b	b	h	h	h
JHI-Hv50k-2016-16526	1H	22605542	A	C	b	h	h	h	a	h	h	h	h	b	a	a	a	h	a	b	a	h	h	b	h	h	a	b	b	b	b	a	a	b	b	h	a	h	a	a	h	a	h	h	b	b	h	h	h
JHI-Hv50k-2016-16518	1H	22608081	C	T	b	h	h	h	a	h	h	h	h	b	a	a	a	h	a	b	a	h	h	b	h	h	a	b	b	b	b	a	a	b	b	h	a	h	a	a	h	a	h	h	b	b	h	h	h
JHI-Hv50k-2016-16517	1H	22608103	C	A	b	h	h	h	a	h	h	h	h	b	a	a	a	h	a	b	a	h	h	b	h	h	a	b	b	b	b	a	a	b	b	h	a	h	a	a	h	a	h	h	b	b	h	h	h
JHI-Hv50k-2016-16516	1H	22608184	T	C	b	h	h	h	a	h	h	h	h	b	a	a	a	h	a	b	a	h	h	b	h	h	a	b	b	b	b	a	a	b	b	h	a	h	a	a	h	a	h	h	b	b	h	h	h
JHI-Hv50k-2016-16514	1H	22608437	T	C	b	h	h	h	a	h	h	h	h	b	a	a	a	h	a	b	a	h	h	b	h	h	a	b	b	b	b	a	a	b	b	h	a	h	a	a	h	a	h	h	b	b	h	h	h
JHI-Hv50k-2016-16507	1H	22609235	G	A	b	h	h	h	a	h	h	h	h	b	a	a	a	h	a	b	a	h	h	b	h	h	a	b	b	b	b	a	a	b	b	h	a	h	a	a	h	a	h	h	b	b	h	h	h
JHI-Hv50k-2016-16506	1H	22609408	A	C	b	h	h	h	a	h	h	h	h	b	a	a	a	h	a	b	a	h	h	b	h	h	a	b	b	b	b	a	a	b	b	h	a	h	a	a	h	a	h	h	b	b	h	h	h
JHI-Hv50k-2016-16504	1H	22609949	T	G	b	h	h	h	a	h	h	h	h	b	a	a	a	h	a	b	a	h	h	b	h	h	a	b	b	b	b	a	a	b	b	h	a	h	a	a	h	a	h	h	b	b	h	h	h
JHI-Hv50k-2016-16499	1H	22611040	G	A	b	h	h	h	a	h	h	h	h	b	a	a	a	h	a	b	a	h	h	b	h	h	a	b	b	b	b	a	a	b	b	h	a	h	a	a	h	a	h	h	b	b	h	h	h
JHI-Hv50k-2016-16496	1H	22611535	A	C	b	h	h	h	a	h	h	h	h	b	a	a	a	h	a	b	a	h	h	b	h	h	a	b	b	b	b	a	a	b	b	h	a	h	a	a	h	a	h	h	b	b	h	h	h
JHI-Hv50k-2016-16495	1H	22611634	T	A	b	h	h	h	a	h	h	h	h	b	a	a	a	h	a	b	a	h	h	b	h	h	a	b	b	b	b	a	a	b	b	h	a	h	a	a	h	a	h	h	b	b	h	h	h
JHI-Hv50k-2016-16492	1H	22612097	T	C	b	h	h	h	a	h	h	h	h	b	a	a	a	h	a	b	a	h	h	b	h	h	a	b	b	b	b	a	a	b	b	h	a	h	a	a	h	a	h	h	b	b	h	h	h
JHI-Hv50k-2016-16489	1H	22612884	G	C	b	h	h	h	a	h	h	h	h	b	a	a	a	h	a	b	a	h	h	b	h	h	a	b	b	b	b	a	a	b	b	h	a	h	a	a	h	a	h	h	b	b	h	h	h
JHI-Hv50k-2016-16472	1H	22614518	A	G	b	h	h	h	a	h	h	h	h	b	a	a	a	h	a	b	a	h	h	b	h	h	a	b	b	b	b	a	a	b	b	h	a	h	a	a	h	a	h	h	b	b	h	h	h
JHI-Hv50k-2016-16470	1H	22614710	G	A	b	h	h	h	a	h	h	h	h	b	a	a	a	h	a	b	a	h	h	b	h	h	a	b	b	b	b	a	a	b	b	h	a	h	a	a	h	a	h	h	b	b	h	h	h
JHI-Hv50k-2016-16469	1H	22614869	T	C	b	h	h	h	a	h	h	h	h	b	a	a	a	h	a	b	a	h	h	b	h	h	a	b	b	b	b	a	a	b	b	h	a	h	a	a	h	a	h	h	b	b	h	h	h
JHI-Hv50k-2016-16462	1H	22615289	A	C	b	h	h	h	a	h	h	h	h	b	a	a	a	h	a	b	a	h	h	b	h	h	a	b	b	b	b	a	a	b	b	h	a	h	a	a	h	a	h	h	b	b	h	h	h
JHI-Hv50k-2016-16460	1H	22615452	A	G	b	h	h	h	a	h	h	h	h	b	a	a	a	h	a	b	a	h	h	b	h	h	a	b	b	b	b	a	a	b	b	h	a	h	a	a	h	a	h	h	b	b	h	h	h
JHI-Hv50k-2016-16459	1H	22615529	C	A	b	h	h	h	a	h	h	h	h	b	a	a	a	h	a	b	a	h	h	b	h	h	a	b	b	b	b	a	a	b	b	h	a	h	a	a	h	a	h	h	b	b	h	h	h
JHI-Hv50k-2016-16456	1H	22615553	G	A	b	h	h	h	a	h	h	h	h	b	a	a	a	h	a	b	a	h	h	b	h	h	a	b	b	b	b	a	a	b	b	h	a	h	a	a	h	a	h	h	b	b	h	h	h
JHI-Hv50k-2016-16449	1H	22616570	A	G	b	h	h	h	a	h	h	h	h	b	a	a	a	h	a	b	a	h	h	b	h	h	a	b	b	b	b	a	a	b	b	h	a	h	a	a	h	a	h	h	b	b	h	h	h
JHI-Hv50k-2016-16448	1H	22616708	G	C	b	h	h	h	a	h	h	h	h	b	a	a	a	h	a	b	a	h	h	b	h	h	a	b	b	b	b	a	a	b	b	h	a	h	a	a	h	a	h	h	b	b	h	h	h
JHI-Hv50k-2016-16445	1H	22616781	C	T	b	h	h	h	a	h	h	h	h	b	a	a	a	h	a	b	a	h	h	b	h	h	a	b	b	b	b	a	a	b	b	h	a	h	a	a	h	a	h	h	b	b	h	h	h
JHI-Hv50k-2016-16444	1H	22616909	G	T	b	h	h	h	a	h	h	h	h	b	a	a	a	h	a	b	a	h	h	b	h	h	a	b	b	b	b	a	a	b	b	h	a	h	a	a	h	a	h	h	b	b	h	h	h
JHI-Hv50k-2016-16442	1H	22616939	G	A	b	h	h	h	a	h	h	h	h	b	a	a	a	h	a	b	a	h	h	b	h	h	a	b	b	b	b	a	a	b	b	h	a	h	a	a	h	a	h	h	b	b	h	h	h
JHI-Hv50k-2016-16437	1H	22617060	T	C	b	h	h	h	a	h	h	h	h	b	a	a	a	h	a	b	a	h	h	b	h	h	a	b	b	b	b	a	a	b	b	h	a	h	a	a	h	a	h	h	b	b	h	h	h
JHI-Hv50k-2016-16404	1H	22621389	C	A	b	h	h	h	a	h	h	h	h	b	a	a	a	h	a	b	a	h	h	b	h	h	a	b	b	b	b	a	a	b	b	h	a	h	a	a	h	a	h	h	b	b	h	h	h
JHI-Hv50k-2016-16403	1H	22621500	G	A	b	h	h	h	a	h	h	h	h	b	a	a	a	h	a	b	a	h	h	b	h	h	a	b	b	b	b	a	a	b	b	h	a	h	a	a	h	a	h	h	b	b	h	h	h
JHI-Hv50k-2016-16400	1H	22621634	C	T	b	h	h	h	a	h	h	h	h	b	a	a	a	h	a	b	a	h	h	b	h	h	a	b	b	b	b	a	a	b	b	h	a	h	a	a	h	a	h	h	b	b	h	h	h
JHI-Hv50k-2016-16396	1H	22621980	A	G	b	h	h	h	a	h	h	h	h	b	a	a	a	h	a	b	a	h	h	b	h	h	a	b	b	b	b	a	a	b	b	h	a	h	a	a	h	a	h	h	b	b	h	h	h
JHI-Hv50k-2016-16391	1H	22626401	G	A	b	h	h	h	a	h	h	h	h	b	a	a	a	h	a	b	a	h	h	b	h	h	a	h	b	b	b	a	a	b	b	h	a	h	a	a	h	a	h	h	b	b	h	h	h
JHI-Hv50k-2016-16388	1H	22626784	A	G	b	h	h	h	a	h	h	h	h	b	a	a	a	h	a	b	a	h	h	b	h	h	a	h	b	b	b	a	a	b	b	h	a	h	a	a	h	a	h	h	b	b	h	h	h
JHI-Hv50k-2016-16559	1H	22676686	C	G	b	h	h	h	a	h	h	h	h	b	a	a	a	h	a	b	a	h	h	b	h	h	a	h	b	b	b	a	a	b	b	h	a	h	a	a	h	a	h	h	b	b	h	h	h
SCRI_RS_161702	1H	22676923	A	G	b	h	h	h	a	h	h	h	h	b	a	a	a	h	a	b	a	h	h	b	h	h	a	h	b	b	b	a	a	b	b	h	a	h	a	a	h	a	h	h	b	b	h	h	h
SCRI_RS_116548	1H	22679665	G	A	b	h	h	h	a	h	h	h	h	b	a	a	a	h	a	b	a	h	h	b	h	h	a	h	b	b	b	a	a	b	b	h	a	h	a	a	h	a	h	h	b	b	h	h	h
JHI-Hv50k-2016-16575	1H	22681214	T	C	b	h	h	h	a	h	h	h	h	b	a	a	a	h	a	b	a	h	h	b	h	h	a	h	b	b	b	a	a	b	b	h	a	h	a	a	h	a	h	h	b	b	h	h	h
JHI-Hv50k-2016-16601	1H	22692131	T	G	b	h	h	h	a	h	h	h	h	b	a	a	a	h	a	b	a	h	h	b	h	h	a	h	b	b	b	a	a	b	b	h	a	h	a	a	h	a	h	h	b	b	h	h	h
JHI-Hv50k-2016-16604	1H	22694432	T	A	b	h	h	h	a	h	h	h	h	b	a	a	a	h	a	b	a	h	h	b	h	h	a	h	b	b	b	a	a	b	b	h	a	h	a	a	h	a	h	h	b	b	h	h	h
SCRI_RS_222748	1H	27445538	A	G	b	h	h	h	a	h	h	h	h	h	a	a	a	h	a	b	a	h	h	b	h	h	a	h	b	b	b	a	a	b	b	h	a	h	a	a	h	h	h	h	b	h	h	h	h
JHI-Hv50k-2016-16929	1H	27452743	G	A	b	h	h	h	a	h	h	h	h	h	a	a	a	h	a	b	a	h	h	b	h	h	a	h	b	b	b	a	a	b	b	h	a	h	a	a	h	h	h	h	b	h	h	h	h
JHI-Hv50k-2016-16927	1H	27452959	C	T	b	h	h	h	a	h	h	h	h	h	a	a	a	h	a	b	a	h	h	b	h	h	a	h	b	b	b	a	a	b	b	h	a	h	a	a	h	h	h	h	b	h	h	h	h
JHI-Hv50k-2016-16924	1H	27453110	T	A	b	h	h	h	a	h	h	h	h	h	a	a	a	h	a	b	a	h	h	b	h	h	a	h	b	b	b	a	a	b	b	h	a	h	a	a	h	h	h	h	b	h	h	h	h
JHI-Hv50k-2016-16923	1H	27453221	A	G	b	h	h	h	a	h	h	h	h	h	a	a	a	h	a	b	a	h	h	b	h	h	a	h	b	b	b	a	a	b	b	h	a	h	a	a	h	h	h	h	b	h	h	h	h
JHI-Hv50k-2016-16921	1H	27453436	A	G	b	h	h	h	a	h	h	h	h	h	a	a	a	h	a	b	a	h	h	b	h	h	a	h	b	b	b	a	a	b	b	h	a	h	a	a	h	h	h	h	b	h	h	h	h
JHI-Hv50k-2016-16918	1H	27453528	C	T	b	h	h	h	a	h	h	h	h	h	a	a	a	h	a	b	a	h	h	b	h	h	a	h	b	b	b	a	a	b	b	h	a	h	a	a	h	h	h	h	b	h	h	h	h
JHI-Hv50k-2016-16913	1H	27455193	A	T	b	h	h	h	a	h	h	h	h	h	a	a	a	h	a	b	a	h	h	b	h	h	a	h	b	b	b	a	a	b	b	h	a	h	a	a	h	h	h	h	b	h	h	h	h
JHI-Hv50k-2016-16911	1H	27456438	T	C	b	h	h	h	a	h	h	h	h	h	a	a	a	h	a	b	a	h	h	b	h	h	a	h	b	b	b	a	a	b	b	h	a	h	a	a	h	h	h	h	b	h	h	h	h
JHI-Hv50k-2016-16908	1H	27456553	G	A	b	h	h	h	a	h	h	h	h	h	a	a	a	h	a	b	a	h	h	b	h	h	a	h	b	b	b	a	a	b	b	h	a	h	a	a	h	h	h	h	b	h	h	h	h
JHI-Hv50k-2016-16907	1H	27456584	T	C	b	h	h	h	a	h	h	h	h	h	a	a	a	h	a	b	a	h	h	b	h	h	a	h	b	b	b	a	a	b	b	h	a	h	a	a	h	h	h	h	b	h	h	h	h
JHI-Hv50k-2016-16906	1H	27456849	A	G	b	h	h	h	a	h	h	h	h	h	a	a	a	h	a	b	a	h	h	b	h	h	a	h	b	b	b	a	a	b	b	h	a	h	a	a	h	h	h	h	b	h	h	h	h
JHI-Hv50k-2016-16903	1H	27457404	G	C	b	h	h	h	a	h	h	h	h	h	a	a	a	h	a	b	a	h	h	b	h	h	a	h	b	b	b	a	a	b	b	h	a	h	a	a	h	h	h	h	b	h	h	h	h
JHI-Hv50k-2016-16965	1H	27700251	C	G	b	h	h	h	a	h	h	h	h	h	a	a	a	h	a	b	a	h	h	b	h	h	a	h	b	b	b	a	a	b	b	h	a	h	a	a	h	h	h	h	b	h	h	h	h
JHI-Hv50k-2016-16995	1H	28115299	C	T	b	h	h	h	a	h	h	h	h	h	a	a	a	h	a	b	a	h	h	b	h	h	a	h	b	b	b	a	a	b	b	h	a	h	a	a	h	h	h	h	b	h	h	h	h
JHI-Hv50k-2016-17018	1H	28226755	C	G	b	h	h	h	a	h	h	h	h	h	a	a	a	h	a	b	a	h	h	b	h	h	a	h	b	b	b	a	a	b	b	h	a	h	a	a	h	h	h	h	b	h	h	h	h
JHI-Hv50k-2016-17265	1H	29560263	C	T	b	h	h	h	a	h	h	h	h	h	a	a	a	h	h	b	a	h	h	b	h	h	h	h	b	b	b	a	a	b	b	h	a	h	a	a	h	h	h	h	b	h	h	h	h
JHI-Hv50k-2016-17273	1H	29561334	A	G	b	h	h	h	a	h	h	h	h	h	a	a	a	h	h	b	a	h	h	b	h	h	h	h	b	b	b	a	a	b	b	h	a	h	a	a	h	h	h	h	b	h	h	h	h
JHI-Hv50k-2016-17275	1H	29562046	G	C	b	h	h	h	a	h	h	h	h	h	a	a	a	h	h	b	a	h	h	b	h	h	h	h	b	b	b	a	a	b	b	h	a	h	a	a	h	h	h	h	b	h	h	h	h
JHI-Hv50k-2016-17277	1H	29562136	T	C	b	h	h	h	a	h	h	h	h	h	a	a	a	h	h	b	a	h	h	b	h	h	h	h	b	b	b	a	a	b	b	h	a	h	a	a	h	h	h	h	b	h	h	h	h
BOPA2_12_30336	1H	29731326	A	G	b	h	h	h	a	h	h	h	h	h	a	a	a	h	h	b	a	h	h	b	h	h	h	h	b	b	b	a	a	b	b	h	a	h	a	a	h	h	h	h	b	h	h	h	h
JHI-Hv50k-2016-17481	1H	29731416	G	A	b	h	h	h	a	h	h	h	h	h	a	a	a	h	h	b	a	h	h	b	h	h	h	h	b	b	b	a	a	b	b	h	a	h	a	a	h	h	h	h	b	h	h	h	h
SCRI_RS_114047	1H	29745896	A	G	b	h	h	h	a	h	h	h	h	h	a	a	a	h	h	b	a	h	h	b	h	h	h	h	b	b	b	a	a	b	b	h	a	h	a	a	h	h	h	h	b	h	h	h	h
SCRI_RS_193392	1H	29746195	C	G	b	h	h	h	a	h	h	h	h	h	a	a	a	h	h	b	a	h	h	b	h	h	h	h	b	b	b	a	a	b	b	h	a	h	a	a	h	h	h	h	b	h	h	h	h
JHI-Hv50k-2016-17526	1H	30067246	G	A	b	h	h	h	a	h	h	h	h	h	a	a	a	h	h	b	h	h	h	b	h	h	h	h	b	b	b	a	a	b	b	h	a	h	a	a	h	h	h	h	b	h	h	h	h
JHI-Hv50k-2016-17533	1H	30227233	A	G	b	h	h	h	a	h	h	h	h	h	a	a	a	h	h	b	h	h	h	b	h	h	h	h	b	b	b	a	a	b	b	h	a	h	a	a	h	h	h	h	b	h	h	h	h
SCRI_RS_153785	1H	31443966	G	T	b	h	h	h	a	h	h	h	h	h	a	a	a	h	h	b	h	h	h	b	h	h	h	h	b	b	b	a	a	b	b	h	a	h	a	a	h	h	h	h	b	h	h	h	h
JHI-Hv50k-2016-17683	1H	31444147	G	T	b	h	h	h	a	h	h	h	h	h	a	a	a	h	h	b	h	h	h	b	h	h	h	h	b	b	b	a	a	b	b	h	a	h	a	a	h	h	h	h	b	h	h	h	h
SCRI_RS_170869	1H	31746907	G	A	b	h	h	h	a	h	h	h	h	h	a	a	a	h	h	b	h	h	h	b	h	h	h	h	b	b	b	a	a	b	b	h	a	h	a	a	h	h	h	h	b	h	h	h	h
JHI-Hv50k-2016-17765	1H	31858698	C	A	b	h	h	h	a	h	h	h	h	h	a	a	a	h	h	b	h	h	h	b	h	h	h	h	b	b	b	a	a	b	b	h	a	h	a	a	h	h	h	h	b	h	h	h	h
BOPA1_5381-1950	1H	31859874	A	G	b	h	h	h	a	h	h	h	h	h	a	a	a	h	h	b	h	h	h	b	h	h	h	h	b	b	b	a	a	b	b	h	a	h	a	a	h	h	h	h	b	h	h	h	h
JHI-Hv50k-2016-17850	1H	33378458	C	A	b	h	h	h	a	h	h	h	h	h	a	a	a	h	h	b	h	h	h	b	h	h	h	h	b	b	b	a	a	b	b	h	a	h	a	a	h	h	h	h	b	h	h	h	h
JHI-Hv50k-2016-17849	1H	33378919	A	G	b	h	h	h	a	h	h	h	h	h	a	a	a	h	h	b	h	h	h	b	h	h	h	h	b	b	b	a	a	b	b	h	a	h	a	a	h	h	h	h	b	h	h	h	h
JHI-Hv50k-2016-17846	1H	33380216	T	C	b	h	h	h	a	h	h	h	h	h	a	a	a	h	h	b	h	h	h	b	h	h	h	h	b	b	b	a	a	b	b	h	a	h	a	a	h	h	h	h	b	h	h	h	h
JHI-Hv50k-2016-17879	1H	33426638	C	A	b	h	h	h	a	h	h	h	h	h	a	a	a	h	h	b	h	h	h	b	h	h	h	h	b	b	b	a	a	b	b	h	a	h	a	a	h	h	h	h	b	h	h	h	h
JHI-Hv50k-2016-17907	1H	33573843	C	T	b	h	h	h	a	h	h	h	h	h	a	a	a	h	h	b	h	h	h	b	h	h	h	h	b	b	b	a	a	b	b	h	a	h	a	a	h	h	h	h	b	h	h	h	h
JHI-Hv50k-2016-17906	1H	33573937	C	T	b	h	h	h	a	h	h	h	h	h	a	a	a	h	h	b	h	h	h	b	h	h	h	h	b	b	b	a	a	b	b	h	a	h	a	a	h	h	h	h	b	h	h	h	h
JHI-Hv50k-2016-17905	1H	33574076	G	C	b	h	h	h	a	h	h	h	h	h	a	a	a	h	h	b	h	h	h	b	h	h	h	h	b	b	b	a	a	b	b	h	a	h	a	a	h	h	h	h	b	h	h	h	h
JHI-Hv50k-2016-17904	1H	33574086	C	G	b	h	h	h	a	h	h	h	h	h	a	a	a	h	h	b	h	h	h	b	h	h	h	h	b	b	b	a	a	b	b	h	a	h	a	a	h	h	h	h	b	h	h	h	h
JHI-Hv50k-2016-17900	1H	33575012	A	G	b	h	h	h	a	h	h	h	h	h	a	a	a	h	h	b	h	h	h	b	h	h	h	h	b	b	b	a	a	b	b	h	a	h	a	a	h	h	h	h	b	h	h	h	h
JHI-Hv50k-2016-17896	1H	33575712	G	A	b	h	h	h	a	h	h	h	h	h	a	a	a	h	h	b	h	h	h	b	h	h	h	h	b	b	b	a	a	b	b	h	a	h	a	a	h	h	h	h	b	h	h	h	h
JHI-Hv50k-2016-17894	1H	33575950	T	C	b	h	h	h	a	h	h	h	h	h	a	a	a	h	h	b	h	h	h	b	h	h	h	h	b	b	b	a	a	b	b	h	a	h	a	a	h	h	h	h	b	h	h	h	h
JHI-Hv50k-2016-17893	1H	33576220	C	A	b	h	h	h	a	h	h	h	h	h	a	a	a	h	h	b	h	h	h	b	h	h	h	h	b	b	b	a	a	b	b	h	a	h	a	a	h	h	h	h	b	h	h	h	h
JHI-Hv50k-2016-17892	1H	33576780	A	G	b	h	h	h	a	h	h	h	h	h	a	a	a	h	h	b	h	h	h	b	h	h	h	h	b	b	b	a	a	b	b	h	a	h	a	a	h	h	h	h	b	h	h	h	h
JHI-Hv50k-2016-17888	1H	33577716	C	T	b	h	h	h	a	h	h	h	h	h	a	a	a	h	h	b	h	h	h	b	h	h	h	h	b	b	b	a	a	b	b	h	a	h	a	a	h	h	h	h	b	h	h	h	h
SCRI_RS_189483	1H	33578002	G	A	b	h	h	h	a	h	h	h	h	h	a	a	a	h	h	b	h	h	h	b	h	h	h	h	b	b	b	a	a	b	b	h	a	h	a	a	h	h	h	h	b	h	h	h	h
JHI-Hv50k-2016-17885	1H	33578493	T	C	b	h	h	h	a	h	h	h	h	h	a	a	a	h	h	b	h	h	h	b	h	h	h	h	b	b	b	a	a	b	b	h	a	h	a	a	h	h	h	h	b	h	h	h	h
JHI-Hv50k-2016-17883	1H	33579217	G	A	b	h	h	h	a	h	h	h	h	h	a	a	a	h	h	b	h	h	h	b	h	h	h	h	b	b	b	a	a	b	b	h	a	h	a	a	h	h	h	h	b	h	h	h	h
SCRI_RS_230987	1H	33596268	A	C	b	h	h	h	a	h	h	h	h	h	a	a	a	h	h	b	h	h	h	b	h	h	h	h	b	b	b	a	a	b	b	h	a	h	a	a	h	h	h	h	b	h	h	h	h
JHI-Hv50k-2016-17967	1H	33677382	G	C	b	h	h	h	a	h	h	h	h	h	a	a	a	h	h	b	h	h	h	b	h	h	h	h	b	b	b	a	a	b	b	h	a	h	a	a	h	h	h	h	b	h	h	h	h
JHI-Hv50k-2016-17966	1H	33677657	G	A	b	h	h	h	a	h	h	h	h	h	a	a	a	h	h	b	h	h	h	b	h	h	h	h	b	b	b	a	a	b	b	h	a	h	a	a	h	h	h	h	b	h	h	h	h
JHI-Hv50k-2016-17965	1H	33678163	G	A	b	h	h	h	a	h	h	h	h	h	a	a	a	h	h	b	h	h	h	b	h	h	h	h	b	b	b	a	a	b	b	h	a	h	a	a	h	h	h	h	b	h	h	h	h
SCRI_RS_140837	1H	33678226	A	G	b	h	h	h	a	h	h	h	h	h	a	a	a	h	h	b	h	h	h	b	h	h	h	h	b	b	b	a	a	b	b	h	a	h	a	a	h	h	h	h	b	h	h	h	h
JHI-Hv50k-2016-17926	1H	33779122	C	T	b	h	h	h	a	h	h	h	h	h	a	a	a	h	h	b	h	h	h	b	h	h	h	h	b	b	b	a	a	b	b	h	a	h	a	a	h	h	h	h	b	h	h	h	h
JHI-Hv50k-2016-17993	1H	33902585	A	G	b	h	h	h	a	h	h	h	h	h	a	a	a	h	h	b	h	h	h	b	h	h	h	h	b	b	b	a	a	b	b	h	a	h	a	a	h	h	h	h	b	h	h	h	h
SCRI_RS_11615	1H	34104533	C	T	b	h	h	h	a	h	h	h	h	h	a	a	a	h	h	b	h	h	h	b	h	h	h	h	b	b	b	a	a	b	b	h	a	h	a	a	h	h	h	h	b	h	h	h	h
JHI-Hv50k-2016-18006	1H	34104691	T	C	b	h	h	h	a	h	h	h	h	h	a	a	a	h	h	b	h	h	h	b	h	h	h	h	b	b	b	a	a	b	b	h	a	h	a	a	h	h	h	h	b	h	h	h	h
JHI-Hv50k-2016-18027	1H	34115367	T	C	b	h	h	h	a	h	h	h	h	h	a	a	a	h	h	b	h	h	h	b	h	h	h	h	b	b	b	a	a	b	b	h	a	h	a	a	h	h	h	h	b	h	h	h	h
JHI-Hv50k-2016-18032	1H	34120523	G	A	b	h	h	h	a	h	h	h	h	h	a	a	a	h	h	b	h	h	h	b	h	h	h	h	b	b	b	a	a	b	b	h	a	h	a	a	h	h	h	h	b	h	h	h	h
JHI-Hv50k-2016-18042	1H	34121955	C	T	b	h	h	h	a	h	h	h	h	h	a	a	a	h	h	b	h	h	h	b	h	h	h	h	b	b	b	a	a	b	b	h	a	h	a	a	h	h	h	h	b	h	h	h	h
JHI-Hv50k-2016-18043	1H	34122081	T	C	b	h	h	h	a	h	h	h	h	h	a	a	a	h	h	b	h	h	h	b	h	h	h	h	b	b	b	a	a	b	b	h	a	h	a	a	h	h	h	h	b	h	h	h	h
SCRI_RS_189637	1H	34122430	T	C	b	h	h	h	a	h	h	h	h	h	a	a	a	h	h	b	h	h	h	b	h	h	h	h	b	b	b	a	a	b	b	h	a	h	a	a	h	h	h	h	b	h	h	h	h
SCRI_RS_160545	1H	34127209	G	A	b	h	h	h	a	h	h	h	h	h	a	a	a	h	h	b	h	h	h	b	h	h	h	h	b	b	b	a	a	b	b	h	a	h	a	a	h	h	h	h	b	h	h	h	h
JHI-Hv50k-2016-18068	1H	34383093	T	A	b	h	h	h	a	h	h	h	h	h	a	a	a	h	h	b	h	h	h	b	h	h	h	h	b	b	b	a	a	b	b	h	a	h	a	a	h	h	h	h	b	h	h	h	h
JHI-Hv50k-2016-18149	1H	34679473	T	C	b	h	h	h	a	h	h	h	h	h	a	a	a	h	h	b	h	h	h	b	h	h	h	h	b	b	b	a	a	b	b	h	a	h	a	a	h	h	h	h	b	h	h	h	h
JHI-Hv50k-2016-18142	1H	34680669	T	G	b	h	h	h	a	h	h	h	h	h	a	a	a	h	h	b	h	h	h	b	h	h	h	h	b	b	b	a	a	b	b	h	a	h	a	a	h	h	h	h	b	h	h	h	h
JHI-Hv50k-2016-18141	1H	34680672	T	G	b	h	h	h	a	h	h	h	h	h	a	a	a	h	h	b	h	h	h	b	h	h	h	h	b	b	b	a	a	b	b	h	a	h	a	a	h	h	h	h	b	h	h	h	h
JHI-Hv50k-2016-18139	1H	34680769	C	T	b	h	h	h	a	h	h	h	h	h	a	a	a	h	h	b	h	h	h	b	h	h	h	h	b	b	b	a	a	b	b	h	a	h	a	a	h	h	h	h	b	h	h	h	h
JHI-Hv50k-2016-18138	1H	34680986	G	A	b	h	h	h	a	h	h	h	h	h	a	a	a	h	h	b	h	h	h	b	h	h	h	h	b	b	b	a	a	b	b	h	a	h	a	a	h	h	h	h	b	h	h	h	h
JHI-Hv50k-2016-18134	1H	34681426	G	A	b	h	h	h	a	h	h	h	h	h	a	a	a	h	h	b	h	h	h	b	h	h	h	h	b	b	b	a	a	b	b	h	a	h	a	a	h	h	h	h	b	h	h	h	h
SCRI_RS_147042	1H	34681438	T	C	b	h	h	h	a	h	h	h	h	h	a	a	a	h	h	b	h	h	h	b	h	h	h	h	b	b	b	a	a	b	b	h	a	h	a	a	h	h	h	h	b	h	h	h	h
JHI-Hv50k-2016-18132	1H	34681552	G	A	b	h	h	h	a	h	h	h	h	h	a	a	a	h	h	b	h	h	h	b	h	h	h	h	b	b	b	a	a	b	b	h	a	h	a	a	h	h	h	h	b	h	h	h	h
JHI-Hv50k-2016-18158	1H	34682269	T	G	b	h	h	h	a	h	h	h	h	h	a	a	a	h	h	b	h	h	h	b	h	h	h	h	b	b	b	a	a	b	b	h	a	h	a	a	h	h	h	h	b	h	h	h	h
JHI-Hv50k-2016-18159	1H	34682329	G	A	b	h	h	h	a	h	h	h	h	h	a	a	a	h	h	b	h	h	h	b	h	h	h	h	b	b	b	a	a	b	b	h	a	h	a	a	h	h	h	h	b	h	h	h	h
JHI-Hv50k-2016-18160	1H	34682710	T	C	b	h	h	h	a	h	h	h	h	h	a	a	a	h	h	b	h	h	h	b	h	h	h	h	b	b	b	a	a	b	b	h	a	h	a	a	h	h	h	h	b	h	h	h	h
BOPA1_409-1643	1H	34685545	G	A	b	h	h	h	a	h	h	h	h	h	a	a	a	h	h	b	h	h	h	b	h	h	h	h	b	b	b	a	a	b	b	h	a	h	a	a	h	h	h	h	b	h	h	h	h
JHI-Hv50k-2016-18180	1H	34747205	G	C	b	h	h	h	a	h	h	h	h	h	a	a	a	h	h	b	h	h	h	b	h	h	h	h	b	b	b	a	a	b	b	h	a	h	a	a	h	h	h	h	b	h	h	h	h
SCRI_RS_187264	1H	34748254	A	T	b	h	h	h	a	h	h	h	h	h	a	a	a	h	h	b	h	h	h	b	h	h	h	h	b	b	b	a	a	b	b	h	a	h	a	a	h	h	h	h	b	h	h	h	h
JHI-Hv50k-2016-18164	1H	34748692	G	C	b	h	h	h	a	h	h	h	h	h	a	a	a	h	h	b	h	h	h	b	h	h	h	h	b	b	b	a	a	b	b	h	a	h	a	a	h	h	h	h	b	h	h	h	h
BOPA1_3277-446	1H	34748891	G	A	b	h	h	h	a	h	h	h	h	h	a	a	a	h	h	b	h	h	h	b	h	h	h	h	b	b	b	a	a	b	b	h	a	h	a	a	h	h	h	h	b	h	h	h	h
JHI-Hv50k-2016-18188	1H	34788076	C	T	b	h	h	h	a	h	h	h	h	h	a	a	a	h	h	b	h	h	h	b	h	h	h	h	b	b	b	a	a	b	b	h	a	h	a	a	h	h	h	h	b	h	h	h	h
JHI-Hv50k-2016-18214	1H	34941093	C	T	b	h	h	h	a	h	h	h	h	h	a	a	a	h	h	b	h	h	h	b	h	h	h	h	b	b	b	a	a	b	b	h	a	h	a	a	h	h	h	h	b	h	h	h	h
SCRI_RS_183171	1H	34941903	T	C	b	h	h	h	a	h	h	h	h	h	a	a	a	h	h	b	h	h	h	b	h	h	h	h	b	b	b	a	a	b	b	h	a	h	a	a	h	h	h	h	b	h	h	h	h
JHI-Hv50k-2016-18211	1H	34943096	G	A	b	h	h	h	a	h	h	h	h	h	a	a	a	h	h	b	h	h	h	b	h	h	h	h	b	b	b	a	a	b	b	h	a	h	a	a	h	h	h	h	b	h	h	h	h
JHI-Hv50k-2016-18209	1H	34943311	A	T	b	h	h	h	a	h	h	h	h	h	a	a	a	h	h	b	h	h	h	b	h	h	h	h	b	b	b	a	a	b	b	h	a	h	a	a	h	h	h	h	b	h	h	h	h
JHI-Hv50k-2016-18206	1H	34944443	T	A	b	h	h	h	a	h	h	h	h	h	a	a	a	h	h	b	h	h	h	b	h	h	h	h	b	b	b	a	a	b	b	h	a	h	a	a	h	h	h	h	b	h	h	h	h
JHI-Hv50k-2016-18243	1H	35282363	T	C	b	h	h	h	a	h	h	h	h	h	a	a	a	h	h	b	h	h	h	b	h	h	h	h	b	b	b	a	a	b	b	h	a	h	a	a	h	h	h	h	b	h	h	h	h
BOPA1_6382-396	1H	35284213	G	A	b	h	h	h	a	h	h	h	h	h	a	a	a	h	h	b	h	h	h	b	h	h	h	h	b	b	b	a	a	b	b	h	a	h	a	a	h	h	h	h	b	h	h	h	h
JHI-Hv50k-2016-18239	1H	35284699	G	A	b	h	h	h	a	h	h	h	h	h	a	a	a	h	h	b	h	h	h	b	h	h	h	h	b	b	b	a	a	b	b	h	a	h	a	a	h	h	h	h	b	h	h	h	h
SCRI_RS_141140	1H	35728402	G	T	b	h	h	h	a	h	h	h	h	h	a	a	a	h	h	b	h	h	h	b	h	h	h	h	b	b	b	a	a	b	b	h	a	h	a	a	h	h	h	h	b	h	h	h	h
JHI-Hv50k-2016-18338	1H	36142272	C	T	b	h	h	h	a	h	h	h	h	h	a	a	a	h	h	b	h	h	h	b	h	h	h	h	b	b	b	a	a	b	b	h	a	h	a	a	h	h	h	h	b	h	h	h	h
JHI-Hv50k-2016-18354	1H	36149639	C	G	b	h	h	h	a	h	h	h	h	h	a	a	a	h	h	b	h	h	h	b	h	h	h	h	b	b	b	a	a	b	b	h	a	h	a	a	h	h	h	h	b	h	h	h	h
JHI-Hv50k-2016-18360	1H	36152144	A	G	b	h	h	h	a	h	h	h	h	h	a	a	a	h	h	b	h	h	h	b	h	h	h	h	b	b	b	a	a	b	b	h	a	h	a	a	h	h	h	h	b	h	h	h	h
JHI-Hv50k-2016-18373	1H	36337704	C	T	b	h	h	h	a	h	h	h	h	h	a	a	a	h	h	b	h	h	h	b	h	h	h	h	b	b	b	a	a	b	b	h	a	h	a	a	h	h	h	h	b	h	h	h	h
JHI-Hv50k-2016-18380	1H	36369937	A	G	b	h	h	h	a	h	h	h	h	h	a	a	a	h	h	b	h	h	h	b	h	h	h	h	b	b	b	a	a	b	b	h	a	h	a	a	h	h	h	h	b	h	h	h	h
JHI-Hv50k-2016-18381	1H	36370084	G	A	b	h	h	h	a	h	h	h	h	h	a	a	a	h	h	b	h	h	h	b	h	h	h	h	b	b	b	a	a	b	b	h	a	h	a	a	h	h	h	h	b	h	h	h	h
JHI-Hv50k-2016-18382	1H	36370328	C	G	b	h	h	h	a	h	h	h	h	h	a	a	a	h	h	b	h	h	h	b	h	h	h	h	b	b	b	a	a	b	b	h	a	h	a	a	h	h	h	h	b	h	h	h	h
JHI-Hv50k-2016-18385	1H	36416668	C	A	b	h	h	h	a	h	h	h	h	h	a	a	a	h	h	b	h	h	h	b	h	h	h	h	b	b	b	a	a	b	b	h	a	h	a	a	h	h	h	h	b	h	h	h	h
JHI-Hv50k-2016-18386	1H	36416952	G	A	b	h	h	h	a	h	h	h	h	h	a	a	a	h	h	b	h	h	h	b	h	h	h	h	b	b	b	a	a	b	b	h	a	h	a	a	h	h	h	h	b	h	h	h	h
JHI-Hv50k-2016-18400	1H	36427060	G	A	b	h	h	h	a	h	h	h	h	h	a	a	a	h	h	b	h	h	h	b	h	h	h	h	b	b	b	a	a	b	b	h	a	h	a	a	h	h	h	h	b	h	h	h	h
JHI-Hv50k-2016-18401	1H	36427379	A	G	b	h	h	h	a	h	h	h	h	h	a	a	a	h	h	b	h	h	h	b	h	h	h	h	b	b	b	a	a	b	b	h	a	h	a	a	h	h	h	h	b	h	h	h	h
BOPA1_6720-641	1H	36735204	G	A	b	h	h	h	a	h	h	h	h	h	a	a	a	h	h	b	h	h	h	b	h	h	h	h	b	b	b	a	a	b	b	h	a	h	a	a	h	h	h	h	b	h	h	h	h
JHI-Hv50k-2016-18413	1H	36735303	G	T	b	h	h	h	a	h	h	h	h	h	a	a	a	h	h	b	h	h	h	b	h	h	h	h	b	b	b	a	a	b	b	h	a	h	a	a	h	h	h	h	b	h	h	h	h
JHI-Hv50k-2016-18411	1H	36735792	A	T	b	h	h	h	a	h	h	h	h	h	a	a	a	h	h	b	h	h	h	b	h	h	h	h	b	b	b	a	a	b	b	h	a	h	a	a	h	h	h	h	b	h	h	h	h
JHI-Hv50k-2016-18410	1H	36735910	C	T	b	h	h	h	a	h	h	h	h	h	a	a	a	h	h	b	h	h	h	b	h	h	h	h	b	b	b	a	a	b	b	h	a	h	a	a	h	h	h	h	b	h	h	h	h
SCRI_RS_199178	1H	37017192	C	T	b	h	h	h	a	h	h	h	h	h	a	a	a	h	h	b	h	h	h	b	h	h	h	h	b	b	b	a	a	b	b	h	a	h	a	a	h	h	h	h	b	h	h	h	h
SCRI_RS_199179	1H	37018883	G	T	b	h	h	h	a	h	h	h	h	h	a	a	a	h	h	b	h	h	h	b	h	h	h	h	b	b	b	a	a	b	b	h	a	h	a	a	h	h	h	h	b	h	h	h	h
SCRI_RS_9480	1H	37020282	T	C	b	h	h	h	a	h	h	h	h	h	a	a	a	h	h	b	h	h	h	b	h	h	h	h	b	b	b	a	a	b	b	h	a	h	a	a	h	h	h	h	b	h	h	h	h
SCRI_RS_132461	1H	37627211	G	A	b	h	h	h	a	h	h	h	h	h	a	a	a	h	h	b	h	h	h	b	h	h	h	h	b	b	b	a	a	b	b	h	a	h	a	a	h	h	h	h	b	h	h	h	h
JHI-Hv50k-2016-18530	1H	38729694	G	A	b	h	h	h	a	h	h	h	h	h	a	a	a	h	h	b	h	h	h	b	h	h	h	h	b	b	b	a	a	b	b	h	a	h	a	a	h	h	h	h	b	h	h	h	h
JHI-Hv50k-2016-18529	1H	38731020	A	C	b	h	h	h	a	h	h	h	h	h	a	a	a	h	h	b	h	h	h	b	h	h	h	h	b	b	b	a	a	b	b	h	a	h	a	a	h	h	h	h	b	h	h	h	h
JHI-Hv50k-2016-18534	1H	38810700	C	T	b	h	h	h	a	h	h	h	h	h	a	a	h	h	h	b	h	h	h	b	h	h	h	h	b	b	b	a	a	b	b	h	a	h	a	a	h	h	h	h	b	h	h	a	h
JHI-Hv50k-2016-18542	1H	38812794	T	C	b	h	h	h	a	h	h	h	h	h	a	a	h	h	h	b	h	h	h	b	h	h	h	h	b	b	b	a	a	b	b	h	a	h	a	a	h	h	h	h	b	h	h	a	h
JHI-Hv50k-2016-18575	1H	38972670	T	G	b	h	h	h	a	h	h	h	h	h	a	a	h	h	h	b	h	h	h	b	h	h	h	h	b	b	b	a	a	b	b	h	a	h	a	a	h	h	h	h	b	h	h	a	h
JHI-Hv50k-2016-18603	1H	38980824	C	G	b	h	h	h	a	h	h	h	h	h	a	a	h	h	h	b	h	h	h	b	h	h	h	h	b	b	b	a	a	b	b	h	a	h	a	a	h	h	h	h	b	h	h	a	h
JHI-Hv50k-2016-18606	1H	38980994	A	G	b	h	h	h	a	h	h	h	h	h	a	a	h	h	h	b	h	h	h	b	h	h	h	h	b	b	b	a	a	b	b	h	a	h	a	a	h	h	h	h	b	h	h	a	h
JHI-Hv50k-2016-18607	1H	38981204	T	C	b	h	h	h	a	h	h	h	h	h	a	a	h	h	h	b	h	h	h	b	h	h	h	h	b	b	b	a	a	b	b	h	a	h	a	a	h	h	h	h	b	h	h	a	h
JHI-Hv50k-2016-18608	1H	38981352	A	T	b	h	h	h	a	h	h	h	h	h	a	a	h	h	h	b	h	h	h	b	h	h	h	h	b	b	b	a	a	b	b	h	a	h	a	a	h	h	h	h	b	h	h	a	h
JHI-Hv50k-2016-18612	1H	38982121	A	G	b	h	h	h	a	h	h	h	h	h	a	a	h	h	h	b	h	h	h	b	h	h	h	h	b	b	b	a	a	b	b	h	a	h	a	a	h	h	h	h	b	h	h	a	h
JHI-Hv50k-2016-18614	1H	38982312	T	C	b	h	h	h	a	h	h	h	h	h	a	a	h	h	h	b	h	h	h	b	h	h	h	h	b	b	b	a	a	b	b	h	a	h	a	a	h	h	h	h	b	h	h	a	h
JHI-Hv50k-2016-18626	1H	38983674	T	G	b	h	h	h	a	h	h	h	h	h	a	a	h	h	h	b	h	h	h	b	h	h	h	h	b	b	b	a	a	b	b	h	a	h	a	a	h	h	h	h	b	h	h	a	h
JHI-Hv50k-2016-18628	1H	38983814	G	T	b	h	h	h	a	h	h	h	h	h	a	a	h	h	h	b	h	h	h	b	h	h	h	h	b	b	b	a	a	b	b	h	a	h	a	a	h	h	h	h	b	h	h	a	h
SCRI_RS_214559	1H	39417646	G	A	b	h	h	h	a	h	h	h	h	h	a	a	h	h	h	b	h	h	h	b	h	h	h	h	b	b	b	a	a	b	b	h	a	h	a	a	h	h	h	h	b	h	h	a	h
JHI-Hv50k-2016-18682	1H	39417751	C	G	b	h	h	h	a	h	h	h	h	h	a	a	h	h	h	b	h	h	h	b	h	h	h	h	b	b	b	a	a	b	b	h	a	h	a	a	h	h	h	h	b	h	h	a	h
JHI-Hv50k-2016-18696	1H	41844917	G	A	b	h	h	h	a	h	h	h	h	h	a	a	h	h	h	b	h	h	h	b	h	h	h	h	b	b	b	a	a	b	b	h	a	h	a	a	h	h	h	h	b	h	h	a	h
JHI-Hv50k-2016-18697	1H	42106597	G	T	b	h	h	h	a	h	h	h	h	h	a	a	h	h	h	b	h	h	h	b	h	h	h	h	b	b	b	a	a	b	b	h	a	h	a	a	h	h	h	h	b	h	h	a	h
JHI-Hv50k-2016-18574	1H	99907066	C	T	b	h	h	h	a	h	h	h	h	h	a	a	h	h	h	b	h	h	h	b	h	h	h	h	b	b	b	a	a	b	b	h	a	h	a	a	h	h	h	h	b	h	h	a	h
JHI-Hv50k-2016-20773	1H	108054720	G	A	b	h	h	h	a	h	h	h	h	h	a	a	h	h	h	b	h	h	h	b	h	h	h	h	b	b	b	a	a	b	b	h	a	h	a	a	h	h	h	h	b	h	h	a	h
JHI-Hv50k-2016-20858	1H	160737225	G	A	b	h	h	h	a	h	h	h	h	h	a	a	h	h	h	b	h	h	h	b	h	h	h	h	b	b	b	a	a	b	b	h	a	h	a	a	h	h	h	h	b	h	h	a	h
JHI-Hv50k-2016-20928	1H	184635167	G	T	b	h	h	h	a	h	h	h	h	h	a	a	h	h	h	b	h	h	h	b	h	h	h	h	b	b	b	a	a	b	b	h	a	h	a	a	h	h	h	h	b	h	h	a	h
BOPA2_12_10506	1H	228030652	A	G	b	h	h	h	a	h	h	h	h	h	a	a	h	h	h	b	h	h	h	b	h	h	h	h	b	b	b	a	a	b	b	h	a	h	a	a	h	h	h	h	b	h	h	a	h
SCRI_RS_7197	1H	329203753	A	G	b	h	h	h	a	h	h	h	h	h	a	a	h	h	h	b	h	h	h	b	h	h	h	h	b	b	b	a	a	b	b	h	a	h	h	a	h	h	h	h	b	h	h	a	h
JHI-Hv50k-2016-24851	1H	329205737	C	T	b	h	h	h	a	h	h	h	h	h	a	a	h	h	h	b	h	h	h	b	h	h	h	h	b	b	b	a	a	b	b	h	a	h	h	a	h	h	h	h	b	h	h	a	h
SCRI_RS_132604	1H	329205798	C	T	b	h	h	h	a	h	h	h	h	h	a	a	h	h	h	b	h	h	h	b	h	h	h	h	b	b	b	a	a	b	b	h	a	h	h	a	h	h	h	h	b	h	h	a	h
JHI-Hv50k-2016-24838	1H	329207310	T	A	b	h	h	h	a	h	h	h	h	h	a	a	h	h	h	b	h	h	h	b	h	h	h	h	b	b	b	a	a	b	b	h	a	h	h	a	h	h	h	h	b	h	h	a	h
JHI-Hv50k-2016-24903	1H	329711329	C	A	b	h	h	h	a	h	h	h	h	h	a	a	h	h	h	b	h	h	h	b	h	h	h	h	b	b	b	a	a	b	b	h	a	h	h	a	h	h	h	h	b	h	h	a	h
JHI-Hv50k-2016-24990	1H	329920191	G	A	b	h	h	h	a	h	h	h	h	h	a	a	h	h	h	b	h	h	h	b	h	h	h	h	b	b	b	a	a	b	b	h	a	h	h	a	h	h	h	h	b	h	h	a	h
SCRI_RS_236235	1H	330240747	C	T	b	h	h	h	a	h	h	h	h	h	a	a	h	h	h	b	h	h	h	b	h	h	h	h	b	b	b	a	a	b	b	h	a	h	h	a	h	h	h	h	b	h	h	a	h
SCRI_RS_151874	1H	330714327	G	A	b	h	h	h	a	h	h	h	h	h	a	a	h	h	h	b	h	h	h	b	h	h	h	h	b	b	b	a	a	b	b	h	a	h	h	a	h	h	h	h	b	h	h	a	h
BOPA2_12_30592	1H	331010444	A	C	b	h	h	h	a	h	h	h	h	h	a	a	h	h	h	b	h	h	h	b	h	h	h	h	b	b	b	a	a	b	b	h	a	h	h	a	h	h	h	h	b	h	h	a	h
JHI-Hv50k-2016-25140	1H	331015702	T	C	b	h	h	h	a	h	h	h	h	h	a	a	h	h	h	b	h	h	h	b	h	h	h	h	b	b	b	a	a	b	b	h	a	h	h	a	h	h	h	h	b	h	h	a	h
SCRI_RS_230133	1H	331359250	A	G	b	h	h	h	a	h	h	h	h	h	a	a	h	h	h	b	h	h	h	b	h	h	h	h	b	b	b	a	a	b	b	h	a	h	h	a	h	h	h	h	b	h	h	a	h
SCRI_RS_216058	1H	332042680	A	G	b	h	h	h	a	h	h	h	h	h	a	a	h	h	h	b	h	h	h	b	h	h	h	h	b	b	b	a	a	b	b	h	a	h	h	a	h	h	h	h	b	h	h	a	h
BOPA1_ConsensusGBS0371-2	1H	332141076	A	G	b	h	h	h	a	h	h	h	h	h	a	a	h	h	h	b	h	h	h	b	h	h	h	h	b	b	b	a	a	b	b	h	a	h	h	a	h	h	h	h	b	h	h	a	h
JHI-Hv50k-2016-25364	1H	332509703	T	C	b	h	h	h	a	h	h	h	h	h	a	a	h	h	h	b	h	h	h	b	h	h	h	h	b	b	b	a	a	b	b	h	a	h	h	a	h	h	h	h	b	h	h	a	h
JHI-Hv50k-2016-25399	1H	332745036	G	C	b	h	h	h	a	h	h	h	h	h	a	a	h	h	h	b	h	h	h	b	h	h	h	h	b	b	b	a	a	b	b	h	a	h	h	a	h	h	h	h	b	h	h	a	h
JHI-Hv50k-2016-25378	1H	332745488	C	A	b	h	h	h	a	h	h	h	h	h	a	a	h	h	h	b	h	h	h	b	h	h	h	h	b	b	b	a	a	b	b	h	a	h	h	a	h	h	h	h	b	h	h	a	h
JHI-Hv50k-2016-25431	1H	333195055	C	T	b	h	h	h	a	h	h	h	h	h	a	a	h	h	h	b	h	h	h	b	h	h	h	h	b	b	b	a	a	b	b	h	a	h	h	a	h	h	h	h	b	h	h	a	h
BOPA2_12_31272	1H	334357194	A	G	b	h	h	h	a	h	h	h	h	h	a	a	h	h	h	b	h	h	h	b	h	h	h	h	b	b	b	a	a	b	b	h	a	h	h	a	h	h	h	h	b	h	h	a	h
JHI-Hv50k-2016-25728	1H	334953298	T	C	b	h	h	h	a	h	h	h	h	h	a	a	h	h	h	b	h	h	h	b	h	h	h	h	b	b	b	a	a	b	b	h	a	h	h	a	h	h	h	h	b	h	h	a	h
JHI-Hv50k-2016-25723	1H	334957226	T	C	b	h	h	h	a	h	h	h	h	h	a	a	h	h	h	b	h	h	h	b	h	h	h	h	b	b	b	a	a	b	b	h	a	h	h	a	h	h	h	h	b	h	h	a	h
SCRI_RS_7813	1H	334966254	C	T	b	h	h	h	a	h	h	h	h	h	a	a	h	h	h	b	h	h	h	b	h	h	h	h	b	b	b	a	a	b	b	h	a	h	h	a	h	h	h	h	b	h	h	a	h
JHI-Hv50k-2016-25670	1H	334973409	C	T	b	h	h	h	a	h	h	h	h	h	a	a	h	h	h	b	h	h	h	b	h	h	h	h	b	b	b	a	a	b	b	h	a	h	h	a	h	h	h	h	b	h	h	a	h
SCRI_RS_134850	1H	335481893	T	C	b	h	h	h	a	h	h	h	h	h	a	a	h	h	h	b	h	h	h	b	h	h	h	h	b	b	b	a	a	b	b	h	a	h	h	a	h	h	h	h	b	h	h	a	h
JHI-Hv50k-2016-25743	1H	335481909	C	A	b	h	h	h	a	h	h	h	h	h	a	a	h	h	h	b	h	h	h	b	h	h	h	h	b	b	b	a	a	b	b	h	a	h	h	a	h	h	h	h	b	h	h	a	h
JHI-Hv50k-2016-25880	1H	336524840	A	G	b	h	h	h	a	h	h	h	h	h	a	a	h	h	h	b	h	h	h	b	h	h	h	h	b	b	b	a	a	b	b	h	a	h	h	a	h	h	h	h	b	h	h	a	h
BOPA1_8224-561	1H	337766588	G	A	b	h	h	h	a	h	h	h	h	h	a	a	h	h	h	b	h	h	h	b	h	h	h	h	b	b	b	a	a	b	b	h	a	h	h	a	h	h	h	h	b	h	h	a	h
JHI-Hv50k-2016-26014	1H	337773284	G	A	b	h	h	h	a	h	h	h	h	h	a	a	h	h	h	b	h	h	h	b	h	h	h	h	b	b	b	a	a	b	b	h	a	h	h	a	h	h	h	h	b	h	h	a	h
JHI-Hv50k-2016-26048	1H	338131933	C	T	b	h	h	h	a	h	h	h	h	h	a	a	h	h	h	b	h	h	h	b	h	h	h	h	b	b	b	a	a	b	b	h	a	h	h	a	h	h	h	h	b	h	h	a	h
SCRI_RS_189248	1H	338190034	A	G	b	h	h	h	a	h	h	h	h	h	a	a	h	h	h	b	h	h	h	b	h	h	h	h	b	b	b	a	a	b	b	h	a	h	h	a	h	h	h	h	b	h	h	a	h
JHI-Hv50k-2016-26103	1H	338789091	A	C	b	h	h	h	a	h	h	h	h	h	a	a	h	h	h	b	h	h	h	b	h	h	h	h	b	b	b	a	a	b	b	h	a	h	h	a	h	h	h	h	b	h	h	a	h
BOPA2_12_31134	1H	339332954	G	A	b	h	h	h	a	h	h	h	h	h	a	a	h	h	h	b	h	h	h	b	h	h	h	h	b	b	b	a	a	b	b	h	a	h	h	a	h	h	h	h	b	h	h	a	h
SCRI_RS_122889	1H	339963117	A	G	b	h	h	h	a	h	h	h	h	h	a	a	h	h	h	b	h	h	h	b	h	h	h	h	b	b	b	a	a	b	b	h	a	h	h	a	h	h	h	h	b	h	h	a	h
SCRI_RS_189920	1H	340307456	G	A	b	h	h	h	a	h	h	h	h	h	a	a	h	h	h	b	h	h	h	b	h	h	h	h	b	b	b	a	a	b	b	h	a	h	h	a	h	h	h	h	b	h	h	a	h
JHI-Hv50k-2016-26213	1H	340308467	C	T	b	h	h	h	a	h	h	h	h	h	a	a	h	h	h	b	h	h	h	b	h	h	h	h	b	b	b	a	a	b	b	h	a	h	h	a	h	h	h	h	b	h	h	a	h
SCRI_RS_189898	1H	340310354	C	T	b	h	h	h	a	h	h	h	h	h	a	a	h	h	h	b	h	h	h	b	h	h	h	h	b	b	b	a	a	b	b	h	a	h	h	a	h	h	h	h	b	h	h	a	h
JHI-Hv50k-2016-26255	1H	340539780	C	T	b	h	h	h	a	h	h	h	h	h	a	a	h	h	h	b	h	h	h	b	h	h	h	h	b	b	b	a	a	b	b	h	a	h	h	a	h	h	h	h	b	h	h	a	h
SCRI_RS_219043	1H	341124939	C	T	b	h	h	h	a	h	h	h	h	h	a	a	h	h	h	b	h	h	h	b	h	h	h	h	b	b	b	a	a	b	b	h	a	h	h	a	h	h	h	h	b	h	h	a	h
SCRI_RS_116685	1H	342118049	C	A	b	h	h	h	a	h	h	h	h	h	a	a	h	h	h	b	h	h	h	b	h	h	h	h	b	b	b	a	a	b	b	h	a	h	h	a	h	h	h	h	b	h	h	a	h
SCRI_RS_160466	1H	342123738	T	C	b	h	h	h	a	h	h	h	h	h	a	a	h	h	h	b	h	h	h	b	h	h	h	h	b	b	b	a	a	b	b	h	a	h	h	a	h	h	h	h	b	h	h	a	h
JHI-Hv50k-2016-26359	1H	342720997	A	G	b	h	h	h	a	h	h	h	h	h	a	a	h	h	h	b	h	h	h	b	h	h	h	h	b	b	b	a	a	b	b	h	a	h	h	a	h	h	h	h	b	h	h	a	h
SCRI_RS_229932	1H	342969233	C	T	b	h	h	h	a	h	h	h	h	h	a	a	h	h	h	b	h	h	h	b	h	h	h	h	b	b	b	a	a	b	b	h	a	h	h	a	h	h	h	h	b	h	h	a	h
JHI-Hv50k-2016-26496	1H	343719988	G	A	b	h	h	h	a	h	h	h	h	h	a	a	h	h	h	b	h	h	h	b	h	h	h	h	b	b	b	a	a	b	b	h	a	h	h	a	h	h	h	h	b	h	h	a	h
SCRI_RS_170542	1H	344129827	C	T	b	h	h	h	a	h	h	h	h	h	a	a	h	h	h	b	h	h	h	b	h	h	h	h	b	b	b	a	a	b	b	h	a	h	h	a	h	h	h	h	b	h	h	a	h
JHI-Hv50k-2016-26556	1H	344130889	C	T	b	h	h	h	a	h	h	h	h	h	a	a	h	h	h	b	h	h	h	b	h	h	h	h	b	b	b	a	a	b	b	h	a	h	h	a	h	h	h	h	b	h	h	a	h
JHI-Hv50k-2016-26530	1H	344139183	T	C	b	h	h	h	a	h	h	h	h	h	a	a	h	h	h	b	h	h	h	b	h	h	h	h	b	b	b	a	a	b	b	h	a	h	h	a	h	h	h	h	b	h	h	a	h
SCRI_RS_125407	1H	344746488	G	A	b	h	h	h	a	h	h	h	h	h	a	a	h	h	h	b	h	h	h	b	h	h	h	h	b	b	b	a	a	b	b	h	a	h	h	a	h	h	h	h	b	h	h	a	h
JHI-Hv50k-2016-29680	1H	388517868	G	T	b	h	h	h	a	h	h	h	h	h	h	a	h	h	a	b	h	h	h	b	h	h	h	h	b	b	b	a	a	b	b	h	a	h	h	a	h	h	h	h	b	h	h	a	h
SCRI_RS_1445	1H	388523112	C	T	b	h	h	h	a	h	h	h	h	h	h	a	h	h	a	b	h	h	h	b	h	h	h	h	b	b	b	a	a	b	b	h	a	h	h	a	h	h	h	h	b	h	h	a	h
JHI-Hv50k-2016-29663	1H	388523537	G	A	b	h	h	h	a	h	h	h	h	h	h	a	h	h	a	b	h	h	h	b	h	h	h	h	b	b	b	a	a	b	b	h	a	h	h	a	h	h	h	h	b	h	h	a	h
JHI-Hv50k-2016-29690	1H	388750293	G	A	b	h	h	h	a	h	h	h	h	h	h	a	h	h	a	b	h	h	h	b	h	h	h	h	b	b	b	a	a	b	b	h	a	h	h	a	h	h	h	h	b	h	h	a	h
SCRI_RS_207335	1H	388752036	C	T	b	h	h	h	a	h	h	h	h	h	h	a	h	h	a	b	h	h	h	b	h	h	h	h	b	b	b	a	a	b	b	h	a	h	h	a	h	h	h	h	b	h	h	a	h
SCRI_RS_193401	1H	388753452	C	A	b	h	h	h	a	h	h	h	h	h	h	a	h	h	a	b	h	h	h	b	h	h	h	h	b	b	b	a	a	b	b	h	a	h	h	a	h	h	h	h	b	h	h	a	h
JHI-Hv50k-2016-29735	1H	388836434	G	C	b	h	h	h	a	h	h	h	h	h	h	a	h	h	a	b	h	h	h	b	h	h	h	h	b	b	b	a	a	b	h	h	a	h	h	a	h	h	h	h	b	h	h	a	h
JHI-Hv50k-2016-29753	1H	389037906	A	T	b	h	h	h	a	h	h	h	h	h	h	a	h	h	a	b	h	h	h	b	h	h	h	h	b	b	b	a	a	b	h	h	a	h	h	a	h	h	h	h	b	h	h	a	h
SCRI_RS_100503	1H	389039712	T	C	b	h	h	h	a	h	h	h	h	h	h	a	h	h	a	b	h	h	h	b	h	h	h	h	b	b	b	a	a	b	h	h	a	h	h	a	h	h	h	h	b	h	h	a	h
SCRI_RS_138118	1H	391615018	T	C	b	h	h	h	a	h	h	h	h	h	h	a	h	h	a	b	h	h	h	b	h	h	h	h	b	b	b	a	a	b	h	h	a	h	h	a	h	h	h	h	b	h	h	a	h
SCRI_RS_201072	1H	391617140	G	C	b	h	h	h	a	h	h	h	h	h	h	a	h	h	a	b	h	h	h	b	h	h	h	h	b	b	b	a	a	b	h	h	a	h	h	a	h	h	h	h	b	h	h	a	h
SCRI_RS_165072	1H	391618046	T	C	b	h	h	h	a	h	h	h	h	h	h	a	h	h	a	b	h	h	h	b	h	h	h	h	b	b	b	a	a	b	h	h	a	h	h	a	h	h	h	h	b	h	h	a	h
JHI-Hv50k-2016-30044	1H	392513254	C	T	b	h	h	h	a	h	h	h	h	h	h	a	h	h	a	b	h	h	h	b	h	h	h	h	b	b	b	a	a	b	h	h	a	h	h	a	h	h	h	h	b	h	h	a	h
SCRI_RS_225107	1H	392514019	C	T	b	h	h	h	a	h	h	h	h	h	h	a	h	h	a	b	h	h	h	b	h	h	h	h	b	b	b	a	a	b	h	h	a	h	h	a	h	h	h	h	b	h	h	a	h
SCRI_RS_207081	1H	392655993	T	C	b	h	h	h	a	h	h	h	h	h	h	a	h	h	a	b	h	h	h	b	h	h	h	h	b	b	b	a	a	b	h	h	a	h	h	a	h	h	h	h	b	h	h	a	h
JHI-Hv50k-2016-30102	1H	392657253	G	A	b	h	h	h	a	h	h	h	h	h	h	a	h	h	a	b	h	h	h	b	h	h	h	h	b	b	b	a	a	b	h	h	a	h	h	a	h	h	h	h	b	h	h	a	h
SCRI_RS_145305	1H	392663685	A	C	b	h	h	h	a	h	h	h	h	h	h	a	h	h	a	b	h	h	h	b	h	h	h	h	b	b	b	a	a	b	h	h	a	h	h	a	h	h	h	h	b	h	h	a	h
SCRI_RS_213455	1H	392861123	G	T	b	h	h	h	a	h	h	h	h	h	h	a	h	h	a	b	h	h	h	b	h	h	h	h	b	b	b	a	a	b	h	h	a	h	h	a	h	h	h	h	b	h	h	a	h
JHI-Hv50k-2016-30162	1H	392934461	T	C	b	h	h	h	a	h	h	h	h	h	h	a	h	h	a	b	h	h	h	b	h	h	h	h	b	b	b	a	a	b	h	h	a	h	h	a	h	h	h	h	b	h	h	a	h
JHI-Hv50k-2016-30148	1H	392936095	C	A	b	h	h	h	a	h	h	h	h	h	h	a	h	h	a	b	h	h	h	b	h	h	h	h	b	b	b	a	a	b	h	h	a	h	h	a	h	h	h	h	b	h	h	a	h
JHI-Hv50k-2016-30729	1H	396362094	T	C	b	h	h	h	a	h	h	h	h	h	h	a	h	h	a	b	h	h	h	b	h	h	h	h	b	b	b	a	a	b	h	h	a	h	h	a	h	h	h	h	b	h	h	a	h
JHI-Hv50k-2016-30674	1H	396369794	G	T	b	h	h	h	a	h	h	h	h	h	h	a	h	h	a	b	h	h	h	b	h	h	h	h	b	b	b	a	a	b	h	h	a	h	h	a	h	h	h	h	b	h	h	a	h
JHI-Hv50k-2016-30673	1H	396369873	C	T	b	h	h	h	a	h	h	h	h	h	h	a	h	h	a	b	h	h	h	b	h	h	h	h	b	b	b	a	a	b	h	h	a	h	h	a	h	h	h	h	b	h	h	a	h
JHI-Hv50k-2016-30672	1H	396369931	A	C	b	h	h	h	a	h	h	h	h	h	h	a	h	h	a	b	h	h	h	b	h	h	h	h	b	b	b	a	a	b	h	h	a	h	h	a	h	h	h	h	b	h	h	a	h
JHI-Hv50k-2016-30669	1H	396370043	G	A	b	h	h	h	a	h	h	h	h	h	h	a	h	h	a	b	h	h	h	b	h	h	h	h	b	b	b	a	a	b	h	h	a	h	h	a	h	h	h	h	b	h	h	a	h
JHI-Hv50k-2016-30536	1H	396415942	T	G	b	h	h	h	a	h	h	h	h	h	h	a	h	h	a	b	h	h	h	b	h	h	h	h	b	b	b	a	a	b	h	h	a	h	h	a	h	h	h	h	b	h	h	a	h
JHI-Hv50k-2016-30776	1H	396739500	G	A	b	h	h	h	a	h	h	h	h	h	h	a	h	h	a	b	h	h	h	b	h	h	h	h	b	b	b	a	a	b	h	h	a	h	h	a	h	h	h	h	b	h	h	a	h
BOPA1_3845-1089	1H	396741189	A	G	b	h	h	h	a	h	h	h	h	h	h	a	h	h	a	b	h	h	h	b	h	h	h	h	b	b	b	a	a	b	h	h	a	h	h	a	h	h	h	h	b	h	h	a	h
JHI-Hv50k-2016-30821	1H	397036956	C	T	b	h	h	h	a	h	h	h	h	h	h	a	h	h	a	b	h	h	h	b	h	h	h	h	b	b	b	a	a	b	h	h	a	h	h	a	h	h	h	h	b	h	h	a	h
JHI-Hv50k-2016-30804	1H	397053331	C	T	b	h	h	h	a	h	h	h	h	h	h	a	h	h	a	b	h	h	h	b	h	h	h	h	b	b	b	a	a	b	h	h	a	h	h	a	h	h	h	h	b	h	h	a	h
JHI-Hv50k-2016-30881	1H	397299660	T	G	b	h	h	h	a	h	h	h	h	h	h	a	h	h	a	b	h	h	h	b	h	h	h	h	b	b	b	a	a	b	h	h	a	h	h	a	h	h	h	h	b	h	h	a	h
JHI-Hv50k-2016-30856	1H	397332447	T	C	b	h	h	h	a	h	h	h	h	h	h	a	h	h	a	b	h	h	h	b	h	h	h	h	b	b	b	a	a	b	h	h	a	h	h	a	h	h	h	h	b	h	h	a	h
JHI-Hv50k-2016-30877	1H	397337701	T	C	b	h	h	h	a	h	h	h	h	h	h	a	h	h	a	b	h	h	h	b	h	h	h	h	b	b	b	a	a	b	h	h	a	h	h	a	h	h	h	h	b	h	h	a	h
JHI-Hv50k-2016-30878	1H	397337804	G	C	b	h	h	h	a	h	h	h	h	h	h	a	h	h	a	b	h	h	h	b	h	h	h	h	b	b	b	a	a	b	h	h	a	h	h	a	h	h	h	h	b	h	h	a	h
SCRI_RS_122216	1H	397546834	G	A	b	h	h	h	a	h	h	h	h	h	h	a	h	h	a	b	h	h	h	b	h	h	h	h	b	b	b	a	a	b	h	h	a	h	h	a	h	h	h	h	b	h	h	a	h
JHI-Hv50k-2016-30897	1H	397546922	G	A	b	h	h	h	a	h	h	h	h	h	h	a	h	h	a	b	h	h	h	b	h	h	h	h	b	b	b	a	a	b	h	h	a	h	h	a	h	h	h	h	b	h	h	a	h
SCRI_RS_152795	1H	397644985	A	G	b	h	h	h	a	h	h	h	h	h	h	a	h	h	a	b	h	h	h	b	h	h	h	h	b	b	b	a	a	b	h	h	a	h	h	a	h	h	h	h	b	h	h	a	h
JHI-Hv50k-2016-31007	1H	397677271	A	G	b	h	h	h	a	h	h	h	h	h	h	a	h	h	a	b	h	h	h	b	h	h	h	h	b	b	b	a	a	b	h	h	a	h	h	a	h	h	h	h	b	h	h	a	h
JHI-Hv50k-2016-31006	1H	397677331	A	G	b	h	h	h	a	h	h	h	h	h	h	a	h	h	a	b	h	h	h	b	h	h	h	h	b	b	b	a	a	b	h	h	a	h	h	a	h	h	h	h	b	h	h	a	h
JHI-Hv50k-2016-30997	1H	397680340	G	A	b	h	h	h	a	h	h	h	h	h	h	a	h	h	a	b	h	h	h	b	h	h	h	h	b	b	b	a	a	b	h	h	a	h	h	a	h	h	h	h	b	h	h	a	h
JHI-Hv50k-2016-30987	1H	397685824	A	G	b	h	h	h	a	h	h	h	h	h	h	a	h	h	a	b	h	h	h	b	h	h	h	h	b	b	b	a	a	b	h	h	a	h	h	a	h	h	h	h	b	h	h	a	h
JHI-Hv50k-2016-30978	1H	397687089	C	T	b	h	h	h	a	h	h	h	h	h	h	a	h	h	a	b	h	h	h	b	h	h	h	h	b	b	b	a	a	b	h	h	a	h	h	a	h	h	h	h	b	h	h	a	h
JHI-Hv50k-2016-31326	1H	400920892	C	T	b	h	h	h	a	h	h	h	h	h	h	a	h	h	a	b	h	h	h	b	h	h	h	h	b	b	b	a	a	b	h	h	a	h	h	a	h	h	h	h	b	h	h	a	h
JHI-Hv50k-2016-35308	1H	431400507	T	G	h	b	h	h	a	h	h	b	h	h	h	a	h	h	a	b	h	h	h	b	h	h	h	h	b	b	b	a	a	b	h	h	a	h	h	a	h	h	h	h	b	b	h	a	h
JHI-Hv50k-2016-35307	1H	431400891	G	A	h	b	h	h	a	h	h	b	h	h	h	a	h	h	a	b	h	h	h	b	h	h	h	h	b	b	b	a	a	b	h	h	a	h	h	a	h	h	h	h	b	b	h	a	h
JHI-Hv50k-2016-35395	1H	431598520	C	T	h	b	h	h	a	h	h	b	h	h	h	a	h	h	a	b	h	h	h	b	h	h	h	h	b	b	b	a	a	b	h	h	a	h	h	a	h	h	h	h	b	b	h	a	h
JHI-Hv50k-2016-36226	1H	438574937	T	C	h	b	h	h	a	h	h	b	a	h	h	a	h	h	a	b	h	h	b	h	h	h	h	h	b	b	b	a	a	b	h	h	a	h	h	a	h	h	h	h	b	b	h	a	h
SCRI_RS_159201	1H	440772089	G	T	b	b	h	h	a	h	h	h	a	h	h	a	h	h	a	b	h	h	h	h	h	h	h	h	h	b	b	a	a	b	h	h	a	h	h	a	h	h	h	h	b	b	b	a	h
BOPA2_12_30147	1H	449162703	A	G	b	b	b	h	a	h	h	h	a	h	h	a	h	h	a	b	h	h	h	h	h	h	h	h	h	b	b	a	a	b	h	h	a	h	h	a	h	h	h	h	b	b	b	h	h
SCRI_RS_153727	1H	449259531	T	G	b	b	b	h	a	h	h	h	a	h	h	a	h	h	a	b	h	h	h	h	h	h	h	h	h	b	b	a	a	b	h	h	a	h	h	a	h	h	h	h	b	b	b	h	h
JHI-Hv50k-2016-37341	1H	449260288	G	C	b	b	b	h	a	h	h	h	a	h	h	a	h	h	a	b	h	h	h	h	h	h	h	h	h	b	b	a	a	b	h	h	a	h	h	a	h	h	h	h	b	b	b	h	h
JHI-Hv50k-2016-37374	1H	449305294	G	C	b	b	b	h	a	h	h	h	a	h	h	a	h	h	a	b	h	h	h	h	h	h	h	h	h	b	b	a	a	b	h	h	a	h	h	a	h	h	h	h	b	b	b	h	a
JHI-Hv50k-2016-37451	1H	449323696	G	A	b	b	b	h	a	h	h	h	a	h	h	a	h	h	a	b	h	h	h	h	h	h	h	h	h	b	b	a	a	b	h	h	a	h	h	a	h	h	h	h	b	b	b	h	h
SCRI_RS_1473	1H	449366029	C	T	b	b	b	h	a	h	h	h	a	h	h	a	h	h	a	b	h	h	h	h	h	h	h	h	h	b	b	a	a	b	h	h	a	h	h	a	h	h	h	h	b	b	b	h	h
SCRI_RS_151244	1H	449683085	A	G	b	b	b	h	a	h	h	h	a	h	h	a	h	h	a	b	h	h	h	h	h	h	h	h	h	b	b	a	a	b	h	h	a	h	h	a	h	h	h	h	b	b	b	h	h
SCRI_RS_823	1H	449685730	A	G	b	b	b	h	a	h	h	h	a	h	h	a	h	h	a	b	h	h	h	h	h	h	h	h	h	b	b	a	a	b	h	h	a	h	h	a	h	h	h	h	b	b	b	h	h
SCRI_RS_183588	1H	449946473	A	G	b	b	b	h	a	h	h	h	a	h	h	a	h	h	a	b	h	h	h	h	h	h	h	h	h	b	b	a	a	b	h	h	a	h	h	a	h	h	h	h	b	b	b	h	h
JHI-Hv50k-2016-37493	1H	450321054	C	A	b	b	b	h	a	h	h	h	a	h	h	a	h	h	a	b	h	h	h	h	h	h	h	h	h	b	b	a	a	b	h	h	a	h	h	a	h	h	h	h	b	b	b	h	h
SCRI_RS_188360	1H	450552496	C	T	b	b	b	h	a	h	h	h	a	h	h	a	h	h	a	b	h	h	h	h	h	h	h	h	h	b	b	h	a	b	h	h	a	h	h	a	h	h	h	h	b	b	b	h	h
SCRI_RS_160234	1H	450703127	G	T	b	b	b	h	a	h	h	h	a	h	h	a	h	h	a	b	h	h	h	h	h	h	h	h	h	b	b	h	a	b	h	h	a	h	h	a	h	h	h	h	b	b	b	h	h
BOPA1_6655-978	1H	450711178	C	G	b	b	b	h	a	h	h	h	a	h	h	a	h	h	a	b	h	h	h	h	h	h	h	h	h	b	b	h	a	b	h	h	a	h	h	a	h	h	h	h	b	b	b	h	h
SCRI_RS_181239	1H	451610048	C	T	b	b	b	h	a	h	h	h	a	h	h	a	h	h	a	b	h	h	h	h	h	h	h	h	h	b	b	h	a	b	h	h	a	h	h	a	h	h	h	h	b	b	b	h	h
SCRI_RS_21080	1H	453106566	C	T	b	b	b	h	a	h	h	h	a	h	h	a	h	h	a	b	h	h	h	h	h	h	h	h	h	b	h	h	a	b	h	h	h	h	h	a	h	h	h	h	b	b	h	h	h
JHI-Hv50k-2016-37607	1H	453530430	G	T	b	b	b	h	a	h	h	h	a	h	h	a	h	h	a	b	h	h	h	h	h	h	b	h	h	b	h	h	a	b	h	h	h	h	h	a	h	h	h	h	b	b	h	h	h
JHI-Hv50k-2016-37604	1H	453531617	C	T	b	b	b	h	a	h	h	h	a	h	h	a	h	h	a	b	h	h	h	h	h	h	b	h	h	b	h	h	a	b	h	h	h	h	h	a	h	h	h	h	b	b	h	h	h
JHI-Hv50k-2016-37599	1H	453533472	C	G	b	b	b	h	a	h	h	h	a	h	h	a	h	h	a	b	h	h	h	h	h	h	b	h	h	b	h	h	a	b	h	h	h	h	h	a	h	h	h	h	b	b	h	h	h
JHI-Hv50k-2016-37584	1H	453573001	G	C	b	b	b	h	a	h	h	h	a	h	h	a	h	h	a	b	h	h	h	h	h	h	b	h	h	b	h	h	a	b	h	h	h	h	h	a	h	h	h	h	b	b	h	h	h
JHI-Hv50k-2016-37615	1H	453644540	G	C	b	b	b	h	a	h	h	h	a	h	h	a	h	h	a	b	h	h	h	h	h	h	b	h	h	b	h	h	a	b	h	h	h	h	h	a	h	h	h	h	b	b	h	h	h
JHI-Hv50k-2016-37617	1H	453646412	T	C	b	b	b	h	a	h	h	h	a	h	h	a	h	h	a	b	h	h	h	h	h	h	b	h	h	b	h	h	a	b	h	h	h	h	h	a	h	h	h	h	b	b	h	h	h
JHI-Hv50k-2016-37618	1H	453648021	A	T	b	b	b	h	a	h	h	h	a	h	h	a	h	h	a	b	h	h	h	h	h	h	b	h	h	b	h	h	a	b	h	h	h	h	h	a	h	h	h	h	b	b	h	h	h
JHI-Hv50k-2016-37626	1H	456218741	C	T	b	b	b	h	a	h	h	h	a	h	h	a	h	h	a	b	h	h	h	h	h	h	b	h	h	b	h	h	a	b	h	h	h	h	h	a	h	h	h	b	b	b	h	h	h
JHI-Hv50k-2016-37630	1H	456647685	G	C	b	b	b	h	a	h	h	h	a	h	h	a	h	h	a	b	h	h	h	h	h	h	b	h	h	b	h	h	a	b	h	h	h	h	h	a	h	h	h	b	b	b	h	h	h
JHI-Hv50k-2016-37631	1H	456647881	G	A	b	b	b	h	a	h	h	h	a	h	h	a	h	h	a	b	h	h	h	h	h	h	b	h	h	b	h	h	a	b	h	h	h	h	h	a	h	h	h	b	b	b	h	h	h
JHI-Hv50k-2016-37632	1H	456648375	A	G	b	b	b	h	a	h	h	h	a	h	h	a	h	h	a	b	h	h	h	h	h	h	b	h	h	b	h	h	a	b	h	h	h	h	h	a	h	h	h	b	b	b	h	h	h
JHI-Hv50k-2016-37640	1H	458690211	C	T	b	b	b	h	a	h	h	h	a	h	a	a	h	h	a	b	h	h	h	h	h	h	b	h	h	b	h	h	a	b	a	h	h	h	h	a	h	h	h	b	b	b	h	h	h
JHI-Hv50k-2016-42970	1H	483552361	A	T	b	h	b	h	a	h	b	h	a	h	a	h	h	h	a	b	h	h	h	h	a	h	h	b	h	b	a	h	h	h	a	h	h	h	b	b	h	a	b	b	h	b	h	h	h
JHI-Hv50k-2016-43016	1H	483568284	G	A	b	h	b	h	a	h	b	h	a	h	a	h	h	h	a	b	h	h	h	h	a	h	h	b	h	b	a	h	h	h	a	h	h	h	b	b	h	a	b	b	h	b	h	h	h
BOPA1_3702-982	1H	483709986	G	A	b	h	b	h	a	h	b	h	a	h	a	h	h	h	a	b	h	h	h	h	a	h	h	b	h	b	a	h	h	h	a	h	h	h	b	b	h	a	b	b	h	b	h	h	h
JHI-Hv50k-2016-43075	1H	483760788	G	C	b	h	b	h	a	h	b	h	h	h	a	h	h	h	a	b	h	h	h	h	a	h	h	b	h	b	a	h	h	h	a	h	h	h	b	b	h	a	b	b	h	b	h	h	h
JHI-Hv50k-2016-43078	1H	483761026	C	T	b	h	b	h	a	h	b	h	a	h	a	h	h	h	a	b	h	h	h	h	a	h	h	b	h	b	a	h	h	h	a	h	h	h	b	b	h	a	b	b	h	b	h	h	h
JHI-Hv50k-2016-43081	1H	483761185	C	T	b	h	b	h	a	h	b	h	a	h	a	h	h	h	a	b	h	h	h	h	a	h	h	b	h	b	a	h	h	h	a	h	h	h	b	b	h	a	b	b	h	b	h	h	h
JHI-Hv50k-2016-43277	1H	483930743	T	G	b	h	b	h	a	h	b	h	a	h	a	h	h	h	a	b	h	h	h	h	a	h	h	b	h	b	a	h	h	h	a	h	h	h	b	b	h	a	b	b	h	b	h	h	h
JHI-Hv50k-2016-43276	1H	483930912	C	T	b	h	b	h	a	h	b	h	a	h	a	h	h	h	a	b	h	h	h	h	a	h	h	b	h	b	a	h	h	h	a	h	h	h	b	b	h	a	b	b	h	b	h	h	h
BOPA1_14371-423	1H	483935803	G	C	b	h	b	h	a	h	b	h	a	h	a	h	h	h	a	b	h	h	h	h	a	h	h	b	h	b	a	h	h	h	a	h	h	h	b	b	h	a	b	b	h	b	h	h	h
JHI-Hv50k-2016-43224	1H	483937581	T	A	b	h	b	h	a	h	b	h	a	h	a	h	h	h	a	b	h	h	h	h	a	h	h	b	h	b	a	h	h	h	a	h	h	h	b	b	h	a	b	b	h	b	h	h	h
JHI-Hv50k-2016-43220	1H	483938008	T	C	b	h	b	h	a	h	b	h	a	h	a	h	h	h	a	b	h	h	h	h	a	h	h	b	h	b	a	h	h	h	a	h	h	h	b	b	h	a	b	b	h	b	h	h	h
JHI-Hv50k-2016-43183	1H	483959212	C	T	b	h	b	h	a	h	b	h	a	h	a	h	h	h	a	b	h	h	h	h	a	h	h	b	h	b	a	h	h	h	a	h	h	h	b	b	h	a	b	b	h	b	h	h	h
JHI-Hv50k-2016-43340	1H	484059175	A	T	b	h	b	h	a	h	b	h	a	h	a	h	h	h	a	b	h	h	h	h	a	h	h	b	h	b	a	h	h	h	a	h	h	h	b	b	h	a	b	b	h	b	h	h	h
BOPA1_1270-1263	1H	484100270	G	C	b	h	h	h	a	h	b	h	a	h	a	h	h	h	h	b	h	h	h	h	a	h	h	b	h	b	a	h	h	h	a	h	h	h	b	b	h	a	b	b	h	b	h	h	h
BOPA1_13589-175	1H	484263760	G	A	b	h	h	h	a	h	b	h	a	h	a	h	h	h	h	b	h	h	h	h	a	h	h	b	h	b	a	h	h	h	a	h	h	h	b	b	h	a	b	b	h	b	h	h	h
JHI-Hv50k-2016-43430	1H	484263936	G	A	b	h	h	h	a	h	b	h	a	h	a	h	h	h	h	b	h	h	h	h	a	h	h	b	h	b	a	h	h	h	a	h	h	h	b	b	h	a	b	b	h	b	h	h	h
JHI-Hv50k-2016-43542	1H	484363479	C	G	b	h	h	h	a	h	b	h	a	h	a	h	h	h	h	b	h	h	h	h	a	h	h	b	h	b	a	h	h	h	a	h	h	h	b	b	h	a	b	b	h	b	h	h	h
JHI-Hv50k-2016-43521	1H	484407267	A	G	b	h	h	h	a	h	b	h	a	h	a	h	h	h	h	b	h	h	h	h	a	h	h	b	h	b	a	h	h	h	a	h	h	h	b	b	h	a	b	b	h	b	h	h	h
SCRI_RS_78578	1H	484418178	T	C	b	h	h	h	a	h	b	h	a	h	a	h	h	h	h	b	h	h	h	h	a	h	h	b	h	b	a	h	h	h	a	h	h	h	b	b	h	a	b	b	h	b	h	h	h
JHI-Hv50k-2016-43475	1H	484449768	A	G	b	h	h	h	a	h	b	h	a	h	a	h	h	h	h	b	h	h	h	h	a	h	h	b	h	b	a	h	h	h	a	h	h	h	b	b	h	a	b	b	h	b	h	h	h
JHI-Hv50k-2016-43454	1H	484455483	T	C	b	h	h	h	a	h	b	h	a	h	a	h	h	h	h	b	h	h	h	h	a	h	h	b	h	b	a	h	h	h	a	h	h	h	b	b	h	a	b	b	h	b	h	h	h
JHI-Hv50k-2016-43453	1H	484455775	T	C	b	h	h	h	a	h	b	h	a	h	a	h	h	h	h	b	h	h	h	h	a	h	h	b	h	b	a	h	h	h	a	h	h	h	b	b	h	a	b	b	h	b	h	h	h
JHI-Hv50k-2016-43435	1H	484464157	C	G	b	h	h	h	a	h	b	h	a	h	a	h	h	h	h	b	h	h	h	h	a	h	h	b	h	b	a	h	h	h	a	h	h	h	b	b	h	a	b	b	h	b	h	h	h
JHI-Hv50k-2016-43626	1H	484622406	A	G	b	h	h	h	a	h	b	h	a	h	a	h	h	h	h	b	h	h	h	h	a	h	h	b	h	b	a	h	h	h	a	h	h	h	b	b	h	a	b	b	h	b	h	h	h
JHI-Hv50k-2016-44101	1H	485976350	G	T	b	h	h	h	a	h	b	h	a	h	a	h	h	h	h	b	h	h	h	h	a	h	h	b	h	h	a	h	h	h	a	h	h	h	b	b	h	a	b	b	h	b	h	h	h
SCRI_RS_199972	1H	486050667	G	A	b	h	h	h	a	h	b	h	a	h	a	h	h	h	h	b	h	h	h	h	a	h	h	b	h	h	a	h	h	h	a	h	h	h	b	b	h	a	b	b	h	b	h	h	h
JHI-Hv50k-2016-44140	1H	486088075	A	G	b	h	h	h	a	h	b	h	a	h	a	h	h	h	h	b	h	h	h	h	a	h	h	b	h	h	a	h	h	h	a	h	h	h	b	b	h	a	b	b	h	b	h	h	h
JHI-Hv50k-2016-44228	1H	486312619	A	G	b	h	h	h	a	h	b	h	a	h	a	h	h	h	h	b	h	h	h	h	a	h	h	b	h	h	a	h	h	h	a	h	h	h	b	b	h	a	b	b	h	b	h	h	h
JHI-Hv50k-2016-44231	1H	486312708	C	T	b	h	h	h	a	h	b	h	a	h	a	h	h	h	h	b	h	h	h	h	a	h	h	b	h	h	a	h	h	h	a	h	h	h	b	b	h	a	b	b	h	b	h	h	h
JHI-Hv50k-2016-44402	1H	486458493	C	T	b	h	h	h	a	h	b	h	a	h	a	h	h	h	h	b	h	h	h	h	a	h	h	b	h	h	a	h	h	h	a	h	h	h	b	b	h	a	b	b	h	b	h	h	h
JHI-Hv50k-2016-44400	1H	486460445	G	C	b	h	h	h	a	h	b	h	a	h	a	h	h	h	h	b	h	h	h	h	a	h	h	b	h	h	a	h	h	h	a	h	h	h	b	b	h	a	b	b	h	b	h	h	h
SCRI_RS_213539	1H	486461464	T	C	b	h	h	h	a	h	b	h	a	h	a	h	h	h	h	b	h	h	h	h	a	h	h	b	h	h	a	h	h	h	a	h	h	h	b	b	h	a	b	b	h	b	h	h	h
JHI-Hv50k-2016-44395	1H	486461686	T	C	b	h	h	h	a	h	b	h	a	h	a	h	h	h	h	b	h	h	h	h	a	h	h	b	h	h	a	h	h	h	a	h	h	h	b	b	h	a	b	b	h	b	h	h	h
JHI-Hv50k-2016-44353	1H	486479196	T	C	b	h	h	h	a	h	b	h	a	h	a	h	h	h	h	b	h	h	h	h	a	h	h	b	h	h	a	h	h	h	a	h	h	h	b	b	h	a	b	b	h	b	h	h	h
JHI-Hv50k-2016-44351	1H	486480122	C	T	b	h	h	h	a	h	b	h	a	h	a	h	h	h	h	b	h	h	h	h	a	h	h	b	h	h	a	h	h	h	a	h	h	h	b	b	h	a	b	b	h	b	h	h	h
JHI-Hv50k-2016-44348	1H	486481669	A	G	b	h	h	h	a	h	b	h	a	h	a	h	h	h	h	b	h	h	h	h	a	h	h	b	h	h	a	h	h	h	a	h	h	h	b	b	h	a	b	b	h	b	h	h	h
JHI-Hv50k-2016-44347	1H	486481752	G	A	b	h	h	h	a	h	b	h	a	h	a	h	h	h	h	b	h	h	h	h	a	h	h	b	h	h	a	h	h	h	a	h	h	h	b	b	h	a	b	b	h	b	h	h	h
JHI-Hv50k-2016-44343	1H	486482242	A	C	b	h	h	h	a	h	b	h	a	h	a	h	h	h	h	b	h	h	h	h	a	h	h	b	h	h	a	h	h	h	a	h	h	h	b	b	h	a	b	b	h	b	h	h	h
JHI-Hv50k-2016-44342	1H	486482275	A	G	b	h	h	h	a	h	b	h	a	h	a	h	h	h	h	b	h	h	h	h	a	h	h	b	h	h	a	h	h	h	a	h	h	h	b	b	h	a	b	b	h	b	h	h	h
JHI-Hv50k-2016-44338	1H	486496479	C	T	b	h	h	h	a	h	b	h	a	h	a	h	h	h	h	b	h	h	h	h	a	h	h	b	h	h	a	h	h	h	a	h	h	h	b	b	h	a	b	b	h	b	h	h	h
JHI-Hv50k-2016-44333	1H	486496724	A	C	b	h	h	h	a	h	b	h	a	h	a	h	h	h	h	b	h	h	h	h	a	h	h	b	h	h	a	h	h	h	a	h	h	h	b	b	h	a	b	b	h	b	h	h	h
JHI-Hv50k-2016-44298	1H	486522882	G	T	b	h	h	h	a	h	b	h	a	h	a	h	h	h	h	b	h	h	h	h	a	h	h	b	h	h	a	h	h	h	a	h	h	h	b	b	h	a	b	b	h	b	h	h	h
JHI-Hv50k-2016-44295	1H	486523175	A	G	b	h	h	h	a	h	b	h	a	h	a	h	h	h	h	b	h	h	h	h	a	h	h	b	h	h	a	h	h	h	a	h	h	h	b	b	h	a	b	b	h	b	h	h	h
JHI-Hv50k-2016-44435	1H	486600453	A	G	b	h	h	h	a	h	b	h	a	h	a	h	h	h	h	b	h	h	h	h	a	h	h	b	h	h	a	h	h	h	a	h	h	h	b	b	h	a	b	b	h	b	h	h	h
JHI-Hv50k-2016-44458	1H	486627392	T	G	b	h	h	h	a	h	b	h	a	h	a	h	h	h	h	b	h	h	h	h	a	h	h	b	h	h	a	h	h	h	a	h	h	h	b	b	h	a	b	b	h	b	h	h	h
JHI-Hv50k-2016-45022	1H	487362530	G	T	b	h	h	h	a	h	b	h	a	h	a	h	h	h	h	b	h	h	h	h	a	h	h	b	h	h	a	h	h	h	a	h	h	a	b	b	h	a	b	b	h	b	h	h	h
JHI-Hv50k-2016-45613	1H	489923234	C	T	b	h	h	h	h	h	b	h	a	h	h	h	h	h	h	b	h	h	h	h	a	h	h	b	h	h	a	h	h	a	h	h	h	a	b	b	h	a	b	b	h	b	h	h	h
JHI-Hv50k-2016-45614	1H	489923362	T	G	b	h	h	h	h	h	b	h	a	h	h	h	h	h	h	b	h	h	h	h	a	h	h	b	h	h	a	h	h	a	h	h	h	a	b	b	h	a	b	b	h	b	h	h	h
JHI-Hv50k-2016-45615	1H	489923392	T	C	b	h	h	h	h	h	b	h	a	h	h	h	h	h	h	b	h	h	h	h	a	h	h	b	h	h	a	h	h	a	h	h	h	a	b	b	h	a	b	b	h	b	h	h	h
JHI-Hv50k-2016-45646	1H	489958613	A	G	b	h	h	h	h	h	b	h	a	h	h	h	h	h	h	b	h	h	h	h	a	h	h	b	h	h	a	h	h	a	h	h	h	a	b	b	h	a	b	b	h	b	h	h	h
JHI-Hv50k-2016-45661	1H	489960059	T	G	b	h	h	h	h	h	b	h	a	h	h	h	h	h	h	b	h	h	h	h	a	h	h	b	h	h	a	h	h	a	h	h	h	a	b	b	h	a	b	b	h	b	h	h	h
JHI-Hv50k-2016-45675	1H	489974204	G	A	b	h	h	h	h	h	b	h	a	h	h	h	h	h	h	b	h	h	h	h	a	h	h	b	h	h	a	h	h	a	h	h	h	a	b	b	h	a	b	b	h	b	h	h	h
JHI-Hv50k-2016-45678	1H	489975181	A	T	b	h	h	h	h	h	b	h	a	h	h	h	h	h	h	b	h	h	h	h	a	h	h	b	h	h	a	h	h	a	h	h	h	a	b	b	h	a	b	b	h	b	h	h	h
SCRI_RS_141421	1H	489976224	T	A	b	h	h	h	h	h	b	h	a	h	h	h	h	h	h	b	h	h	h	h	a	h	h	b	h	h	a	h	h	a	h	h	h	a	b	b	h	a	b	b	h	b	h	h	h
JHI-Hv50k-2016-45689	1H	489976275	G	A	b	h	h	h	h	h	b	h	a	h	h	h	h	h	h	b	h	h	h	h	a	h	h	b	h	h	a	h	h	a	h	h	h	a	b	b	h	a	b	b	h	b	h	h	h
JHI-Hv50k-2016-45694	1H	490004551	C	T	b	h	h	h	h	h	b	h	a	b	h	h	h	h	h	b	h	h	h	h	a	h	h	b	h	h	a	h	h	a	h	h	h	a	b	b	h	a	b	b	h	b	h	h	h
JHI-Hv50k-2016-45713	1H	490037817	G	C	b	h	h	h	h	h	b	h	a	b	h	h	h	h	h	b	h	h	h	h	a	h	h	b	h	h	a	h	h	a	h	h	h	a	b	b	h	a	b	b	h	b	h	h	h
JHI-Hv50k-2016-45765	1H	490200354	C	T	b	h	h	h	h	h	b	h	a	b	h	h	h	h	h	b	h	h	h	h	a	h	h	b	h	h	a	h	h	a	h	h	h	a	b	b	h	a	b	b	h	b	h	h	h
JHI-Hv50k-2016-45766	1H	490200419	T	G	b	h	h	h	h	h	b	h	a	b	h	h	h	h	h	b	h	h	h	h	a	h	h	b	h	h	a	h	h	a	h	h	h	a	b	b	h	a	b	b	h	b	h	h	h
JHI-Hv50k-2016-45768	1H	490200635	C	A	b	h	h	h	h	h	b	h	a	b	h	h	h	h	h	b	h	h	h	h	a	h	h	b	h	h	a	h	h	a	h	h	h	a	b	b	h	a	b	b	h	b	h	h	h
JHI-Hv50k-2016-45769	1H	490200760	G	A	b	h	h	h	h	h	b	h	a	b	h	h	h	h	h	b	h	h	h	h	a	h	h	b	h	h	a	h	h	a	h	h	h	a	b	b	h	a	b	b	h	b	h	h	h
JHI-Hv50k-2016-45776	1H	490205093	C	T	b	h	h	h	h	h	b	h	a	b	h	h	h	h	h	b	h	h	h	h	a	h	h	b	h	h	a	h	h	a	h	h	h	a	b	b	h	a	b	b	h	b	h	h	h
JHI-Hv50k-2016-45777	1H	490205162	C	T	b	h	h	h	h	h	b	h	a	b	h	h	h	h	h	b	h	h	h	h	a	h	h	b	h	h	a	h	h	a	h	h	h	a	b	b	h	a	b	b	h	b	h	h	h
JHI-Hv50k-2016-45778	1H	490205313	G	C	b	h	h	h	h	h	b	h	a	b	h	h	h	h	h	b	h	h	h	h	a	h	h	b	h	h	a	h	h	a	h	h	h	a	b	b	h	a	b	b	h	b	h	h	h
JHI-Hv50k-2016-45779	1H	490205395	G	T	b	h	h	h	h	h	b	h	a	b	h	h	h	h	h	b	h	h	h	h	a	h	h	b	h	h	a	h	h	a	h	h	h	a	b	b	h	a	b	b	h	b	h	h	h
JHI-Hv50k-2016-45782	1H	490205906	A	T	b	h	h	h	h	h	b	h	a	b	h	h	h	h	h	b	h	h	h	h	a	h	h	b	h	h	a	h	h	a	h	h	h	a	b	b	h	a	b	b	h	b	h	h	h
JHI-Hv50k-2016-45789	1H	490206309	G	A	b	h	h	h	h	h	b	h	a	b	h	h	h	h	h	b	h	h	h	h	a	h	h	b	h	h	a	h	h	a	h	h	h	a	b	b	h	a	b	b	h	b	h	h	h
JHI-Hv50k-2016-45790	1H	490206406	C	T	b	h	h	h	h	h	b	h	a	b	h	h	h	h	h	b	h	h	h	h	a	h	h	b	h	h	a	h	h	a	h	h	h	a	b	b	h	a	b	b	h	b	h	h	h
SCRI_RS_106754	1H	490310479	G	A	b	h	h	h	h	h	b	h	a	b	h	h	h	h	h	b	h	h	h	h	a	h	h	b	h	h	a	h	h	a	h	h	h	a	b	b	h	a	b	b	h	b	h	h	h
SCRI_RS_206759	1H	490314587	C	T	b	h	h	h	h	h	b	h	a	b	h	h	h	h	h	b	h	h	h	h	a	h	h	b	h	h	a	h	h	a	h	h	h	a	b	b	h	a	b	b	h	b	h	h	h
BOPA1_5336-400	1H	490315883	A	G	b	h	h	h	h	h	b	h	a	b	h	h	h	h	h	b	h	h	h	h	a	h	h	b	h	h	a	h	h	a	h	h	h	a	b	b	h	a	b	b	h	b	h	h	h
JHI-Hv50k-2016-45837	1H	490317653	T	A	b	h	h	h	h	h	b	h	a	b	h	h	h	h	h	b	h	h	h	h	a	h	h	b	h	h	a	h	h	a	h	h	h	a	b	b	h	a	b	b	h	b	h	h	h
JHI-Hv50k-2016-45836	1H	490317789	C	A	b	h	h	h	h	h	b	h	a	b	h	h	h	h	h	b	h	h	h	h	a	h	h	b	h	h	a	h	h	a	h	h	h	a	b	b	h	a	b	b	h	b	h	h	h
JHI-Hv50k-2016-45835	1H	490317856	G	A	b	h	h	h	h	h	b	h	a	b	h	h	h	h	h	b	h	h	h	h	a	h	h	b	h	h	a	h	h	a	h	h	h	a	b	b	h	a	b	b	h	b	h	h	h
BOPA2_12_31181	1H	490497861	G	C	b	h	h	h	h	h	b	h	a	b	h	h	h	h	h	b	h	h	h	h	a	h	h	b	h	h	a	h	h	a	h	h	h	a	b	b	h	a	b	b	h	b	h	h	h
JHI-Hv50k-2016-46073	1H	490497994	A	C	b	h	h	h	h	h	b	h	a	b	h	h	h	h	h	b	h	h	h	h	a	h	h	b	h	h	a	h	h	a	h	h	h	a	b	b	h	a	b	b	h	b	h	h	h
JHI-Hv50k-2016-46104	1H	490507864	G	A	b	h	h	h	h	h	b	h	a	b	h	h	h	h	h	b	h	h	h	h	a	h	h	b	h	h	a	h	h	a	h	h	h	a	b	b	h	a	b	b	h	b	h	h	h
JHI-Hv50k-2016-46106	1H	490507892	G	A	b	h	h	h	h	h	b	h	a	b	h	h	h	h	h	b	h	h	h	h	a	h	h	b	h	h	a	h	h	a	h	h	h	a	b	b	h	a	b	b	h	b	h	h	h
JHI-Hv50k-2016-46229	1H	490691367	A	T	b	h	h	h	h	h	b	h	a	b	h	h	h	h	h	b	h	h	h	h	a	h	h	b	h	h	a	h	h	a	h	h	h	a	b	b	h	a	b	b	h	b	h	h	h
JHI-Hv50k-2016-46264	1H	491049439	A	G	b	h	h	h	h	h	b	h	a	b	h	h	h	h	h	b	h	h	h	h	a	h	h	b	h	h	a	h	h	a	h	h	h	a	b	b	h	a	b	b	h	b	h	h	h
JHI-Hv50k-2016-46263	1H	491049502	T	C	b	h	h	h	h	h	b	h	a	b	h	h	h	h	h	b	h	h	h	h	a	h	h	b	h	h	a	h	h	a	h	h	h	a	b	b	h	a	b	b	h	b	h	h	h
JHI-Hv50k-2016-46305	1H	491113110	C	T	b	h	h	h	h	h	b	h	a	b	h	h	h	h	h	b	h	h	h	h	a	h	h	b	h	h	a	h	h	a	h	h	h	a	b	b	h	a	b	b	h	b	h	h	h
JHI-Hv50k-2016-46304	1H	491113235	T	A	b	h	h	h	h	h	b	h	a	b	h	h	h	h	h	b	h	h	h	h	a	h	h	b	h	h	a	h	h	a	h	h	h	a	b	b	h	a	b	b	h	b	h	h	h
JHI-Hv50k-2016-46302	1H	491113857	G	A	b	h	h	h	h	h	b	h	a	b	h	h	h	h	h	b	h	h	h	h	a	h	h	b	h	h	a	h	h	a	h	h	h	a	b	b	h	a	b	b	h	b	h	h	h
JHI-Hv50k-2016-46466	1H	491243257	T	C	b	h	h	h	h	h	b	h	a	b	h	h	h	h	h	b	h	h	h	h	a	h	h	b	h	h	a	h	h	a	h	h	h	a	b	b	h	a	b	b	h	b	h	h	h
JHI-Hv50k-2016-46424	1H	491285469	A	T	b	h	h	h	h	h	b	h	a	b	h	h	h	h	h	b	h	h	h	h	a	h	h	b	h	h	a	h	h	a	h	h	h	a	b	b	h	a	b	b	h	b	h	h	h
JHI-Hv50k-2016-46421	1H	491286181	T	C	b	h	h	h	h	h	b	h	a	b	h	h	h	h	h	b	h	h	h	h	a	h	h	b	h	h	a	h	h	a	h	h	h	a	b	b	h	a	b	b	h	b	h	h	h
JHI-Hv50k-2016-46410	1H	491288352	T	C	b	h	h	h	h	h	b	h	a	b	h	h	h	h	h	b	h	h	h	h	a	h	h	b	h	h	a	h	h	a	h	h	h	a	b	b	h	a	b	b	h	b	h	h	h
JHI-Hv50k-2016-46408	1H	491288700	A	T	b	h	h	h	h	h	b	h	a	b	h	h	h	h	h	b	h	h	h	h	a	h	h	b	h	h	a	h	h	a	h	h	h	a	b	b	h	a	b	b	h	b	h	h	h
JHI-Hv50k-2016-46401	1H	491289284	G	A	b	h	h	h	h	h	b	h	a	b	h	h	h	h	h	b	h	h	h	h	a	h	h	b	h	h	a	h	h	a	h	h	h	a	b	b	h	a	b	b	h	b	h	h	h
JHI-Hv50k-2016-46381	1H	491292494	A	G	b	h	h	h	h	h	b	h	a	b	h	h	h	h	h	b	h	h	h	h	a	h	h	b	h	h	a	h	h	a	h	h	h	a	b	b	h	a	b	b	h	b	h	h	h
JHI-Hv50k-2016-46375	1H	491296272	A	G	b	h	h	h	h	h	b	h	a	b	h	h	h	h	h	b	h	h	h	h	a	h	h	b	h	h	a	h	h	a	h	h	h	a	b	b	h	a	b	b	h	b	h	h	h
BOPA2_12_30532	1H	491296335	A	G	b	h	h	h	h	h	b	h	a	b	h	h	h	h	h	b	h	h	h	h	a	h	h	b	h	h	a	h	h	a	h	h	h	a	b	b	h	a	b	b	h	b	h	h	h
JHI-Hv50k-2016-46372	1H	491296593	A	G	b	h	h	h	h	h	b	h	a	b	h	h	h	h	h	b	h	h	h	h	a	h	h	b	h	h	a	h	h	a	h	h	h	a	b	b	h	a	b	b	h	b	h	h	h
JHI-Hv50k-2016-46533	1H	491461234	A	G	b	h	h	h	h	h	b	h	a	b	h	h	h	h	h	b	h	h	h	h	a	h	h	b	h	h	a	h	h	a	h	h	h	a	b	b	h	a	b	b	h	b	h	h	h
JHI-Hv50k-2016-46551	1H	491493114	T	C	b	h	h	h	h	h	b	h	a	b	h	h	h	h	h	b	h	h	h	h	a	h	h	b	h	h	a	h	h	a	h	h	h	a	b	b	h	a	b	b	h	b	h	h	h
JHI-Hv50k-2016-46586	1H	491547875	G	A	b	h	h	h	h	h	b	h	a	b	h	h	h	h	h	b	h	h	h	h	a	h	h	b	h	h	a	h	h	a	h	h	h	a	b	b	h	a	b	b	h	b	h	h	h
JHI-Hv50k-2016-46627	1H	491622028	C	G	b	h	h	h	h	h	b	h	a	b	h	h	h	h	h	b	h	h	h	h	a	h	h	b	h	h	a	h	h	a	h	h	h	a	b	b	h	a	b	b	h	b	h	h	h
JHI-Hv50k-2016-46615	1H	491625772	A	G	b	h	h	h	h	h	b	h	a	b	h	h	h	h	h	b	h	h	h	h	a	h	h	b	h	h	a	h	h	a	h	h	h	a	b	b	h	a	b	b	h	b	h	h	h
SCRI_RS_147329	1H	491625961	G	T	b	h	h	h	h	h	b	h	a	b	h	h	h	h	h	b	h	h	h	h	a	h	h	b	h	h	a	h	h	a	h	h	h	a	b	b	h	a	b	b	h	b	h	h	h
JHI-Hv50k-2016-46630	1H	491728193	G	T	b	h	h	h	h	h	b	h	a	b	h	h	h	h	h	b	h	h	h	h	a	h	h	b	h	h	a	h	h	a	h	h	h	a	b	b	h	a	b	b	h	b	h	h	h
JHI-Hv50k-2016-46632	1H	491728967	A	G	b	h	h	h	h	h	b	h	a	b	h	h	h	h	h	b	h	h	h	h	a	h	h	b	h	h	a	h	h	a	h	h	h	a	b	b	h	a	b	b	h	b	h	h	h
JHI-Hv50k-2016-46640	1H	491731561	T	G	b	h	h	h	h	h	b	h	a	b	h	h	h	h	h	b	h	h	h	h	a	h	h	b	h	h	a	h	h	a	h	h	h	a	b	b	h	a	b	b	h	b	h	h	h
JHI-Hv50k-2016-46642	1H	491732912	G	T	b	h	h	h	h	h	b	h	a	b	h	h	h	h	h	b	h	h	h	h	a	h	h	b	h	h	a	h	h	a	h	h	h	a	b	b	h	a	b	b	h	b	h	h	h
JHI-Hv50k-2016-46789	1H	491746618	A	C	b	h	h	h	h	h	b	h	a	b	h	h	h	h	h	b	h	h	h	h	a	h	h	b	h	h	a	h	h	a	h	h	h	a	b	b	h	a	b	b	h	b	h	h	h
JHI-Hv50k-2016-46786	1H	491748731	C	T	b	h	h	h	h	h	b	h	a	b	h	h	h	h	h	b	h	h	h	h	a	h	h	b	h	h	a	h	h	a	h	h	h	a	b	b	h	a	b	b	h	b	h	h	h
JHI-Hv50k-2016-46998	1H	492666538	C	T	b	h	h	h	h	h	b	h	a	b	h	h	h	h	h	b	h	h	h	h	a	h	h	b	h	h	a	h	h	a	h	h	h	a	b	b	h	a	b	b	h	b	h	h	h
JHI-Hv50k-2016-47006	1H	492666811	G	A	b	h	h	h	h	h	b	h	a	b	h	h	h	h	h	b	h	h	h	h	a	h	h	b	h	h	a	h	h	a	h	h	h	a	b	b	h	a	b	b	h	b	h	h	h
JHI-Hv50k-2016-47008	1H	492667050	C	T	b	h	h	h	h	h	b	h	a	b	h	h	h	h	h	b	h	h	h	h	a	h	h	b	h	h	a	h	h	a	h	h	h	a	b	b	h	a	b	b	h	b	h	h	h
JHI-Hv50k-2016-47009	1H	492667263	C	A	b	h	h	h	h	h	b	h	a	b	h	h	h	h	h	b	h	h	h	h	a	h	h	b	h	h	a	h	h	a	h	h	h	a	b	b	h	a	b	b	h	b	h	h	h
JHI-Hv50k-2016-47019	1H	492672415	G	A	b	h	h	h	h	h	b	h	a	b	h	h	h	h	h	b	h	h	h	h	a	h	h	b	h	h	a	h	h	a	h	h	h	a	b	b	h	a	b	b	h	b	h	h	h
JHI-Hv50k-2016-47026	1H	492674123	A	G	b	h	h	h	h	h	b	h	a	b	h	h	h	h	h	b	h	h	h	h	a	h	h	b	h	h	a	h	h	a	h	h	h	a	b	b	h	a	b	b	h	b	h	h	h
BOPA1_1625-303	1H	492674136	G	A	b	h	h	h	h	h	b	h	a	b	h	h	h	h	h	b	h	h	h	h	a	h	h	b	h	h	a	h	h	a	h	h	h	a	b	b	h	a	b	b	h	b	h	h	h
JHI-Hv50k-2016-47040	1H	492677399	C	G	b	h	h	h	h	h	b	h	a	h	h	h	h	h	h	b	h	h	h	h	a	h	h	b	h	h	a	h	h	a	h	h	h	a	b	b	h	a	b	b	h	b	h	h	h
JHI-Hv50k-2016-47041	1H	492677457	G	A	b	h	h	h	h	h	b	h	a	h	h	h	h	h	h	b	h	h	h	h	a	h	h	b	h	h	a	h	h	a	h	h	h	a	b	b	h	a	b	b	h	b	h	h	h
JHI-Hv50k-2016-47042	1H	492679058	T	C	b	h	h	h	h	h	b	h	a	h	h	h	h	h	h	b	h	h	h	h	a	h	h	b	h	h	a	h	h	a	h	h	h	a	b	b	h	a	b	b	h	b	h	h	h
JHI-Hv50k-2016-47043	1H	492679071	A	G	b	h	h	h	h	h	b	h	a	h	h	h	h	h	h	b	h	h	h	h	a	h	h	b	h	h	a	h	h	a	h	h	h	a	b	b	h	a	b	b	h	b	h	h	h
JHI-Hv50k-2016-47044	1H	492679232	G	A	b	h	h	h	h	h	b	h	a	h	h	h	h	h	h	b	h	h	h	h	a	h	h	b	h	h	a	h	h	a	h	h	h	a	b	b	h	a	b	b	h	b	h	h	h
JHI-Hv50k-2016-47045	1H	492679473	G	A	b	h	h	h	h	h	b	h	a	h	h	h	h	h	h	b	h	h	h	h	a	h	h	b	h	h	a	h	h	a	h	h	h	a	b	b	h	a	b	b	h	b	h	h	h
JHI-Hv50k-2016-47047	1H	492680006	T	G	b	h	h	h	h	h	b	h	a	h	h	h	h	h	h	b	h	h	h	h	a	h	h	b	h	h	a	h	h	a	h	h	h	a	b	b	h	a	b	b	h	b	h	h	h
JHI-Hv50k-2016-47048	1H	492680153	C	G	b	h	h	h	h	h	b	h	a	h	h	h	h	h	h	b	h	h	h	h	a	h	h	b	h	h	a	h	h	a	h	h	h	a	b	b	h	a	b	b	h	b	h	h	h
JHI-Hv50k-2016-47049	1H	492680204	C	T	b	h	h	h	h	h	b	h	a	h	h	h	h	h	h	b	h	h	h	h	a	h	h	b	h	h	a	h	h	a	h	h	h	a	b	b	h	a	b	b	h	b	h	h	h
JHI-Hv50k-2016-47050	1H	492680258	C	T	b	h	h	h	h	h	b	h	a	h	h	h	h	h	h	b	h	h	h	h	a	h	h	b	h	h	a	h	h	a	h	h	h	a	b	b	h	a	b	b	h	b	h	h	h
JHI-Hv50k-2016-47051	1H	492680356	G	A	b	h	h	h	h	h	b	h	a	h	h	h	h	h	h	b	h	h	h	h	a	h	h	b	h	h	a	h	h	a	h	h	h	a	b	b	h	a	b	b	h	b	h	h	h
JHI-Hv50k-2016-47052	1H	492680360	T	G	b	h	h	h	h	h	b	h	a	h	h	h	h	h	h	b	h	h	h	h	a	h	h	b	h	h	a	h	h	a	h	h	h	a	b	b	h	a	b	b	h	b	h	h	h
JHI-Hv50k-2016-47053	1H	492680425	C	T	b	h	h	h	h	h	b	h	a	h	h	h	h	h	h	b	h	h	h	h	a	h	h	b	h	h	a	h	h	a	h	h	h	a	b	b	h	a	b	b	h	b	h	h	h
JHI-Hv50k-2016-47054	1H	492680690	C	T	b	h	h	h	h	h	b	h	a	h	h	h	h	h	h	b	h	h	h	h	a	h	h	b	h	h	a	h	h	a	h	h	h	a	b	b	h	a	b	b	h	b	h	h	h
JHI-Hv50k-2016-47064	1H	492718824	C	T	b	h	h	h	h	h	b	h	a	h	h	h	h	h	h	b	h	h	h	h	a	h	h	b	h	h	a	h	h	a	h	h	h	a	b	b	h	a	b	b	h	b	h	h	h
JHI-Hv50k-2016-47088	1H	492734106	G	T	b	h	h	h	h	h	b	h	a	h	h	h	h	h	h	b	h	h	h	h	a	h	h	b	h	h	a	h	h	a	h	h	h	a	b	b	h	a	b	b	h	b	h	h	h
BOPA1_4962-1295	1H	492798705	T	A	b	h	h	h	h	h	b	h	a	h	h	h	h	h	h	b	h	h	h	h	a	h	h	b	h	h	a	h	h	a	h	h	h	a	b	b	h	a	b	b	h	b	h	h	h
JHI-Hv50k-2016-47101	1H	492799203	G	T	b	h	h	h	h	h	b	h	a	h	h	h	h	h	h	b	h	h	h	h	a	h	h	b	h	h	a	h	h	a	h	h	h	a	b	b	h	a	b	b	h	b	h	h	h
JHI-Hv50k-2016-47131	1H	492874169	T	C	b	h	h	h	h	h	b	h	a	h	h	h	h	h	h	b	h	h	h	h	a	h	h	b	h	h	a	h	h	a	h	h	h	a	b	b	h	a	b	b	h	b	h	h	h
JHI-Hv50k-2016-47129	1H	492875292	A	C	b	h	h	h	h	h	b	h	a	h	h	h	h	h	h	b	h	h	h	h	a	h	h	b	h	h	a	h	h	a	h	h	h	a	b	b	h	a	b	b	h	b	h	h	h
JHI-Hv50k-2016-47125	1H	492875700	G	C	b	h	h	h	h	h	b	h	a	h	h	h	h	h	h	b	h	h	h	h	a	h	h	b	h	h	a	h	h	a	h	h	h	a	b	b	h	a	b	b	h	b	h	h	h
JHI-Hv50k-2016-47120	1H	492879772	A	G	b	h	h	h	h	h	b	h	a	h	h	h	h	h	h	b	h	h	h	h	a	h	h	b	h	h	a	h	h	a	h	h	h	a	b	b	h	a	b	b	h	b	h	h	h
SCRI_RS_197337	1H	492954517	A	G	b	h	h	h	h	h	b	h	a	h	h	h	h	h	h	b	h	h	h	h	a	h	h	b	h	h	a	h	h	a	h	h	h	a	b	b	h	a	b	b	h	b	h	h	h
JHI-Hv50k-2016-47154	1H	492954612	A	G	b	h	h	h	h	h	b	h	a	h	h	h	h	h	h	b	h	h	h	h	a	h	h	b	h	h	a	h	h	a	h	h	h	a	b	b	h	a	b	b	h	b	h	h	h
JHI-Hv50k-2016-47155	1H	492954689	G	T	b	h	h	h	h	h	b	h	a	h	h	h	h	h	h	b	h	h	h	h	a	h	h	b	h	h	a	h	h	a	h	h	h	a	b	b	h	a	b	b	h	b	h	h	h
SCRI_RS_192730	1H	493228845	A	C	b	h	h	h	h	h	b	h	a	h	h	h	h	h	h	b	h	h	h	h	a	h	h	b	h	h	a	h	h	a	h	h	h	a	b	b	h	a	b	b	h	b	h	h	h
JHI-Hv50k-2016-47250	1H	493412678	C	T	b	h	h	h	h	h	b	h	a	h	h	h	h	h	h	b	h	h	h	h	a	h	h	b	h	h	a	h	h	a	h	h	h	a	b	b	h	a	b	b	h	b	h	h	h
JHI-Hv50k-2016-47273	1H	493419347	G	C	b	h	h	h	h	h	b	h	a	h	h	h	h	h	h	b	h	h	h	h	a	h	h	b	h	h	a	h	h	a	h	h	h	a	b	b	h	a	b	b	h	b	h	h	h
JHI-Hv50k-2016-47604	1H	494218291	G	A	b	h	h	h	h	h	b	h	a	h	h	h	h	h	h	b	h	h	h	h	a	h	h	b	h	h	a	h	h	a	h	h	h	a	b	b	h	a	b	h	h	b	h	h	h
JHI-Hv50k-2016-47753	1H	495123488	G	C	b	h	h	h	h	h	b	h	a	h	h	h	h	h	h	b	h	h	h	h	a	h	h	b	h	h	a	h	h	a	h	h	h	a	b	b	h	a	b	h	h	b	h	h	h
JHI-Hv50k-2016-47744	1H	495124392	T	C	b	h	h	h	h	h	b	h	a	h	h	h	h	h	h	b	h	h	h	h	a	h	h	b	h	h	a	h	h	a	h	h	h	a	b	b	h	a	b	h	h	b	h	h	h
JHI-Hv50k-2016-47731	1H	495127496	A	C	b	h	h	h	h	h	b	h	a	h	h	h	h	h	h	b	h	h	h	h	a	h	h	b	h	h	a	h	h	a	h	h	h	a	b	b	h	a	b	h	h	b	h	h	h
SCRI_RS_120481	1H	495128480	G	T	b	h	h	h	h	h	b	h	a	h	h	h	h	h	h	b	h	h	h	h	a	h	h	b	h	h	a	h	h	a	h	h	h	a	b	b	h	a	b	h	h	b	h	h	h
JHI-Hv50k-2016-47721	1H	495128938	G	A	b	h	h	h	h	h	b	h	a	h	h	h	h	h	h	b	h	h	h	h	a	h	h	b	h	h	a	h	h	a	h	h	h	a	b	b	h	a	b	h	h	b	h	h	h
JHI-Hv50k-2016-47717	1H	495129196	T	G	b	h	h	h	h	h	b	h	a	h	h	h	h	h	h	b	h	h	h	h	a	h	h	b	h	h	a	h	h	a	h	h	h	a	b	b	h	a	b	h	h	b	h	h	h
SCRI_RS_127968	1H	495130879	A	G	b	h	h	h	h	h	b	h	a	h	h	h	h	h	h	b	h	h	h	h	a	h	h	b	h	h	a	h	h	a	h	h	h	a	b	b	h	a	b	h	h	b	h	h	h
SCRI_RS_219889	1H	495216924	G	A	b	h	h	h	h	h	b	h	a	h	h	h	h	h	h	b	h	h	h	h	a	h	h	b	h	h	a	h	h	a	h	h	h	a	b	b	h	a	b	h	h	b	h	h	h
JHI-Hv50k-2016-47941	1H	495244706	A	G	b	h	h	h	h	h	b	h	a	h	h	h	h	h	h	b	h	h	h	h	a	a	h	b	h	h	a	h	h	a	h	h	h	a	b	b	h	a	b	h	h	b	h	h	h
JHI-Hv50k-2016-47940	1H	495244773	T	C	b	h	h	h	h	h	b	h	a	h	h	h	h	h	h	b	h	h	h	h	a	a	h	b	h	h	a	h	h	a	h	h	h	a	b	b	h	a	b	h	h	b	h	h	h
JHI-Hv50k-2016-47937	1H	495245196	A	C	b	h	h	h	h	h	b	h	a	h	h	h	h	h	h	b	h	h	h	h	a	a	h	b	h	h	a	h	h	a	h	h	h	a	b	b	h	a	b	h	h	b	h	h	h
JHI-Hv50k-2016-47932	1H	495245596	C	A	b	h	h	h	h	h	b	h	a	h	h	h	h	h	h	b	h	h	h	h	a	a	h	b	h	h	a	h	h	a	h	h	h	a	b	b	h	a	b	h	h	b	h	h	h
JHI-Hv50k-2016-47929	1H	495245846	A	C	b	h	h	h	h	h	b	h	a	h	h	h	h	h	h	b	h	h	h	h	a	a	h	b	h	h	a	h	h	a	h	h	h	a	b	b	h	a	b	h	h	b	h	h	h
JHI-Hv50k-2016-47923	1H	495246005	A	C	b	h	h	h	h	h	b	h	a	h	h	h	h	h	h	b	h	h	h	h	a	a	h	b	h	h	a	h	h	a	h	h	h	a	b	b	h	a	b	h	h	b	h	h	h
JHI-Hv50k-2016-47922	1H	495246065	T	G	b	h	h	h	h	h	b	h	a	h	h	h	h	h	h	b	h	h	h	h	a	a	h	b	h	h	a	h	h	a	h	h	h	a	b	b	h	a	b	h	h	b	h	h	h
JHI-Hv50k-2016-47860	1H	495277095	C	T	b	h	h	h	h	h	b	h	a	h	h	h	h	h	h	b	h	h	h	h	a	a	h	b	h	h	a	h	h	a	h	h	h	a	b	b	h	a	b	h	h	b	h	h	h
JHI-Hv50k-2016-47858	1H	495277357	G	T	b	h	h	h	h	h	b	h	a	h	h	h	h	h	h	b	h	h	h	h	a	a	h	b	h	h	a	h	h	a	h	h	h	a	b	b	h	a	b	h	h	b	h	h	h
JHI-Hv50k-2016-47857	1H	495277470	G	A	b	h	h	h	h	h	b	h	a	h	h	h	h	h	h	b	h	h	h	h	a	a	h	b	h	h	a	h	h	a	h	h	h	a	b	b	h	a	b	h	h	b	h	h	h
SCRI_RS_91596	1H	495311153	A	C	b	h	h	h	h	h	b	h	a	h	h	h	h	h	h	b	h	h	h	h	a	a	h	b	h	h	a	h	h	a	h	h	h	a	b	b	h	a	b	h	h	b	h	h	h
JHI-Hv50k-2016-47830	1H	495311452	G	A	b	h	h	h	h	h	b	h	a	h	h	h	h	h	h	b	h	h	h	h	a	a	h	b	h	h	a	h	h	a	h	h	h	a	b	b	h	a	b	h	h	b	h	h	h
JHI-Hv50k-2016-47826	1H	495312094	A	T	b	h	h	h	h	h	b	h	a	h	h	h	h	h	h	b	h	h	h	h	a	a	h	b	h	h	a	h	h	a	h	h	h	a	b	b	h	a	b	h	h	b	h	h	h
JHI-Hv50k-2016-48092	1H	495324554	G	A	b	h	h	h	h	h	b	h	a	h	h	h	h	h	h	b	h	h	h	h	a	a	h	b	h	h	a	h	h	a	h	h	h	a	b	b	h	a	b	h	h	b	h	h	h
BOPA1_9105-497	1H	495353404	G	A	b	h	h	h	h	h	b	h	a	h	h	h	h	h	h	b	h	h	h	h	a	a	h	b	h	h	a	h	h	a	h	h	h	a	b	b	h	a	b	h	h	b	h	h	h
JHI-Hv50k-2016-48069	1H	495353708	A	C	b	h	h	h	h	h	b	h	a	h	h	h	h	h	h	b	h	h	h	h	a	a	h	b	h	h	a	h	h	a	h	h	h	a	b	b	h	a	b	h	h	b	h	h	h
SCRI_RS_218473	1H	495369005	G	T	b	h	h	h	h	h	b	h	a	h	h	h	h	h	h	b	h	h	h	h	a	a	h	b	h	h	a	h	h	a	h	h	h	a	b	b	h	a	b	h	h	b	h	h	h
JHI-Hv50k-2016-48141	1H	495398003	T	C	b	h	h	h	h	h	b	h	a	h	h	h	h	h	h	b	h	h	h	h	a	a	h	b	h	h	a	h	h	a	h	h	h	a	b	b	h	a	b	h	h	b	h	h	h
JHI-Hv50k-2016-48126	1H	495401916	A	G	b	h	h	h	h	h	b	h	a	h	h	h	h	h	h	b	h	h	h	h	a	a	h	b	h	h	a	h	h	a	h	h	h	a	b	b	h	a	b	h	h	b	h	h	h
JHI-Hv50k-2016-48112	1H	495403745	T	C	b	h	h	h	h	h	b	h	a	h	h	h	h	h	h	b	h	h	h	h	a	a	h	b	h	h	a	h	h	a	h	h	h	a	b	b	h	a	b	h	h	b	h	h	h
JHI-Hv50k-2016-48181	1H	495587313	G	A	b	h	h	h	h	h	b	h	a	h	h	h	h	h	h	b	h	h	h	h	a	a	h	b	h	h	a	h	h	a	h	h	h	a	b	b	h	a	b	h	h	b	h	h	h
JHI-Hv50k-2016-48197	1H	495590498	C	A	b	h	h	h	h	h	b	h	a	h	h	h	h	h	h	b	h	h	h	h	a	a	h	b	h	h	a	h	h	a	h	h	h	a	b	b	h	a	b	h	h	b	h	h	h
SCRI_RS_174052	1H	495749938	C	T	b	h	h	h	h	h	b	h	a	h	h	h	h	h	h	b	h	h	h	h	a	a	h	b	h	h	a	h	h	a	h	h	h	a	b	b	h	a	b	h	h	b	h	h	h
JHI-Hv50k-2016-48311	1H	495749946	C	A	b	h	h	h	h	h	b	h	a	h	h	h	h	h	h	b	h	h	h	h	a	a	h	b	h	h	a	h	h	a	h	h	h	a	b	b	h	a	b	h	h	b	h	h	h
JHI-Hv50k-2016-48306	1H	495750377	T	C	b	h	h	h	h	h	b	h	a	h	h	h	h	h	h	b	h	h	h	h	a	a	h	b	h	h	a	h	h	a	h	h	h	a	b	b	h	a	b	h	h	b	h	h	h
JHI-Hv50k-2016-48289	1H	495790206	C	A	b	h	h	h	h	h	b	h	a	h	h	h	h	h	h	b	h	h	h	h	a	a	h	b	h	h	a	h	h	a	h	h	h	a	b	b	h	a	b	h	h	b	h	h	h
JHI-Hv50k-2016-48281	1H	495791301	G	A	b	h	h	h	h	h	b	h	a	h	h	h	h	h	h	b	h	h	h	h	a	a	h	b	h	h	a	h	h	a	h	h	h	a	b	b	h	a	b	h	h	b	h	h	h
JHI-Hv50k-2016-48279	1H	495791464	C	A	b	h	h	h	h	h	b	h	a	h	h	h	h	h	h	b	h	h	h	h	a	a	h	b	h	h	a	h	h	a	h	h	h	a	b	b	h	a	b	h	h	b	h	h	h
JHI-Hv50k-2016-48278	1H	495792233	G	A	b	h	h	h	h	h	b	h	a	h	h	h	h	h	h	b	h	h	h	h	a	a	h	b	h	h	a	h	h	a	h	h	h	a	b	b	h	a	b	h	h	b	h	h	h
SCRI_RS_155997	1H	496078517	A	G	b	h	h	h	h	h	b	h	a	h	h	h	h	h	h	b	h	h	h	h	a	a	h	b	h	a	a	h	h	a	h	h	h	a	b	b	h	a	b	h	h	b	h	h	h
JHI-Hv50k-2016-48443	1H	496080176	T	C	b	h	h	h	h	h	b	h	a	h	b	h	h	h	h	b	h	h	h	h	a	a	h	b	h	a	a	h	h	a	h	h	h	a	b	b	h	a	b	h	h	b	h	h	h
BK_01	1H	496106627	G	T	b	h	h	h	h	h	b	h	a	h	b	h	h	h	h	b	h	h	h	h	a	a	h	b	h	a	a	h	h	a	h	h	h	a	b	b	h	a	b	h	h	b	h	h	h
JHI-Hv50k-2016-48473	1H	496106770	G	T	b	h	h	h	h	h	b	h	a	h	b	h	h	h	h	b	h	h	h	h	a	a	h	b	h	a	a	h	h	a	h	h	h	a	b	b	h	a	b	h	h	b	h	h	h
JHI-Hv50k-2016-48498	1H	496325561	G	C	b	h	h	h	h	h	b	h	a	h	b	h	h	h	h	b	h	h	h	h	a	a	h	b	h	a	a	h	h	a	h	h	h	a	b	b	h	a	b	h	h	b	h	h	h
JHI-Hv50k-2016-48499	1H	496325803	A	C	b	h	h	h	h	h	b	h	a	h	b	h	h	h	h	b	h	h	h	h	a	a	h	b	h	a	a	h	h	a	h	h	h	a	b	b	h	a	b	h	h	b	h	h	h
JHI-Hv50k-2016-48500	1H	496325806	G	A	b	h	h	h	h	h	b	h	a	h	b	h	h	h	h	b	h	h	h	h	a	a	h	b	h	a	a	h	h	a	h	h	h	a	b	b	h	a	b	h	h	b	h	h	h
JHI-Hv50k-2016-48693	1H	496804402	A	G	b	h	h	h	h	h	b	h	a	h	b	h	h	h	h	b	h	h	h	h	a	a	h	b	h	h	a	h	h	a	h	h	h	a	b	b	h	a	b	h	h	b	h	h	h
JHI-Hv50k-2016-48659	1H	496832575	G	T	b	h	h	h	h	h	b	h	a	h	b	h	h	h	h	b	h	h	h	h	a	a	h	b	h	a	a	h	h	a	h	h	h	a	b	b	h	a	b	h	h	b	h	h	h
JHI-Hv50k-2016-48696	1H	496865616	C	A	b	h	h	h	h	h	b	h	a	h	b	h	h	h	h	b	h	h	h	h	a	a	h	b	h	a	a	h	h	a	h	h	h	a	b	b	h	a	b	h	h	b	h	h	h
JHI-Hv50k-2016-48830	1H	496914123	T	C	b	h	h	h	h	h	b	h	a	h	b	h	h	h	h	b	h	h	h	h	a	a	h	b	h	a	a	h	h	a	h	h	h	a	b	b	h	a	b	h	h	b	h	h	h
JHI-Hv50k-2016-48809	1H	496956807	G	A	b	h	h	h	h	h	b	h	a	h	b	h	h	h	h	b	h	h	h	h	a	a	h	b	h	a	a	h	h	a	h	h	h	a	b	b	h	a	b	h	h	b	h	h	h
JHI-Hv50k-2016-48807	1H	496957190	G	C	b	h	h	h	h	h	b	h	a	h	b	h	h	h	h	b	h	h	h	h	a	a	h	b	h	a	a	h	h	a	h	h	h	a	b	b	h	a	b	h	h	b	h	h	h
SCRI_RS_157953	1H	496974574	A	G	b	h	h	h	h	h	b	h	a	h	b	h	h	h	h	b	h	h	h	h	a	a	h	b	h	a	a	h	h	a	h	h	h	a	b	b	h	a	b	h	h	b	h	h	h
JHI-Hv50k-2016-48788	1H	496981973	T	C	b	h	h	h	h	h	b	h	a	h	b	h	h	h	h	b	h	h	h	h	a	a	h	b	h	a	a	h	h	a	h	h	h	a	b	b	h	a	b	h	h	b	h	h	h
JHI-Hv50k-2016-48739	1H	496989354	T	C	b	h	h	h	h	h	b	h	a	h	b	h	h	h	h	b	h	h	h	h	a	a	h	b	h	a	a	h	h	a	h	h	h	a	b	b	h	a	b	h	h	b	h	h	h
JHI-Hv50k-2016-48738	1H	496989520	A	G	b	h	h	h	h	h	b	h	a	h	b	h	h	h	h	b	h	h	h	h	a	a	h	b	h	a	a	h	h	a	h	h	h	a	b	b	h	a	b	h	h	b	h	h	h
JHI-Hv50k-2016-48737	1H	496989640	C	G	b	h	h	h	h	h	b	h	a	h	b	h	h	h	h	b	h	h	h	h	a	a	h	b	h	a	a	h	h	a	h	h	h	a	b	b	h	a	b	h	h	b	h	h	h
JHI-Hv50k-2016-48845	1H	497055874	C	T	b	h	h	h	h	h	b	h	a	h	b	h	h	h	h	b	h	h	h	h	a	a	h	b	h	a	a	h	h	a	h	h	h	a	b	b	h	a	b	h	h	b	h	h	h
JHI-Hv50k-2016-48847	1H	497056219	T	A	b	h	h	h	h	h	b	h	a	h	b	h	h	h	h	b	h	h	h	h	a	a	h	b	h	a	a	h	h	a	h	h	h	a	b	b	h	a	b	h	h	b	h	h	h
JHI-Hv50k-2016-49080	1H	498686284	A	G	b	h	h	h	h	h	b	h	a	h	b	h	b	h	a	b	h	h	h	h	a	a	h	b	h	a	a	h	h	a	h	h	h	a	b	b	h	a	b	h	h	b	h	h	h
JHI-Hv50k-2016-49587	1H	500414447	A	G	b	h	h	h	h	h	b	h	a	h	b	h	b	h	a	b	h	h	h	h	a	a	h	b	h	a	a	h	h	a	h	h	h	a	b	b	h	a	b	h	h	h	h	h	h
JHI-Hv50k-2016-49706	1H	500454022	T	C	b	h	h	h	h	h	b	h	a	h	b	h	b	h	a	b	h	h	h	h	a	a	h	b	h	a	a	h	h	a	h	h	h	a	b	b	h	a	b	h	h	h	h	h	h
JHI-Hv50k-2016-49703	1H	500454425	A	G	b	h	h	h	h	h	b	h	a	h	b	h	b	h	a	b	h	h	h	h	a	a	h	b	h	a	a	h	h	a	h	h	a	a	b	b	h	a	b	h	h	h	h	h	h
JHI-Hv50k-2016-49702	1H	500454457	T	G	b	h	h	h	h	h	b	h	a	h	b	h	b	h	a	b	h	h	h	h	a	a	h	b	h	a	a	h	h	a	h	h	a	a	b	b	h	a	b	h	h	h	h	h	h
JHI-Hv50k-2016-49701	1H	500454593	C	A	b	h	h	h	h	h	b	h	a	h	b	h	b	h	a	b	h	h	h	h	a	a	h	b	h	a	a	h	h	a	h	h	a	a	b	b	h	a	b	h	h	h	h	h	h
JHI-Hv50k-2016-49698	1H	500454751	C	T	b	h	h	h	h	h	b	h	a	h	b	h	b	h	a	b	h	h	h	h	a	a	h	b	h	a	a	h	h	a	h	h	a	a	b	b	h	a	b	h	h	h	h	h	h
JHI-Hv50k-2016-49685	1H	500467972	G	C	b	h	h	h	h	h	b	h	a	h	b	h	b	h	a	b	h	h	h	h	a	a	h	b	h	a	a	h	h	a	h	h	a	a	b	b	h	a	b	h	h	h	h	h	h
JHI-Hv50k-2016-49930	1H	501006283	A	G	b	h	h	h	h	h	b	h	a	h	b	h	b	h	a	b	h	h	h	h	a	a	h	b	h	a	a	h	h	a	h	h	a	a	b	b	h	a	b	h	h	h	h	h	h
JHI-Hv50k-2016-49932	1H	501006628	A	G	b	h	h	h	h	h	b	h	a	h	b	h	b	h	a	b	h	h	h	h	a	a	h	b	h	a	a	h	h	a	h	h	a	a	b	b	h	a	b	h	h	h	h	h	h
JHI-Hv50k-2016-49933	1H	501006693	T	C	b	h	h	h	h	h	b	h	a	h	b	h	b	h	a	b	h	h	h	h	a	a	h	b	h	a	a	h	h	a	h	h	a	a	b	b	h	a	b	h	h	h	h	h	h
JHI-Hv50k-2016-49949	1H	501014092	A	G	b	h	h	h	h	h	b	h	a	h	b	h	b	h	a	b	h	h	h	h	a	a	h	b	h	a	a	h	h	a	h	h	a	a	b	b	h	a	b	h	h	h	h	h	h
JHI-Hv50k-2016-49984	1H	501123625	A	G	b	h	h	h	h	h	b	h	a	h	b	h	b	h	a	b	h	h	h	h	a	a	h	b	h	a	a	h	h	a	h	h	a	a	b	b	h	a	b	h	h	h	h	h	h
JHI-Hv50k-2016-50006	1H	501125540	G	T	b	h	h	h	h	h	b	h	a	h	b	h	b	h	a	b	h	h	h	h	a	a	h	b	h	a	a	h	h	a	h	h	a	a	b	b	h	a	b	h	h	h	h	h	h
JHI-Hv50k-2016-50076	1H	501157504	T	C	b	h	h	h	h	h	b	h	a	h	b	h	b	h	a	b	h	h	h	h	a	a	h	b	h	a	a	h	h	a	h	h	a	a	b	b	h	a	b	h	h	h	h	h	h
JHI-Hv50k-2016-50074	1H	501157863	G	A	b	h	h	h	h	h	b	h	a	h	b	h	b	h	a	b	h	h	h	h	a	a	h	b	h	a	a	h	h	a	h	h	a	a	b	b	h	a	b	h	h	h	h	h	h
JHI-Hv50k-2016-50072	1H	501158113	C	A	b	h	h	h	h	h	b	h	a	h	b	h	b	h	a	b	h	h	h	h	a	a	h	b	h	a	a	h	h	a	h	h	a	a	b	b	h	a	b	h	h	h	h	h	h
JHI-Hv50k-2016-50111	1H	501245291	A	G	b	h	h	h	h	h	b	h	a	h	b	h	b	h	a	b	h	h	h	h	a	a	h	b	h	a	a	h	h	a	h	h	a	a	b	b	h	a	b	h	h	h	h	h	h
JHI-Hv50k-2016-50126	1H	501372106	A	C	b	h	h	h	h	h	b	h	a	h	b	h	b	h	a	b	h	h	h	h	a	a	h	b	h	a	a	h	h	a	h	h	a	a	b	b	h	a	b	h	h	h	h	h	h
JHI-Hv50k-2016-50252	1H	502012028	G	A	b	h	h	h	h	h	b	h	a	h	b	h	b	h	a	b	h	h	h	h	a	a	h	b	h	a	a	h	h	a	h	h	a	a	h	b	h	a	b	h	h	h	h	h	h
JHI-Hv50k-2016-51345	1H	504294284	C	A	b	h	h	h	h	h	b	h	a	h	b	h	b	h	a	b	h	h	h	h	a	a	h	h	h	a	a	h	b	a	h	h	a	a	h	b	a	a	b	h	h	h	h	h	h
SCRI_RS_48925	1H	504420232	G	T	b	h	h	h	h	h	b	h	a	h	b	h	b	h	a	b	h	h	h	h	a	a	h	h	h	a	a	h	b	a	h	h	a	a	h	b	a	a	b	h	h	h	h	h	h
JHI-Hv50k-2016-51564	1H	504420741	C	A	b	h	h	h	h	h	b	h	a	h	b	h	b	h	a	b	h	h	h	h	a	a	h	h	h	a	a	h	b	a	h	h	a	a	h	b	a	a	b	h	h	h	h	h	h
JHI-Hv50k-2016-51563	1H	504420913	C	T	b	h	h	h	h	h	b	h	a	h	b	h	b	h	a	b	h	h	h	h	a	a	h	h	h	a	a	h	b	a	h	h	a	a	h	b	a	a	b	h	h	h	h	h	h
JHI-Hv50k-2016-51560	1H	504421078	G	C	b	h	h	h	h	h	b	h	a	h	b	h	b	h	a	b	h	h	h	h	a	a	h	h	h	a	a	h	b	a	h	h	a	a	h	b	a	a	b	h	h	h	h	h	h
JHI-Hv50k-2016-51526	1H	504440986	T	C	b	h	h	h	h	h	b	h	a	h	b	h	b	h	a	b	h	h	h	h	a	a	h	h	h	a	a	h	b	a	h	h	a	a	h	b	a	a	b	h	h	h	h	h	h
JHI-Hv50k-2016-51525	1H	504441395	A	C	b	h	h	h	h	h	b	h	a	h	b	h	b	h	a	b	h	h	h	h	a	a	h	h	h	a	a	h	b	a	h	h	a	a	h	b	a	a	b	h	h	h	h	h	h
SCRI_RS_196910	1H	504501906	A	G	b	h	h	h	h	h	b	h	h	h	b	h	b	h	a	b	h	h	h	h	a	a	h	h	h	a	a	h	b	a	h	h	a	a	h	b	a	a	b	h	h	h	h	h	h
JHI-Hv50k-2016-51475	1H	504503202	T	A	b	h	h	h	h	h	b	h	h	h	b	h	b	h	a	b	h	h	h	h	a	a	h	h	h	a	a	h	b	a	h	h	a	a	h	b	a	a	b	h	h	h	h	h	h
JHI-Hv50k-2016-51431	1H	504515693	A	G	b	h	h	h	h	h	b	h	h	h	b	h	b	h	a	b	h	h	h	h	a	a	h	h	h	a	a	h	b	a	h	h	a	a	h	b	a	a	b	h	h	h	h	h	h
JHI-Hv50k-2016-51422	1H	504516457	G	A	b	h	h	h	h	h	b	h	h	h	b	h	b	h	a	b	h	h	h	h	a	a	h	h	h	a	a	h	b	a	h	h	a	a	h	b	a	a	b	h	h	h	h	h	h
JHI-Hv50k-2016-51421	1H	504516638	T	C	b	h	h	h	h	h	b	h	h	h	b	h	b	h	a	b	h	h	h	h	a	a	h	h	h	a	a	h	b	a	h	h	a	a	h	b	a	a	b	h	h	h	h	h	h
JHI-Hv50k-2016-51412	1H	504536517	C	G	b	h	h	h	h	h	b	h	h	h	b	h	b	h	a	b	h	h	h	h	a	a	h	h	h	a	a	h	b	a	h	h	a	a	h	b	a	a	b	h	h	h	h	h	h
JHI-Hv50k-2016-51375	1H	504543580	C	T	b	h	h	h	h	h	b	h	h	h	b	h	b	h	a	b	h	h	h	h	a	a	h	h	h	a	a	h	b	a	h	h	a	a	h	b	a	a	b	h	h	h	h	h	h
JHI-Hv50k-2016-51368	1H	504547975	C	G	b	h	h	h	h	h	b	h	h	h	b	h	b	h	a	b	h	h	h	h	a	a	h	h	h	a	a	h	b	a	h	h	a	a	h	b	a	a	b	h	h	h	h	h	h
JHI-Hv50k-2016-51367	1H	504547977	C	A	b	h	h	h	h	h	b	h	h	h	b	h	b	h	a	b	h	h	h	h	a	a	h	h	h	a	a	h	b	a	h	h	a	a	h	b	a	a	b	h	h	h	h	h	h
JHI-Hv50k-2016-51636	1H	504587476	C	G	b	h	h	h	h	h	b	h	h	h	b	h	b	h	a	b	h	h	h	h	a	a	h	h	h	a	a	h	b	a	h	h	a	a	h	b	a	a	b	h	h	h	h	h	h
JHI-Hv50k-2016-51628	1H	504587993	T	C	b	h	h	h	h	h	b	h	h	h	b	h	b	h	a	b	h	h	h	h	a	a	h	h	h	a	a	h	b	a	h	h	a	a	h	b	a	a	b	h	h	h	h	h	h
JHI-Hv50k-2016-51613	1H	504589038	G	C	b	h	h	h	h	h	b	h	h	h	b	h	b	h	a	b	h	h	h	h	a	a	h	h	h	a	a	h	b	a	h	h	a	a	h	b	a	a	b	h	h	h	h	h	h
JHI-Hv50k-2016-51788	1H	504682760	C	T	b	h	h	h	h	h	b	h	h	h	b	h	b	h	a	b	h	h	h	h	a	a	h	h	h	a	a	h	b	a	h	h	a	a	h	b	a	a	b	h	h	h	h	h	h
JHI-Hv50k-2016-51757	1H	504696799	T	C	b	h	h	h	h	h	b	h	h	h	b	h	b	h	a	b	h	h	h	h	a	a	h	h	h	a	a	h	b	a	h	h	a	a	h	b	a	a	b	h	h	h	h	h	h
JHI-Hv50k-2016-51741	1H	504705489	A	G	b	h	h	h	h	h	b	h	h	h	b	h	b	h	a	b	h	h	h	h	a	a	h	h	h	a	a	h	b	a	h	h	a	a	h	b	a	a	b	h	h	h	h	h	h
JHI-Hv50k-2016-51715	1H	504706828	T	C	b	h	h	h	h	h	b	h	h	h	b	h	b	h	a	b	h	h	h	h	a	a	h	h	h	a	a	h	b	a	h	h	a	a	h	b	a	a	b	h	h	h	h	h	h
JHI-Hv50k-2016-51688	1H	504708042	A	G	b	h	h	h	h	h	b	h	h	h	b	h	b	h	a	b	h	h	h	h	a	a	h	h	h	a	a	h	b	a	h	h	a	a	h	b	a	a	b	h	h	h	h	h	h
JHI-Hv50k-2016-51804	1H	504785052	T	C	b	h	h	h	h	h	b	h	h	h	b	h	b	h	a	b	h	h	h	h	a	a	h	h	h	a	a	h	b	a	h	h	a	a	h	b	a	a	b	h	h	h	h	h	h
JHI-Hv50k-2016-51805	1H	504785150	C	T	b	h	h	h	h	h	b	h	h	h	b	h	b	h	a	b	h	h	h	h	a	a	h	h	h	a	a	h	b	a	h	h	a	a	h	b	a	a	b	h	h	h	h	h	h
JHI-Hv50k-2016-51812	1H	504786769	G	C	b	h	h	h	h	h	b	h	h	h	b	h	b	h	a	b	h	h	h	h	a	a	h	h	h	a	a	h	b	a	h	h	a	a	h	b	a	a	b	h	h	h	h	h	h
BOPA2_12_11443	1H	504794592	G	A	b	h	h	h	h	h	b	h	h	h	b	h	b	h	a	b	h	h	h	h	a	a	h	h	h	a	a	h	b	a	h	h	a	a	h	b	a	a	b	h	h	h	h	h	h
JHI-Hv50k-2016-51866	1H	504810097	C	T	b	h	h	h	h	h	b	h	h	h	b	h	b	h	a	b	h	h	h	h	a	a	h	h	h	a	a	h	b	a	h	h	a	a	h	b	a	a	b	h	h	h	h	h	h
JHI-Hv50k-2016-51997	1H	505014309	A	T	b	h	h	h	h	h	b	h	h	h	b	h	b	h	a	b	h	h	h	h	a	a	h	h	h	a	a	h	b	a	h	h	a	a	h	b	a	a	b	h	h	h	h	h	h
JHI-Hv50k-2016-51979	1H	505058699	G	A	b	h	h	h	h	h	b	h	h	h	b	h	b	h	a	b	h	h	h	h	a	a	h	h	h	a	a	h	b	a	h	h	a	a	h	b	a	a	b	h	h	h	h	h	h
JHI-Hv50k-2016-51959	1H	505061012	T	G	b	h	h	h	h	h	b	h	h	h	b	h	b	h	a	b	h	h	h	h	a	a	h	h	h	a	a	h	b	a	h	h	a	a	h	b	a	a	b	h	h	h	h	h	h
JHI-Hv50k-2016-51945	1H	505072519	G	C	b	h	h	h	h	h	b	h	h	h	b	h	b	h	a	b	h	h	h	h	a	a	h	h	h	a	a	h	b	a	h	h	a	a	h	b	a	a	b	h	h	h	h	h	h
JHI-Hv50k-2016-51930	1H	505089309	A	G	b	h	h	h	h	h	b	h	h	h	b	h	b	h	a	b	h	h	h	h	a	a	h	h	h	a	a	h	b	a	h	h	a	a	h	b	a	a	b	h	h	h	h	h	h
JHI-Hv50k-2016-52449	1H	506398654	C	G	b	h	h	b	h	h	b	h	h	h	h	h	b	b	a	b	h	h	h	b	a	a	h	h	h	a	a	h	b	a	h	h	a	a	h	b	a	a	b	h	h	h	h	h	h
JHI-Hv50k-2016-52437	1H	506422437	T	A	b	h	h	b	h	h	b	h	h	h	h	h	b	b	a	b	h	h	h	b	a	a	h	h	h	a	a	h	b	a	h	h	a	a	h	b	a	a	b	h	h	h	h	h	h
JHI-Hv50k-2016-52435	1H	506423227	A	G	b	h	h	b	h	h	b	h	h	h	h	h	b	b	a	b	h	h	h	b	a	a	h	h	h	a	a	h	b	a	h	h	a	a	h	b	a	a	b	h	h	h	h	h	h
BOPA2_12_10207	1H	506432702	A	G	b	h	h	b	h	h	b	h	h	h	h	h	b	b	a	b	h	h	h	b	a	a	h	h	h	a	a	h	b	a	h	h	a	a	h	b	a	a	b	h	h	h	h	h	h
BOPA1_ConsensusGBS0361-5	1H	506432795	G	A	b	h	h	b	h	h	b	h	h	h	h	h	b	b	a	b	h	h	h	b	a	a	h	h	h	a	a	h	b	a	h	h	a	a	h	b	a	a	b	h	h	h	h	h	h
JHI-Hv50k-2016-52354	1H	506445780	G	C	b	h	h	b	h	h	b	h	h	h	h	h	b	b	a	b	h	h	h	b	a	a	h	h	h	a	a	h	b	a	h	h	a	a	h	b	a	a	b	h	h	h	h	h	h
JHI-Hv50k-2016-52352	1H	506446513	G	A	b	h	h	b	h	h	b	h	h	h	h	h	b	b	a	b	h	h	h	b	a	a	h	h	h	a	a	h	b	a	h	h	a	a	h	b	a	a	b	h	h	h	h	h	h
JHI-Hv50k-2016-52324	1H	506476311	G	A	b	h	h	b	h	h	b	h	h	h	h	h	b	b	a	b	h	h	h	b	a	a	h	h	h	a	a	h	b	a	h	h	a	a	h	b	a	a	b	h	h	h	h	h	h
JHI-Hv50k-2016-52477	1H	506597181	A	G	b	h	h	b	h	h	b	h	h	h	h	h	b	b	a	b	h	h	h	b	a	a	h	h	h	a	a	h	b	a	h	h	a	a	h	b	a	a	b	h	h	h	h	h	h
JHI-Hv50k-2016-52475	1H	506599994	T	A	b	h	h	b	h	h	b	h	h	h	h	h	b	b	a	b	h	h	h	b	a	a	h	h	h	a	a	h	b	a	h	h	a	a	h	b	a	a	b	h	h	h	h	h	h
JHI-Hv50k-2016-53046	1H	508971288	T	G	b	a	h	b	h	h	b	h	h	h	h	b	b	b	a	b	a	h	h	b	a	a	h	a	h	a	a	h	b	a	h	h	a	a	h	b	a	a	b	h	a	h	h	h	h
JHI-Hv50k-2016-53048	1H	508971396	C	T	b	a	h	b	h	h	b	h	h	h	h	b	b	b	a	b	a	h	h	b	a	a	h	a	h	a	a	h	b	a	h	h	a	a	h	b	a	a	b	h	a	h	h	h	h
JHI-Hv50k-2016-53061	1H	508971871	A	G	b	a	h	b	h	h	b	h	h	h	h	b	b	b	a	b	a	h	h	b	a	a	h	a	h	a	a	h	b	a	h	h	a	a	h	b	a	a	b	h	a	h	h	h	h
JHI-Hv50k-2016-53064	1H	508972197	G	A	b	a	h	b	h	h	b	h	h	h	h	b	b	b	a	b	a	h	h	b	a	a	h	a	h	a	a	h	b	a	h	h	a	a	h	b	a	a	b	h	a	h	h	h	h
JHI-Hv50k-2016-53074	1H	508973131	C	T	b	a	h	b	h	h	b	h	h	h	h	b	b	b	a	b	a	h	h	b	a	a	h	a	h	a	a	h	b	a	h	h	a	a	h	b	a	a	b	h	a	h	h	h	h
BOPA2_12_10693	1H	508974237	G	A	b	a	h	b	h	h	b	h	h	h	h	b	b	b	a	b	a	h	h	b	a	a	h	a	h	a	a	h	b	a	h	h	a	a	h	b	a	a	b	h	a	h	h	h	h
JHI-Hv50k-2016-53088	1H	508974353	T	C	b	a	h	b	h	h	b	h	h	h	h	b	b	b	a	b	a	h	h	b	a	a	h	a	h	a	a	h	b	a	h	h	a	a	h	b	a	a	b	h	a	h	h	h	h
JHI-Hv50k-2016-53127	1H	509013531	C	G	b	a	h	b	h	h	b	h	h	h	h	b	b	b	a	b	a	h	h	b	a	a	h	a	h	a	a	h	b	a	h	h	a	a	h	b	a	a	b	h	a	h	h	h	h
JHI-Hv50k-2016-53128	1H	509013677	G	T	b	a	h	b	h	h	b	h	h	h	h	b	b	b	a	b	a	h	h	b	a	a	h	a	h	a	a	h	b	a	h	h	a	a	h	b	a	a	b	h	a	h	h	h	h
JHI-Hv50k-2016-53130	1H	509013715	G	A	b	a	h	b	h	h	b	h	h	h	h	b	b	b	a	b	a	h	h	b	a	a	h	a	h	a	a	h	b	a	h	h	a	a	h	b	a	a	b	h	a	h	h	h	h
JHI-Hv50k-2016-53143	1H	509014843	C	T	b	a	h	b	h	h	b	h	h	h	h	b	b	b	a	b	a	h	h	b	a	a	h	a	h	a	a	h	b	a	h	h	a	a	h	b	a	a	b	h	a	h	h	h	h
JHI-Hv50k-2016-53167	1H	509100746	A	T	b	a	h	b	h	h	b	h	h	h	h	b	b	b	a	b	a	h	h	b	a	a	h	a	h	a	a	h	b	a	h	h	a	a	h	b	a	a	b	h	a	h	h	h	h
JHI-Hv50k-2016-53178	1H	509101631	T	C	b	a	h	b	h	h	b	h	h	h	h	b	b	b	a	b	a	h	h	b	a	a	h	a	h	a	a	h	b	a	h	h	a	a	h	b	a	a	b	h	a	h	h	h	h
JHI-Hv50k-2016-53182	1H	509102169	A	G	b	a	h	b	h	h	b	h	h	h	h	b	b	b	a	b	a	h	h	b	a	a	h	a	h	a	a	h	b	a	h	h	a	a	h	b	a	a	b	h	a	h	h	h	h
JHI-Hv50k-2016-53183	1H	509102390	A	G	b	a	h	b	h	h	b	h	h	h	h	b	b	b	a	b	a	h	h	b	a	a	h	a	h	a	a	h	b	a	h	h	a	a	h	b	a	a	b	h	a	h	h	h	h
JHI-Hv50k-2016-53185	1H	509102420	C	G	b	a	h	b	h	h	b	h	h	h	h	b	b	b	a	b	a	h	h	b	a	a	h	a	h	a	a	h	b	a	h	h	a	a	h	b	a	a	b	h	a	h	h	h	h
JHI-Hv50k-2016-53186	1H	509102484	T	C	b	a	h	b	h	h	b	h	h	h	h	b	b	b	a	b	a	h	h	b	a	a	h	a	h	a	a	h	b	a	h	h	a	a	h	b	a	a	b	h	a	h	h	h	h
JHI-Hv50k-2016-53187	1H	509102549	A	C	b	a	h	b	h	h	b	h	h	h	h	b	b	b	a	b	a	h	h	b	a	a	h	a	h	a	a	h	b	a	h	h	a	a	h	b	a	a	b	h	a	h	h	h	h
JHI-Hv50k-2016-53189	1H	509102780	C	T	b	a	h	b	h	h	b	h	h	h	h	b	b	b	a	b	a	h	h	b	a	a	h	a	h	a	a	h	b	a	h	h	a	a	h	b	a	a	b	h	a	h	h	h	h
JHI-Hv50k-2016-53191	1H	509103269	T	G	b	a	h	b	h	h	b	h	h	h	h	b	b	b	a	b	a	h	h	b	a	a	h	a	h	a	a	h	b	a	h	h	a	a	h	b	a	a	b	h	a	h	h	h	h
JHI-Hv50k-2016-53192	1H	509103274	G	C	b	a	h	b	h	h	b	h	h	h	h	b	b	b	a	b	a	h	h	b	a	a	h	a	h	a	a	h	b	a	h	h	a	a	h	b	a	a	b	h	a	h	h	h	h
JHI-Hv50k-2016-53194	1H	509103491	A	G	b	a	h	b	h	h	b	h	h	h	h	b	b	b	a	b	a	h	h	b	a	a	h	a	h	a	a	h	b	a	h	h	a	a	h	b	a	a	b	h	a	h	h	h	h
JHI-Hv50k-2016-53290	1H	509186204	A	G	b	a	h	b	h	h	b	h	h	h	h	b	b	b	a	b	a	h	h	b	a	a	h	a	h	a	a	h	b	a	h	h	a	a	h	b	a	a	b	h	a	h	h	h	h
JHI-Hv50k-2016-53289	1H	509187372	G	A	b	a	h	b	h	h	b	h	h	h	h	b	b	b	a	b	a	h	h	b	a	a	h	a	h	a	a	h	b	a	h	h	a	a	h	b	a	a	b	h	a	h	h	h	h
JHI-Hv50k-2016-53264	1H	509240256	C	G	b	a	h	b	h	h	b	h	h	h	h	b	b	b	a	b	a	h	h	b	a	a	h	a	h	a	a	h	b	a	h	h	a	a	h	b	a	a	b	h	a	h	h	h	h
JHI-Hv50k-2016-53255	1H	509241187	G	C	b	a	h	b	h	h	b	h	h	h	h	b	b	b	a	b	a	h	h	b	a	a	h	a	h	a	a	h	b	a	h	h	a	a	h	b	a	a	b	h	a	h	h	h	h
JHI-Hv50k-2016-53246	1H	509242027	G	A	b	a	h	b	h	h	b	h	h	h	h	b	b	b	a	b	a	h	h	b	a	a	h	a	h	a	a	h	b	a	h	h	a	a	h	b	a	a	b	h	a	h	h	h	h
JHI-Hv50k-2016-53239	1H	509258012	G	C	b	a	h	b	h	h	b	h	h	h	h	b	b	b	a	b	a	h	h	b	a	a	h	a	h	a	a	h	b	a	h	h	a	a	h	b	a	a	b	h	a	h	h	h	h
JHI-Hv50k-2016-53238	1H	509258105	A	T	b	a	h	b	h	h	b	h	h	h	h	b	b	b	a	b	a	h	h	b	a	a	h	a	h	a	a	h	b	a	h	h	a	a	h	b	a	a	b	h	a	h	h	h	h
JHI-Hv50k-2016-53235	1H	509259623	G	A	b	a	h	b	h	h	b	h	h	h	h	b	b	b	a	b	a	h	h	b	a	a	h	a	h	a	a	h	b	a	h	h	a	a	h	b	a	a	b	h	a	h	h	h	h
JHI-Hv50k-2016-53370	1H	509811874	G	C	b	a	h	b	h	h	b	h	h	h	h	b	b	b	a	b	a	h	h	b	a	a	h	a	h	a	a	h	b	a	h	h	a	a	h	b	a	a	b	h	a	h	h	h	h
JHI-Hv50k-2016-53353	1H	509817850	G	A	b	a	h	b	h	h	b	h	h	h	h	b	b	b	a	b	a	h	h	b	a	a	h	a	h	a	a	h	b	a	h	h	a	a	h	b	a	a	b	h	a	h	h	h	h
JHI-Hv50k-2016-53396	1H	509998248	G	A	b	a	h	b	h	h	b	h	h	h	h	b	b	b	a	b	a	h	h	b	a	a	h	a	h	a	a	h	b	a	h	h	a	a	h	b	a	a	b	h	a	h	h	h	h
JHI-Hv50k-2016-53414	1H	510512707	A	G	b	a	a	b	h	h	b	h	h	h	h	b	b	b	a	b	a	h	h	b	a	a	h	a	h	a	a	h	b	a	h	h	a	a	h	b	a	a	b	h	a	h	h	h	h
JHI-Hv50k-2016-53420	1H	510887421	A	G	b	a	a	b	h	h	b	h	h	h	h	b	b	b	a	b	a	h	h	h	a	a	h	a	h	a	a	h	b	a	h	h	a	a	h	b	a	a	b	h	a	h	h	h	h
JHI-Hv50k-2016-53427	1H	510906343	A	G	b	a	a	b	h	h	b	h	h	h	h	b	b	b	a	b	a	h	h	h	a	a	h	a	h	a	a	h	b	a	h	h	a	a	h	b	a	a	b	h	a	h	h	h	h
JHI-Hv50k-2016-53428	1H	510906449	G	C	b	a	a	b	h	h	b	h	h	h	h	b	b	b	a	b	a	h	h	h	a	a	h	a	h	a	a	h	b	a	h	h	a	a	h	b	a	a	b	h	a	h	h	h	h
JHI-Hv50k-2016-53448	1H	510913921	A	G	b	a	a	b	h	h	b	h	h	h	h	b	b	b	a	b	a	h	h	h	a	a	h	a	h	a	a	h	b	a	h	h	a	a	h	b	a	a	b	h	a	h	h	h	h
JHI-Hv50k-2016-53456	1H	510915825	T	C	b	a	a	b	h	h	b	h	h	h	h	b	b	b	a	b	a	h	h	h	a	a	h	a	h	a	a	h	b	a	h	h	a	a	h	b	a	a	b	h	a	h	h	h	h
JHI-Hv50k-2016-53461	1H	511154948	C	A	b	a	a	b	h	h	b	h	h	h	h	b	b	b	a	b	a	h	h	h	a	a	h	a	h	a	a	h	b	a	h	h	a	a	h	b	a	a	b	h	a	h	h	h	h
JHI-Hv50k-2016-53463	1H	511155674	T	A	b	a	a	b	h	h	b	h	h	h	h	b	b	b	a	b	a	h	h	h	a	a	h	a	h	a	a	h	b	a	h	h	a	a	h	b	a	a	b	h	a	h	h	h	h
JHI-Hv50k-2016-53480	1H	511159549	A	T	b	a	a	b	h	h	b	h	h	h	h	b	b	b	a	b	a	h	h	h	a	a	h	a	h	a	a	h	b	a	h	h	a	a	h	b	a	a	b	h	a	h	h	h	h
JHI-Hv50k-2016-53481	1H	511159736	C	G	b	a	a	b	h	h	b	h	h	h	h	b	b	b	a	b	a	h	h	h	a	a	h	a	h	a	a	h	b	a	h	h	a	a	h	b	a	a	b	h	a	h	h	h	h
JHI-Hv50k-2016-53483	1H	511159970	T	C	b	a	a	b	h	h	b	h	h	h	h	b	b	b	a	b	a	h	h	h	a	a	h	a	h	a	a	h	b	a	h	h	a	a	h	b	a	a	b	h	a	h	h	h	h
JHI-Hv50k-2016-53484	1H	511160034	A	G	b	a	a	b	h	h	b	h	h	h	h	b	b	b	a	b	a	h	h	h	a	a	h	a	h	a	a	h	b	a	h	h	a	a	h	b	a	a	b	h	a	h	h	h	h
JHI-Hv50k-2016-53495	1H	511307083	G	A	b	a	a	b	h	h	b	h	h	h	h	b	b	b	a	b	a	h	h	h	a	a	h	a	h	a	a	h	b	a	h	h	a	a	h	b	a	a	b	h	a	h	h	h	h
JHI-Hv50k-2016-53508	1H	511376033	T	C	b	a	a	b	h	h	b	h	h	h	h	b	b	b	a	b	a	h	h	h	a	a	h	a	h	a	a	h	b	a	h	h	a	a	h	b	a	a	b	h	a	h	h	h	h
SCRI_RS_167578	1H	511376984	C	T	b	a	a	b	h	h	b	h	h	h	h	b	b	b	a	b	a	h	h	h	a	a	h	a	h	a	a	h	b	a	h	h	a	a	h	b	a	a	b	h	a	h	h	h	h
JHI-Hv50k-2016-53519	1H	511377210	A	G	b	a	a	b	h	h	b	h	h	h	h	b	b	b	a	b	a	h	h	h	a	a	h	a	h	a	a	h	b	a	h	h	a	a	h	b	a	a	b	h	a	h	h	h	h
JHI-Hv50k-2016-53535	1H	511393572	G	A	b	a	a	b	h	h	b	h	h	h	h	b	b	b	a	b	a	h	h	h	a	a	h	a	h	a	a	h	b	a	h	h	a	a	h	b	a	a	b	h	a	h	h	h	h
JHI-Hv50k-2016-53537	1H	511394431	G	A	b	a	a	b	h	h	b	h	h	h	h	b	b	b	a	b	a	h	h	h	a	a	h	a	h	a	a	h	b	a	h	h	a	a	h	b	a	a	b	h	a	h	h	h	h
JHI-Hv50k-2016-53560	1H	511487437	A	G	b	a	a	b	h	h	b	h	h	h	h	b	b	b	a	b	a	h	h	h	a	a	h	a	h	a	a	h	b	a	h	h	a	a	h	b	a	a	b	h	a	h	h	h	h
JHI-Hv50k-2016-53551	1H	511487759	A	G	b	a	a	b	h	h	b	h	h	h	h	b	b	b	a	b	a	h	h	h	a	a	h	a	h	a	a	h	b	a	h	h	a	a	h	b	a	a	b	h	a	h	h	h	h
JHI-Hv50k-2016-53547	1H	511487974	C	T	b	a	a	b	h	h	b	h	h	h	h	b	b	b	a	b	a	h	h	h	a	a	h	a	h	a	a	h	b	a	h	h	a	a	h	b	a	a	b	h	a	h	h	h	h
JHI-Hv50k-2016-53546	1H	511488072	A	C	b	a	a	b	h	h	b	h	h	h	h	b	b	b	a	b	a	h	h	h	a	a	h	a	h	a	a	h	b	a	h	h	a	a	h	b	a	a	b	h	a	h	h	h	h
JHI-Hv50k-2016-53627	1H	511785491	A	G	b	a	a	b	h	h	b	h	h	h	h	b	b	b	a	b	a	h	h	h	a	a	h	a	h	a	a	h	b	a	h	h	a	a	h	b	a	a	b	h	a	h	h	h	h
BOPA2_12_30444	1H	511785706	A	C	b	a	a	b	h	h	b	h	h	h	h	b	b	b	a	b	a	h	h	h	a	a	h	a	h	a	a	h	b	a	h	h	a	a	h	b	a	a	b	h	a	h	h	h	h
JHI-Hv50k-2016-53655	1H	511879188	T	A	b	a	a	b	h	h	b	h	h	h	h	b	b	b	a	b	a	h	h	h	a	a	h	a	h	a	a	h	b	a	h	h	a	a	h	b	a	a	b	h	a	h	h	h	h
JHI-Hv50k-2016-53638	1H	511923843	T	A	b	a	a	b	h	h	b	h	h	h	h	b	b	b	a	b	a	h	h	h	a	a	h	a	h	a	a	h	b	a	h	h	a	a	h	b	a	a	b	h	a	h	h	h	h
JHI-Hv50k-2016-53779	1H	511936943	T	C	b	a	a	b	h	h	b	h	h	h	h	b	b	b	a	b	a	h	h	h	a	a	h	a	h	a	a	h	b	a	h	h	a	a	h	b	a	a	b	h	a	h	h	h	h
SCRI_RS_153450	1H	511937810	C	T	b	a	a	b	h	h	b	h	h	h	h	b	b	b	a	b	a	h	h	h	a	a	h	a	h	a	a	h	b	a	h	h	a	a	h	b	a	a	b	h	a	h	h	h	h
JHI-Hv50k-2016-53766	1H	511937900	A	G	b	a	a	b	h	h	b	h	h	h	h	b	b	b	a	b	a	h	h	h	a	a	h	a	h	a	a	h	b	a	h	h	a	a	h	b	a	a	b	h	a	h	h	h	h
JHI-Hv50k-2016-53706	1H	511942327	T	C	b	a	a	b	h	h	b	h	h	h	h	b	b	b	a	b	a	h	h	h	a	a	h	a	h	a	a	h	b	a	h	h	a	a	h	b	a	a	b	h	a	h	h	h	h
JHI-Hv50k-2016-53705	1H	511942509	G	T	b	a	a	b	h	h	b	h	h	h	h	b	b	b	a	b	a	h	h	h	a	a	h	a	h	a	a	h	b	a	h	h	a	a	h	b	a	a	b	h	a	h	h	h	h
JHI-Hv50k-2016-53700	1H	511947264	A	C	b	a	a	b	h	h	b	h	h	h	h	b	b	b	a	b	a	h	h	h	a	a	h	a	h	a	a	h	b	a	h	h	a	a	h	b	a	a	b	h	a	h	h	h	h
JHI-Hv50k-2016-53680	1H	511948970	C	T	b	a	a	b	h	h	b	h	h	h	h	b	b	b	a	b	a	h	h	h	a	a	h	a	h	a	a	h	b	a	h	h	a	a	h	b	a	a	b	h	a	h	h	h	h
JHI-Hv50k-2016-53678	1H	511949521	G	A	b	a	a	b	h	h	b	h	h	h	h	b	b	b	a	b	a	h	h	h	a	a	h	a	h	a	a	h	b	a	h	h	a	a	h	b	a	a	b	h	a	h	h	h	h
JHI-Hv50k-2016-53803	1H	512097910	C	T	b	a	a	b	h	h	b	h	h	h	h	b	b	b	a	b	a	h	h	h	a	a	h	a	h	a	a	h	b	a	h	h	a	a	h	b	a	a	b	h	a	h	h	h	h
JHI-Hv50k-2016-53813	1H	512101058	G	A	b	a	a	b	h	h	b	h	h	h	h	b	b	b	a	b	a	h	h	h	a	a	h	a	h	a	a	h	b	a	h	h	a	a	h	b	a	a	b	h	a	h	h	h	h
JHI-Hv50k-2016-53816	1H	512120471	T	C	b	a	a	b	h	h	b	h	h	h	h	b	b	b	a	b	a	h	h	h	a	a	h	a	h	a	a	h	b	a	h	h	a	a	h	b	a	a	b	h	a	h	h	h	h
JHI-Hv50k-2016-53817	1H	512120736	C	A	b	a	a	b	h	h	b	h	h	h	h	b	b	b	a	b	a	h	h	h	a	a	h	a	h	a	a	h	b	a	h	h	a	a	h	b	a	a	b	h	a	h	h	h	h
JHI-Hv50k-2016-53820	1H	512120828	G	A	b	a	a	b	h	h	b	h	h	h	h	b	b	b	a	b	a	h	h	h	a	a	h	a	h	a	a	h	b	a	h	h	a	a	h	b	a	a	b	h	a	h	h	h	h
JHI-Hv50k-2016-53859	1H	512128082	A	T	b	a	a	b	h	h	b	h	h	h	h	b	b	b	a	b	a	h	h	h	a	a	h	a	h	a	a	h	b	a	h	h	a	a	h	b	a	a	b	h	a	h	h	h	h
JHI-Hv50k-2016-53857	1H	512145223	A	G	b	a	a	b	h	h	b	h	h	h	h	b	b	b	a	b	a	h	h	h	a	a	h	a	h	a	a	h	b	a	h	h	a	a	h	b	a	a	b	h	a	h	h	h	h
JHI-Hv50k-2016-53856	1H	512145590	A	G	b	a	a	b	h	h	b	h	h	h	h	b	b	b	a	b	a	h	h	h	a	a	h	a	h	a	a	h	b	a	h	h	a	a	h	b	a	a	b	h	a	h	h	h	h
JHI-Hv50k-2016-53854	1H	512145651	G	T	b	a	a	b	h	h	b	h	h	h	h	b	b	b	a	b	a	h	h	h	a	a	h	a	h	a	a	h	b	a	h	h	a	a	h	b	a	a	b	h	a	h	h	h	h
JHI-Hv50k-2016-53853	1H	512145754	A	T	b	a	a	b	h	h	b	h	h	h	h	b	b	b	a	b	a	h	h	h	a	a	h	a	h	a	a	h	b	a	h	h	a	a	h	b	a	a	b	h	a	h	h	h	h
JHI-Hv50k-2016-53852	1H	512145764	G	C	b	a	a	b	h	h	b	h	h	h	h	b	b	b	a	b	a	h	h	h	a	a	h	a	h	a	a	h	b	a	h	h	a	a	h	b	a	a	b	h	a	h	h	h	h
JHI-Hv50k-2016-53845	1H	512151816	G	A	b	a	a	b	h	h	b	h	h	h	h	b	b	b	a	b	a	h	h	h	a	a	h	a	h	a	a	h	b	a	h	h	a	a	h	b	a	a	b	h	a	h	h	h	h
JHI-Hv50k-2016-53830	1H	512155577	C	T	b	a	a	b	h	h	b	h	h	h	h	b	b	b	a	b	a	h	h	h	a	a	h	a	h	a	a	h	b	a	h	h	a	a	h	b	a	a	b	h	a	h	h	h	h
JHI-Hv50k-2016-53963	1H	512207014	C	T	b	a	a	b	h	h	b	h	h	h	h	b	b	b	a	b	a	h	h	h	a	a	h	a	h	a	a	h	b	a	h	h	a	a	h	b	a	a	b	h	a	h	h	h	h
BOPA1_2572-986	1H	512207766	A	G	b	a	a	b	h	h	b	h	h	h	h	b	b	b	a	b	a	h	h	h	a	a	h	a	h	a	a	h	b	a	h	h	a	a	h	b	a	a	b	h	a	h	h	h	h
JHI-Hv50k-2016-53944	1H	512209879	T	A	b	a	a	b	h	h	b	h	h	h	h	b	b	b	a	b	a	h	h	h	a	a	h	a	h	a	a	h	b	a	h	h	a	a	h	b	a	a	b	h	a	h	h	h	h
JHI-Hv50k-2016-53930	1H	512228974	G	A	b	a	a	b	h	h	b	h	h	h	h	b	b	b	a	b	a	h	h	h	a	a	h	a	h	a	a	h	b	a	h	h	a	a	h	b	a	a	b	h	a	h	h	h	h
JHI-Hv50k-2016-53916	1H	512244266	G	A	b	a	a	b	h	h	b	h	h	h	h	b	b	b	a	b	a	h	h	h	a	a	h	a	h	a	a	h	b	a	h	h	a	a	h	b	a	a	b	h	a	h	h	h	h
JHI-Hv50k-2016-53913	1H	512244673	C	G	b	a	a	b	h	h	b	h	h	h	h	b	b	b	a	b	a	h	h	h	a	a	h	a	h	a	a	h	b	a	h	h	a	a	h	b	a	a	b	h	a	h	h	h	h
JHI-Hv50k-2016-53875	1H	512277091	C	G	b	a	a	b	h	h	b	h	h	h	h	b	b	b	a	b	a	h	h	h	a	a	h	a	h	a	a	h	b	a	h	h	a	a	h	b	a	a	b	h	a	h	h	h	h
SCRI_RS_207416	1H	512278062	C	T	b	a	a	b	h	h	b	h	h	h	h	b	b	b	a	b	a	h	h	h	a	a	h	a	h	a	a	h	b	a	h	h	a	a	h	b	a	a	b	h	a	h	h	h	h
JHI-Hv50k-2016-54084	1H	512402977	T	A	b	a	a	b	h	h	b	h	h	h	h	b	b	b	a	b	a	h	h	h	a	a	h	a	h	a	a	h	b	a	h	h	a	a	h	b	a	a	b	h	a	h	h	h	h
JHI-Hv50k-2016-54083	1H	512403198	A	T	b	a	a	b	h	h	b	h	h	h	h	b	b	b	a	b	a	h	h	h	a	a	h	a	h	a	a	h	b	a	h	h	a	a	h	b	a	a	b	h	a	h	h	h	h
JHI-Hv50k-2016-54041	1H	512444568	T	C	b	a	a	b	h	h	b	h	h	h	h	b	b	b	a	b	a	h	h	h	a	a	h	a	h	a	a	h	b	a	h	h	a	a	h	b	a	a	b	h	a	h	h	h	h
JHI-Hv50k-2016-54180	1H	512620926	G	T	b	a	a	b	h	h	b	h	h	h	h	b	b	b	a	b	a	h	h	h	a	a	h	a	h	a	a	h	b	a	h	h	a	a	h	b	a	a	b	h	a	h	h	h	h
JHI-Hv50k-2016-54103	1H	512731507	G	T	b	a	a	b	h	h	b	h	h	h	h	b	b	b	a	b	a	h	h	h	a	a	h	a	h	a	a	h	b	a	h	h	a	a	h	b	a	a	b	h	a	h	h	h	h
JHI-Hv50k-2016-54254	1H	513104509	T	G	b	a	a	b	h	h	b	h	h	h	h	b	b	b	a	b	a	h	h	h	a	a	h	a	h	a	a	h	b	a	h	h	a	a	h	b	a	a	b	h	a	h	h	h	h
JHI-Hv50k-2016-54407	1H	513438813	A	G	b	a	a	b	h	h	b	h	h	h	h	b	b	b	a	b	a	h	h	h	a	a	h	a	h	a	a	h	b	a	h	h	a	a	h	b	a	a	b	h	a	h	h	h	h
JHI-Hv50k-2016-54428	1H	513440037	A	G	b	a	a	b	h	h	b	h	h	h	h	b	b	b	a	b	a	h	h	h	a	a	h	a	h	a	a	h	b	a	h	h	a	a	h	b	a	a	b	h	a	h	h	h	h
JHI-Hv50k-2016-54438	1H	513561450	T	C	b	a	a	b	h	h	b	h	h	h	h	b	b	b	a	b	a	h	h	h	a	a	h	a	h	a	a	h	b	a	h	h	a	a	h	b	a	a	b	h	a	h	h	h	h
JHI-Hv50k-2016-54460	1H	513699129	A	T	b	a	a	b	h	h	b	h	h	h	h	b	b	b	a	b	a	h	h	h	a	a	h	a	h	a	a	h	b	a	h	h	a	a	h	b	a	a	b	h	a	h	h	h	h
JHI-Hv50k-2016-54461	1H	513699403	C	A	b	a	a	b	h	h	b	h	h	h	h	b	b	b	a	b	a	h	h	h	a	a	h	a	h	a	a	h	b	a	h	h	a	a	h	b	a	a	b	h	a	h	h	h	h
JHI-Hv50k-2016-54462	1H	513699436	T	G	b	a	a	b	h	h	b	h	h	h	h	b	b	b	a	b	a	h	h	h	a	a	h	a	h	a	a	h	b	a	h	h	a	a	h	b	a	a	b	h	a	h	h	h	h
JHI-Hv50k-2016-54468	1H	513699989	T	C	b	a	a	b	h	h	b	h	h	h	h	b	b	b	a	b	a	h	h	h	a	a	h	a	h	a	a	h	b	a	h	h	a	a	h	b	a	a	b	h	a	h	h	h	h
JHI-Hv50k-2016-54471	1H	513711206	T	C	b	a	a	b	h	h	b	h	h	h	h	b	b	b	a	b	a	h	h	h	a	a	h	a	h	a	a	h	b	a	h	h	a	a	h	b	a	a	b	h	a	h	h	h	h
JHI-Hv50k-2016-54472	1H	513711295	A	G	b	a	a	b	h	h	b	h	h	h	h	b	b	b	a	b	a	h	h	h	a	a	h	a	h	a	a	h	b	a	h	h	a	a	h	b	a	a	b	h	a	h	h	h	h
JHI-Hv50k-2016-54483	1H	513713276	C	G	b	a	a	b	h	h	b	h	h	h	h	b	b	b	a	b	a	h	h	h	a	a	h	a	h	a	a	h	b	a	h	h	a	a	h	b	a	a	b	h	a	h	h	h	h
JHI-Hv50k-2016-54484	1H	513713333	C	T	b	a	a	b	h	h	b	h	h	h	h	b	b	b	a	b	a	h	h	h	a	a	h	a	h	a	a	h	b	a	h	h	a	a	h	b	a	a	b	h	a	h	h	h	h
JHI-Hv50k-2016-54490	1H	513746558	C	G	b	a	a	b	h	h	b	h	h	h	h	b	b	b	a	b	a	h	h	h	a	a	h	a	h	a	a	h	b	a	h	h	a	a	h	b	a	a	b	h	a	h	h	h	h
JHI-Hv50k-2016-54502	1H	513748416	C	G	b	a	a	b	h	h	b	h	h	h	h	b	b	b	a	b	a	h	h	h	a	a	h	a	h	a	a	h	b	a	h	h	a	a	h	b	a	a	b	h	a	h	h	h	h
SCRI_RS_165886	1H	513748736	G	A	b	a	a	b	h	h	b	h	h	h	h	b	b	b	a	b	a	h	h	h	a	a	h	a	h	a	a	h	b	a	h	h	a	a	h	b	a	a	b	h	a	h	h	h	h
JHI-Hv50k-2016-54505	1H	513749183	G	A	b	a	a	b	h	h	b	h	h	h	h	b	b	b	a	b	a	h	h	h	a	a	h	a	h	a	a	h	b	a	h	h	a	a	h	b	a	a	b	h	a	h	h	h	h
SCRI_RS_206532	1H	513749283	A	C	b	a	a	b	h	h	b	h	h	h	h	b	b	b	a	b	a	h	h	h	a	a	h	a	h	a	a	h	b	a	h	h	a	a	h	b	a	a	b	h	a	h	h	h	h
JHI-Hv50k-2016-54529	1H	513764650	T	C	b	a	a	b	h	h	b	h	h	h	h	b	b	b	a	b	a	h	h	h	a	a	h	a	h	a	a	h	b	a	h	h	a	a	h	b	a	a	b	h	a	h	h	h	h
JHI-Hv50k-2016-54548	1H	513767517	C	G	b	a	a	b	h	h	b	h	h	h	h	b	b	b	a	b	a	h	h	h	a	a	h	a	h	a	a	h	b	a	h	h	a	a	h	b	a	a	b	h	a	h	h	h	h
JHI-Hv50k-2016-54556	1H	513767787	G	A	b	a	a	b	h	h	b	h	h	h	h	b	b	b	a	b	a	h	h	h	a	a	h	a	h	a	a	h	b	a	h	h	a	a	h	b	a	a	b	h	a	h	h	h	h
JHI-Hv50k-2016-54571	1H	513855978	G	A	b	a	a	b	h	h	b	h	h	h	h	b	b	b	a	b	a	h	h	h	a	a	h	a	h	a	a	h	b	a	h	h	a	a	h	b	a	a	b	h	a	h	h	h	h
JHI-Hv50k-2016-54673	1H	514029742	G	A	b	a	h	b	h	h	b	h	h	h	h	b	b	b	a	b	a	h	h	h	a	a	h	a	h	a	a	h	b	a	h	h	a	a	h	b	a	a	b	h	a	h	h	h	a
JHI-Hv50k-2016-54790	1H	514244301	C	A	b	a	h	b	h	h	b	h	h	h	h	b	b	b	a	h	a	h	h	h	a	a	h	a	h	h	a	h	b	a	h	h	a	a	h	b	a	a	b	h	a	h	h	h	a
JHI-Hv50k-2016-54894	1H	514499269	A	C	b	a	h	b	h	h	b	h	h	h	h	b	b	b	a	h	a	h	h	h	a	a	h	a	h	h	a	h	b	a	h	a	a	a	h	b	a	a	b	h	a	h	h	h	a
JHI-Hv50k-2016-54971	1H	514649784	G	A	b	a	h	b	h	h	b	h	h	h	h	b	b	b	a	h	a	h	h	h	a	a	h	a	h	h	a	h	b	a	h	a	a	a	h	b	a	a	b	h	a	h	h	h	a
JHI-Hv50k-2016-54964	1H	514649999	T	G	b	a	h	b	h	h	b	h	h	h	h	b	b	b	a	h	a	h	h	h	a	a	h	a	h	h	a	h	b	a	h	a	a	a	h	b	a	a	b	h	a	h	h	h	a
SCRI_RS_162628	1H	514659119	A	C	b	a	h	b	h	h	b	h	h	h	h	b	b	b	a	h	a	h	h	h	a	a	h	a	h	h	a	h	b	a	h	a	a	a	h	b	a	a	b	h	a	h	h	h	a
JHI-Hv50k-2016-54938	1H	514661553	T	C	b	a	h	b	h	h	b	h	h	h	h	b	b	b	a	h	a	h	h	h	a	a	h	a	h	h	a	h	b	a	h	a	a	a	h	b	a	a	b	h	a	h	h	h	a
SCRI_RS_184058	1H	514661700	A	G	b	a	h	b	h	h	b	h	h	h	h	b	b	b	a	h	a	h	h	h	a	a	h	a	h	h	a	h	b	a	h	a	a	a	h	b	a	a	b	h	a	h	h	h	a
JHI-Hv50k-2016-54930	1H	514663954	T	C	b	a	h	b	h	h	b	h	h	h	h	b	b	b	a	h	a	h	h	h	a	a	h	a	h	h	a	h	b	a	h	a	a	a	h	b	a	a	b	h	a	h	h	h	a
JHI-Hv50k-2016-54928	1H	514664205	C	T	b	a	h	b	h	h	b	h	h	h	h	b	b	b	a	h	a	h	h	h	a	a	h	a	h	h	a	h	b	a	h	a	a	a	h	b	a	a	b	h	a	h	h	h	a
JHI-Hv50k-2016-55663	1H	516144494	A	G	b	a	h	b	h	h	b	h	h	h	h	b	b	b	a	h	a	h	h	h	a	h	h	a	h	h	h	h	b	h	h	a	a	a	h	b	a	a	b	h	a	h	h	h	a
SCRI_RS_147318	1H	516144800	A	G	b	a	h	b	h	h	b	h	h	h	h	b	b	b	a	h	a	h	h	h	a	h	h	a	h	h	h	h	b	h	h	a	a	a	h	b	a	a	b	h	a	h	h	h	a
SCRI_RS_165600	1H	516202556	A	G	b	a	h	b	h	h	b	h	h	h	h	b	b	b	a	h	a	h	h	h	a	h	h	a	h	h	h	h	b	h	h	a	a	a	h	b	a	a	b	h	a	h	h	h	a
JHI-Hv50k-2016-55756	1H	516204307	G	A	b	a	h	b	h	h	b	h	h	h	h	b	b	b	a	h	a	h	h	h	a	h	h	a	h	h	h	h	b	h	h	a	a	a	h	b	a	a	b	h	a	h	h	h	a
JHI-Hv50k-2016-55753	1H	516204590	G	C	b	a	h	b	h	h	b	h	h	h	h	b	b	b	a	h	a	h	h	h	a	h	h	a	h	h	h	h	b	h	h	a	a	a	h	b	a	a	b	h	a	h	h	h	a
SCRI_RS_156009	1H	516205591	C	G	b	a	h	b	h	h	b	h	h	h	h	b	b	b	a	h	a	h	h	h	a	h	h	a	h	h	h	h	b	h	h	a	a	a	h	b	a	a	b	h	a	h	h	h	a
SCRI_RS_13869	1H	516213679	G	T	b	a	h	b	h	h	b	h	h	h	h	b	b	b	a	h	a	h	h	h	a	h	h	a	h	h	h	h	b	h	h	a	a	a	h	b	a	a	b	h	a	h	h	h	a
JHI-Hv50k-2016-55684	1H	516223103	T	A	b	a	h	b	h	h	b	h	h	h	h	b	b	b	a	h	a	h	h	h	a	h	h	a	h	h	h	h	b	h	h	a	a	a	h	b	a	a	b	h	a	h	h	h	a
JHI-Hv50k-2016-55790	1H	516664785	G	C	b	a	h	b	h	h	b	h	h	h	h	b	b	b	a	h	a	h	h	h	a	h	h	a	h	h	h	h	b	h	h	a	a	a	h	b	a	a	b	h	a	h	h	h	a
JHI-Hv50k-2016-55796	1H	516668348	G	T	b	a	h	b	h	h	b	h	h	h	h	b	b	b	a	h	a	h	h	h	a	h	h	a	h	h	h	h	b	h	h	a	a	a	h	b	a	a	b	h	a	h	h	h	a
JHI-Hv50k-2016-55865	1H	516798034	G	T	b	a	h	b	h	h	b	h	h	h	h	b	b	b	a	h	a	h	h	h	a	h	h	a	h	h	h	h	b	h	h	a	a	a	h	b	a	a	b	h	a	h	h	h	a
JHI-Hv50k-2016-55854	1H	516802246	T	C	b	a	h	b	h	h	b	h	h	h	h	b	b	b	a	h	a	h	h	h	a	h	h	a	h	h	h	h	b	h	h	a	a	a	h	b	a	a	b	h	a	h	h	h	a
JHI-Hv50k-2016-55822	1H	516806120	C	T	b	a	h	b	h	h	b	h	h	h	h	b	b	b	a	h	a	h	h	h	a	h	h	a	h	h	h	h	b	h	h	a	a	a	h	b	a	a	b	h	a	h	h	h	a
JHI-Hv50k-2016-55820	1H	516806185	G	A	b	a	h	b	h	h	b	h	h	h	h	b	b	b	a	h	a	h	h	h	a	h	h	a	h	h	h	h	b	h	h	a	a	a	h	b	a	a	b	h	a	h	h	h	a
JHI-Hv50k-2016-55886	1H	516857684	T	C	b	a	h	b	h	h	b	h	h	h	h	b	b	b	a	h	a	h	h	h	a	h	h	a	h	h	h	h	b	h	h	a	a	a	h	b	a	a	b	h	a	h	h	h	a
SCRI_RS_170857	1H	516874221	C	A	b	a	h	b	h	h	b	h	h	h	h	b	b	b	a	h	a	h	h	h	a	h	h	a	h	h	h	h	b	h	h	a	a	a	h	b	a	a	b	h	a	h	h	h	a
JHI-Hv50k-2016-55893	1H	516875331	A	G	b	a	h	b	h	h	b	h	h	h	h	b	b	b	a	h	a	h	h	h	a	h	h	a	h	h	h	h	b	h	h	a	a	a	h	b	a	a	b	h	a	h	h	h	a
JHI-Hv50k-2016-55905	1H	516878347	T	C	b	a	h	b	h	h	b	h	h	h	h	b	b	b	a	h	a	h	h	h	a	h	h	a	h	h	h	h	b	h	h	a	a	a	h	b	a	a	b	h	a	h	h	h	a
JHI-Hv50k-2016-55916	1H	516918219	A	G	b	a	h	b	h	h	b	h	h	h	h	b	b	b	a	h	a	h	h	h	a	h	h	a	h	h	h	h	b	h	h	a	a	a	h	b	a	a	b	h	a	h	h	h	a
JHI-Hv50k-2016-55918	1H	516919911	T	C	b	a	h	b	h	h	b	h	h	h	h	b	b	b	a	h	a	h	h	h	a	h	h	a	h	h	h	h	b	h	h	a	a	a	h	b	a	a	b	h	a	h	h	h	a
JHI-Hv50k-2016-55920	1H	516920588	C	G	b	a	h	b	h	h	b	h	h	h	h	b	b	b	a	h	a	h	h	h	a	h	h	a	h	h	h	h	b	h	h	a	a	a	h	b	a	a	b	h	a	h	h	h	a
JHI-Hv50k-2016-55929	1H	517298896	C	T	b	a	h	b	h	h	b	h	h	h	h	b	b	b	a	h	a	h	h	h	a	h	h	a	h	h	h	h	b	h	h	a	a	a	h	b	a	a	b	h	a	h	h	h	a
BOPA1_11454-414	1H	517299039	G	C	b	a	h	b	h	h	b	h	h	h	h	b	b	b	a	h	a	h	h	h	a	h	h	a	h	h	h	h	b	h	h	a	a	a	h	b	a	a	b	h	a	h	h	h	a
JHI-Hv50k-2016-55932	1H	517299092	A	G	b	a	h	b	h	h	b	h	h	h	h	b	b	b	a	h	a	h	h	h	a	h	h	a	h	h	h	h	b	h	h	a	a	a	h	b	a	a	b	h	a	h	h	h	a
JHI-Hv50k-2016-55935	1H	517300205	C	T	b	a	h	b	h	h	b	h	h	h	h	b	b	b	a	h	a	h	h	h	a	h	h	a	h	h	h	h	b	h	h	a	a	a	h	b	a	a	b	h	a	h	h	h	a
JHI-Hv50k-2016-55939	1H	517368670	T	C	b	a	h	b	h	h	b	h	h	h	h	b	b	b	a	h	a	h	h	h	a	h	h	a	h	h	h	h	b	h	h	a	a	a	h	b	a	a	b	h	a	h	h	h	a
SCRI_RS_214888	1H	517368938	A	G	b	a	h	b	h	h	b	h	h	h	h	b	b	b	a	h	a	h	h	h	a	h	h	a	h	h	h	h	b	h	h	a	a	a	h	b	a	a	b	h	a	h	h	h	a
JHI-Hv50k-2016-55942	1H	517371707	T	C	b	a	h	b	h	h	b	h	h	h	h	b	b	b	a	h	a	h	h	h	a	h	h	a	h	h	h	h	b	h	h	a	a	a	h	b	a	a	b	h	a	h	h	h	a
JHI-Hv50k-2016-56046	1H	517589305	T	C	b	a	h	b	h	h	b	h	h	h	h	b	b	b	a	h	a	h	h	h	a	h	h	a	h	h	h	h	b	h	h	a	a	a	h	b	a	a	b	h	a	h	h	h	a
JHI-Hv50k-2016-56040	1H	517590964	A	G	b	a	h	b	h	h	b	h	h	h	h	b	b	b	a	h	a	h	h	h	a	h	h	a	h	h	h	h	b	h	h	a	a	a	h	b	a	a	b	h	a	h	h	h	a
JHI-Hv50k-2016-56022	1H	517597130	C	T	b	a	h	b	h	h	b	h	h	h	h	b	b	b	a	h	a	h	h	h	a	h	h	a	h	h	h	h	b	h	h	a	a	a	h	b	a	a	b	h	a	h	h	h	a
JHI-Hv50k-2016-55969	1H	517632903	C	T	b	a	h	b	h	h	b	h	h	h	h	b	b	b	a	h	a	h	h	h	a	h	h	a	h	h	h	h	b	h	h	a	a	a	h	b	a	a	b	h	a	h	h	h	a
JHI-Hv50k-2016-55968	1H	517633048	G	A	b	a	h	b	h	h	b	h	h	h	h	b	b	b	a	h	a	h	h	h	a	h	h	a	h	h	h	h	b	h	h	a	a	a	h	b	a	a	b	h	a	h	h	h	a
SCRI_RS_106142	1H	517916464	C	A	b	a	h	b	h	h	b	h	h	h	h	b	b	b	a	h	a	h	h	h	a	h	h	a	h	h	h	h	b	h	h	a	a	a	h	b	a	a	b	h	a	h	h	h	a
SCRI_RS_106140	1H	518022367	A	G	b	a	h	b	h	h	b	h	h	h	h	b	b	b	a	h	a	h	h	h	a	h	h	a	h	h	h	h	b	h	h	a	a	a	h	b	a	a	b	h	a	h	h	h	a
JHI-Hv50k-2016-56142	1H	518172261	C	T	b	a	h	b	h	h	b	h	h	h	h	b	b	b	a	h	a	h	h	h	a	h	h	a	h	h	h	h	b	h	h	a	a	a	h	b	a	a	b	h	a	h	h	h	a
JHI-Hv50k-2016-56153	1H	518173235	T	G	b	a	h	b	h	h	b	h	h	h	h	b	b	b	a	h	a	h	h	h	a	h	h	a	h	h	h	h	b	h	h	a	a	a	h	b	a	a	b	h	a	h	h	h	a
JHI-Hv50k-2016-56205	1H	518185112	G	A	b	a	h	b	h	h	b	h	h	h	h	b	b	b	a	h	a	h	h	h	a	h	h	a	h	h	h	h	b	h	h	a	a	a	h	b	a	a	b	h	a	h	h	h	a
SCRI_RS_163142	1H	518187594	A	G	b	a	h	b	h	h	b	h	h	h	h	b	b	b	a	h	a	h	h	h	a	h	h	a	h	h	h	h	b	h	h	a	a	a	h	b	a	a	b	h	a	h	h	h	a
JHI-Hv50k-2016-56209	1H	518187917	G	A	b	a	h	b	h	h	b	h	h	h	h	b	b	b	a	h	a	h	h	h	a	h	h	a	h	h	h	h	b	h	h	a	a	a	h	b	a	a	b	h	a	h	h	h	a
JHI-Hv50k-2016-56271	1H	518275989	C	T	b	a	h	b	h	h	b	h	h	h	h	b	b	b	a	h	a	h	h	h	a	h	h	a	h	h	h	h	b	h	h	a	a	a	h	b	a	a	b	h	a	h	h	h	a
SCRI_RS_187051	1H	518276864	T	G	b	a	h	b	h	h	b	h	h	h	h	b	b	b	a	h	a	h	h	h	a	h	h	a	h	h	h	h	b	h	h	a	a	a	h	b	a	a	b	h	a	h	h	h	a
JHI-Hv50k-2016-56304	1H	518278506	T	A	b	a	h	b	h	h	b	h	h	h	h	b	b	b	a	h	a	h	h	h	a	h	h	a	h	h	h	h	b	h	h	a	a	a	h	b	a	a	b	h	a	h	h	h	a
JHI-Hv50k-2016-56329	1H	518288374	G	A	b	a	h	b	h	h	b	h	h	h	h	b	b	b	a	h	a	h	h	h	a	h	h	a	h	h	h	h	b	h	h	a	a	a	h	b	a	a	b	h	a	h	h	h	a
JHI-Hv50k-2016-56414	1H	518340716	A	G	b	a	h	b	h	h	b	h	h	h	h	b	b	b	a	h	a	h	h	h	a	h	h	a	h	h	h	h	b	h	h	a	a	a	h	b	a	a	b	h	a	h	h	h	a
JHI-Hv50k-2016-56402	1H	518373961	C	A	b	a	h	b	h	h	b	h	h	h	h	b	b	b	a	h	a	h	h	h	a	h	h	a	h	h	h	h	b	h	h	a	a	a	h	b	a	a	b	h	a	h	h	h	a
SCRI_RS_206337	1H	518418390	C	T	b	a	h	b	h	h	b	h	h	h	h	b	b	b	a	h	a	h	h	h	a	h	h	a	h	h	h	h	b	h	h	a	a	a	h	b	a	a	b	h	a	h	h	h	a
JHI-Hv50k-2016-56483	1H	518424071	G	C	b	a	h	b	h	h	b	h	h	h	h	b	b	b	a	h	a	h	h	h	a	h	h	a	h	h	h	h	b	h	h	a	a	a	h	b	a	a	b	h	a	h	h	h	a
BOPA1_ConsensusGBS0554-4	1H	518424278	A	G	b	a	h	b	h	h	b	h	h	h	h	b	b	b	a	h	a	h	h	h	a	h	h	a	h	h	h	h	b	h	h	a	a	a	h	b	a	a	b	h	a	h	h	h	a
SCRI_RS_196512	1H	518619843	A	G	b	a	h	b	h	h	b	h	h	h	h	b	b	b	a	h	a	h	h	h	a	h	h	a	h	h	h	h	b	h	h	a	a	a	h	b	a	a	b	h	a	h	h	h	a
JHI-Hv50k-2016-56732	1H	518705870	T	G	b	a	h	b	a	h	b	h	h	h	h	b	b	b	a	h	a	h	h	h	a	h	h	a	h	h	h	h	b	h	h	a	a	a	h	b	a	a	b	h	a	h	h	h	a
JHI-Hv50k-2016-56723	1H	518709374	T	A	b	a	h	b	a	h	b	h	h	h	h	b	b	b	a	h	a	h	h	h	a	h	h	a	h	h	h	h	b	h	h	a	a	a	h	b	a	a	b	h	a	h	h	h	a
JHI-Hv50k-2016-56712	1H	518715792	G	A	b	a	h	b	a	h	b	h	h	h	h	b	b	b	a	h	a	h	h	h	a	h	h	a	h	h	h	h	b	h	h	a	a	a	h	b	a	a	b	h	a	h	h	h	a
JHI-Hv50k-2016-56707	1H	518718194	G	T	b	a	h	b	a	h	b	h	h	h	h	b	b	b	a	h	a	h	h	h	a	h	h	a	h	h	h	h	b	h	h	a	a	a	h	b	a	a	b	h	a	h	h	h	a
JHI-Hv50k-2016-56701	1H	518719083	C	T	b	a	h	b	a	h	b	h	h	h	h	b	b	b	a	h	a	h	h	h	a	h	h	a	h	h	h	h	b	h	h	a	a	a	h	b	a	a	b	h	a	h	h	h	a
JHI-Hv50k-2016-56697	1H	518721329	G	A	b	a	h	b	a	h	b	h	h	h	h	b	b	b	a	a	a	h	h	h	a	h	h	a	h	h	h	h	b	h	h	a	a	a	h	b	a	a	b	h	a	h	h	h	a
JHI-Hv50k-2016-56683	1H	518758328	T	C	b	a	h	b	a	h	b	h	h	h	h	b	b	b	a	a	a	h	h	h	a	h	h	a	h	h	h	h	b	h	h	a	a	a	h	b	a	a	b	h	a	h	h	h	a
JHI-Hv50k-2016-56682	1H	518758375	A	G	b	a	h	b	a	h	b	h	h	h	h	b	b	b	a	a	a	h	h	h	a	h	h	a	h	h	h	h	b	h	h	a	a	a	h	b	a	a	b	h	a	h	h	h	a
JHI-Hv50k-2016-56668	1H	518760454	G	C	b	a	h	b	a	h	b	h	h	h	h	b	b	b	a	a	a	h	h	h	a	h	h	a	h	h	h	h	b	h	h	a	a	a	h	b	a	a	b	h	a	h	h	h	a
JHI-Hv50k-2016-56660	1H	518764030	T	G	b	a	h	b	a	h	b	h	h	h	h	b	b	b	a	a	a	h	h	h	a	h	h	a	h	h	h	h	b	h	h	a	a	a	h	b	a	a	b	h	a	h	h	h	a
JHI-Hv50k-2016-56651	1H	518765601	C	T	b	a	h	b	a	h	b	h	h	h	h	b	b	b	a	a	a	h	h	h	a	h	h	a	h	h	h	h	b	h	h	a	a	a	h	b	a	a	b	h	a	h	h	h	a
JHI-Hv50k-2016-56644	1H	518767618	C	T	b	a	h	b	a	h	b	h	h	h	h	b	b	b	a	a	a	h	h	h	a	h	h	a	h	h	h	h	b	h	h	a	a	a	h	b	a	a	b	h	a	h	h	h	a
BOPA1_13095-187	1H	518883043	C	A	b	a	h	b	a	h	b	h	h	h	h	b	b	b	a	a	a	h	h	h	a	h	h	a	h	h	h	h	b	h	h	a	a	a	h	b	a	a	b	h	a	h	h	h	a
SCRI_RS_176006	1H	518933407	A	G	b	a	h	b	a	h	b	h	h	h	h	b	b	b	a	a	a	h	h	h	a	h	h	a	h	h	h	h	b	h	h	a	a	a	h	b	a	a	b	h	a	h	h	h	a
JHI-Hv50k-2016-56816	1H	518993212	A	G	b	a	h	b	a	h	b	h	h	h	h	b	b	b	a	a	a	h	h	h	a	h	h	a	h	h	h	h	b	h	h	a	a	a	h	b	a	a	b	h	a	h	h	h	a
SCRI_RS_235776	1H	519005830	A	G	b	a	h	b	a	h	b	h	h	h	h	b	b	b	a	a	a	h	h	h	a	h	h	a	h	h	h	h	b	h	h	a	a	a	h	b	a	a	b	h	a	h	h	h	a
JHI-Hv50k-2016-56823	1H	519006144	C	A	b	a	h	b	a	h	b	h	h	h	h	b	b	b	a	a	a	h	h	h	a	h	h	a	h	h	h	h	b	h	h	a	a	a	h	b	a	a	b	h	a	h	h	h	a
JHI-Hv50k-2016-56824	1H	519006416	T	G	b	a	h	b	a	h	b	h	h	h	h	b	b	b	a	a	a	h	h	h	a	h	h	a	h	h	h	h	b	h	h	a	a	a	h	b	a	a	b	h	a	h	h	h	a
JHI-Hv50k-2016-56950	1H	519525174	C	G	b	a	h	b	a	h	b	h	h	h	h	b	b	b	a	a	a	h	h	h	a	h	h	a	h	h	h	h	b	h	h	a	a	a	h	b	a	a	b	h	a	h	h	h	a
SCRI_RS_153896	1H	519525906	C	T	b	a	h	b	a	h	b	h	h	h	h	b	b	b	a	a	a	h	h	h	a	h	h	a	h	h	h	h	b	h	h	a	a	a	h	b	a	a	b	h	a	h	h	h	a
BOPA1_5316-739	1H	519611377	G	A	b	a	h	b	a	h	b	h	h	h	h	b	b	b	a	a	a	h	h	h	a	h	h	a	h	h	h	h	b	h	h	a	a	a	h	b	a	a	b	h	a	h	h	h	a
JHI-Hv50k-2016-57106	1H	519672752	T	C	b	a	h	b	a	h	b	h	h	h	h	b	b	b	a	a	a	h	h	h	a	h	h	a	h	h	h	h	b	h	h	a	a	a	h	b	a	a	b	h	a	h	h	h	a
BOPA1_4057-2114	1H	519675052	A	G	b	a	h	b	a	h	b	h	h	h	h	b	b	b	a	a	a	h	h	h	a	h	h	a	h	h	h	h	b	h	h	a	a	a	h	b	a	a	b	h	a	h	h	h	a
JHI-Hv50k-2016-57147	1H	519831235	A	G	b	a	h	b	a	h	b	h	h	h	h	b	b	b	a	a	a	h	h	h	a	h	h	a	h	h	h	h	b	h	h	a	a	a	h	b	a	a	b	h	a	h	h	h	a
JHI-Hv50k-2016-57148	1H	519831527	T	C	b	a	h	b	a	h	b	h	h	h	h	b	b	b	a	a	a	h	h	h	a	h	h	a	h	h	h	h	b	h	h	a	a	a	h	b	a	a	b	h	a	h	h	h	a
JHI-Hv50k-2016-57149	1H	519831580	A	G	b	a	h	b	a	h	b	h	h	h	h	b	b	b	a	a	a	h	h	h	a	h	h	a	h	h	h	h	b	h	h	a	a	a	h	b	a	a	b	h	a	h	h	h	a
JHI-Hv50k-2016-57153	1H	519832166	T	C	b	a	h	b	a	h	b	h	h	h	h	b	b	b	a	a	a	h	h	h	a	h	h	a	h	h	h	h	b	h	h	a	a	a	h	b	a	a	b	h	a	h	h	h	a
JHI-Hv50k-2016-57256	1H	520275243	C	A	b	a	h	b	a	h	b	h	h	h	h	b	b	b	a	a	a	h	h	h	a	h	h	a	h	h	h	h	b	h	h	a	a	a	h	b	a	a	b	h	a	h	h	h	a
JHI-Hv50k-2016-57290	1H	520540934	C	T	b	a	h	b	a	h	b	h	h	h	h	b	b	b	a	a	a	h	h	h	a	h	h	a	h	h	h	h	b	h	h	a	a	a	h	b	a	a	b	h	a	h	h	h	a
JHI-Hv50k-2016-57298	1H	520544915	C	A	b	a	h	b	a	h	b	h	h	h	h	b	b	b	a	a	a	h	h	h	a	h	h	a	h	h	h	h	b	h	h	a	a	a	h	b	a	a	b	h	a	h	h	h	a
JHI-Hv50k-2016-57299	1H	520545496	A	C	b	a	h	b	a	h	b	h	h	h	h	b	b	b	a	a	a	h	h	h	a	h	h	a	h	h	h	h	b	h	h	a	a	a	h	b	a	a	b	h	a	h	h	h	a
BOPA2_12_30231	1H	520553640	A	T	b	a	h	b	a	h	b	h	h	h	h	b	b	b	a	a	a	h	h	h	a	h	h	a	h	h	h	h	b	h	h	a	a	a	h	b	a	a	b	h	a	h	h	h	a
JHI-Hv50k-2016-57415	1H	520586475	C	G	b	a	h	b	a	h	b	h	h	h	h	b	b	b	a	a	a	h	h	h	a	h	h	a	h	h	h	h	b	h	h	a	a	a	h	b	a	a	b	h	a	h	h	h	a
JHI-Hv50k-2016-57450	1H	520619486	C	G	b	a	h	b	a	h	b	h	h	h	h	b	b	b	a	a	a	h	h	h	a	h	h	a	h	h	h	h	b	h	h	a	a	a	h	b	a	a	b	h	a	h	h	h	a
JHI-Hv50k-2016-57453	1H	520619655	C	G	b	a	h	b	a	h	b	h	h	h	h	b	b	b	a	a	a	h	h	h	a	h	h	a	h	h	h	h	b	h	h	a	a	a	h	b	a	a	b	h	a	h	h	h	a
SCRI_RS_175218	1H	520656756	G	C	b	a	h	b	a	h	b	h	h	h	h	b	b	b	a	a	a	h	h	h	a	h	h	a	h	h	h	h	b	h	h	a	a	a	h	b	a	a	h	h	a	h	h	h	a
JHI-Hv50k-2016-57475	1H	520656804	G	A	b	a	h	b	a	h	b	h	h	h	h	b	b	b	a	a	a	h	h	h	a	h	h	a	h	h	h	h	b	h	h	a	a	a	h	b	a	a	h	h	a	h	h	h	a
JHI-Hv50k-2016-57703	1H	521085670	C	T	b	a	h	b	a	h	b	h	h	h	h	b	b	b	a	a	a	h	h	h	a	h	h	a	h	h	h	h	b	h	h	a	a	a	h	b	a	a	h	h	a	h	h	h	a
JHI-Hv50k-2016-57695	1H	521086467	C	T	b	a	h	b	a	h	b	h	h	h	h	b	b	b	a	a	a	h	h	h	a	h	h	a	h	h	h	h	b	h	h	a	a	a	h	b	a	a	h	h	a	h	h	h	a
JHI-Hv50k-2016-57670	1H	521090078	T	C	b	a	h	b	a	h	b	h	h	h	h	b	b	b	a	a	a	h	h	h	a	h	h	a	h	h	h	h	b	h	h	a	a	a	h	b	a	a	h	h	a	h	h	h	a
BOPA1_4592-118	1H	521181659	G	A	b	a	h	b	a	h	b	h	h	h	h	b	b	b	a	a	a	h	h	h	a	h	h	a	h	h	h	h	b	h	h	a	a	a	h	b	a	a	h	h	a	h	h	h	a
JHI-Hv50k-2016-57868	1H	521184543	G	A	b	a	h	b	a	h	b	h	h	h	h	b	b	b	a	a	a	h	h	h	a	h	h	a	h	h	h	h	b	h	h	a	a	a	h	b	a	a	h	h	a	h	h	h	a
JHI-Hv50k-2016-57813	1H	521201776	G	C	b	a	h	b	a	h	b	h	h	h	h	b	b	b	a	a	a	h	h	h	a	h	h	a	h	h	h	h	b	h	h	a	a	a	h	b	a	a	h	h	a	h	h	h	a
BOPA2_12_20429	1H	521517298	G	C	b	a	h	b	a	h	b	h	h	h	h	b	b	b	a	a	a	h	h	h	a	h	h	a	h	h	h	h	b	h	h	a	a	a	h	b	a	a	h	h	a	h	h	h	a
JHI-Hv50k-2016-58459	1H	521518183	A	T	b	a	h	b	a	h	b	h	h	h	h	b	b	b	a	a	a	h	h	h	a	h	h	a	h	h	h	h	b	h	h	a	a	a	h	b	a	a	h	h	a	h	h	h	a
JHI-Hv50k-2016-58422	1H	521668520	C	G	b	a	h	b	a	h	b	h	h	h	h	b	b	b	a	a	a	h	h	h	a	h	h	a	h	h	h	h	b	h	h	a	a	a	h	b	a	a	h	h	a	h	h	h	a
JHI-Hv50k-2016-58420	1H	521668700	T	C	b	a	h	b	a	h	b	h	h	h	h	b	b	b	a	a	a	h	h	h	a	h	h	a	h	h	h	h	b	h	h	a	a	a	h	b	a	a	h	h	a	h	h	h	a
BOPA2_12_31081	1H	521670410	G	A	b	a	h	b	a	h	b	h	h	h	h	b	b	b	a	a	a	h	h	h	a	h	h	a	h	h	h	h	b	h	h	a	a	a	h	b	a	a	h	h	a	h	h	h	a
JHI-Hv50k-2016-58359	1H	521679621	T	G	b	a	h	b	a	h	b	h	h	h	h	b	b	b	a	a	a	h	h	h	a	h	h	a	h	h	h	h	b	h	h	a	a	a	h	b	a	a	h	h	a	h	h	h	a
JHI-Hv50k-2016-58337	1H	521683186	C	T	b	a	h	b	a	h	b	h	h	h	h	b	b	b	a	a	a	h	h	h	a	h	h	a	h	h	h	h	b	h	h	a	a	a	h	b	a	a	h	h	a	h	h	h	a
JHI-Hv50k-2016-58068	1H	521824134	T	A	b	a	h	b	a	h	b	h	h	h	h	b	b	b	a	a	a	h	h	h	a	h	h	a	h	h	h	h	b	h	h	a	a	a	h	b	a	a	h	h	a	h	h	h	a
JHI-Hv50k-2016-58119	1H	521833888	T	C	b	a	h	b	a	h	b	h	h	h	h	b	b	b	a	a	a	h	h	h	a	h	h	a	h	h	h	h	b	h	h	a	a	a	h	b	a	a	h	h	a	h	h	h	a
SCRI_RS_199945	1H	521915794	T	C	b	a	h	b	a	h	b	h	h	h	h	b	b	b	a	a	a	h	h	h	a	h	h	a	h	h	h	h	b	h	h	a	a	a	h	b	a	a	h	h	a	h	h	h	a
BOPA1_3263-2865	1H	521922805	G	A	b	a	h	b	a	h	b	h	h	h	h	b	b	b	a	a	a	h	h	h	a	h	h	a	h	h	h	h	b	h	h	a	a	a	h	b	a	a	h	h	a	h	h	h	a
JHI-Hv50k-2016-59270	2H	121399	T	C	a	a	a	h	b	h	b	b	a	h	a	h	b	h	h	h	h	h	h	a	b	b	a	a	h	h	b	h	b	b	b	h	a	h	b	h	h	a	h	a	b	h	a	a	h
JHI-Hv50k-2016-59214	2H	127354	G	C	a	a	a	h	b	h	b	b	a	h	a	h	b	h	h	h	h	h	h	a	b	b	a	a	h	h	b	h	b	b	b	h	a	h	b	h	h	a	h	a	b	h	a	a	h
JHI-Hv50k-2016-58951	2H	340543	C	A	a	a	a	h	b	h	b	b	a	h	a	h	b	h	h	h	h	h	h	a	b	b	a	a	h	h	b	h	b	b	b	h	a	h	b	h	h	a	h	a	b	h	a	a	h
JHI-Hv50k-2016-59032	2H	352927	C	T	a	a	a	h	b	h	b	b	a	h	a	h	b	h	h	h	h	h	h	a	b	b	a	a	h	h	b	h	b	b	b	h	a	h	b	h	h	a	h	a	b	h	a	a	h
JHI-Hv50k-2016-58666	2H	622306	T	G	a	a	a	h	b	h	b	b	a	h	a	h	b	h	h	h	h	h	h	a	b	b	a	a	h	h	b	h	b	b	b	h	a	h	b	h	h	a	h	a	b	h	a	a	h
JHI-Hv50k-2016-58659	2H	622899	T	A	a	a	a	h	b	h	b	b	a	h	a	h	b	h	h	h	h	h	h	a	b	b	a	a	h	h	b	h	b	b	b	h	a	h	b	h	h	a	h	a	b	h	a	a	h
JHI-Hv50k-2016-58561	2H	752196	A	G	a	a	a	h	b	h	b	b	a	h	a	h	b	h	h	h	h	h	h	a	b	b	a	a	h	h	b	h	b	b	b	h	a	h	b	h	h	a	h	a	b	h	a	a	h
JHI-Hv50k-2016-58597	2H	804902	A	G	a	a	a	h	b	h	b	b	a	h	a	h	b	h	h	h	h	h	h	a	b	b	a	a	h	h	b	h	b	b	b	h	a	h	b	h	h	a	h	a	b	h	a	a	h
SCRI_RS_225720	2H	877701	C	T	a	a	a	h	b	h	b	b	a	h	a	h	b	h	h	h	h	h	h	a	b	b	a	a	h	h	b	h	b	b	b	h	a	h	b	h	h	a	h	a	b	h	a	a	h
SCRI_RS_219333	2H	879265	A	G	a	a	a	h	b	h	b	b	a	h	a	h	b	h	h	h	h	h	h	a	b	b	a	a	h	h	b	h	b	b	b	h	a	h	b	h	h	a	h	a	b	h	a	a	h
SCRI_RS_187638	2H	884181	T	C	a	a	a	h	b	h	b	b	a	h	a	h	b	h	h	h	h	h	h	a	b	b	a	a	h	h	b	h	b	b	b	h	a	h	b	h	h	a	h	a	b	h	a	a	h
JHI-Hv50k-2016-58540	2H	884651	G	C	a	a	a	h	b	h	b	b	a	h	a	h	b	h	h	h	h	h	h	a	b	b	a	a	h	h	b	h	b	b	b	h	a	h	b	h	h	a	h	a	b	h	a	a	h
JHI-Hv50k-2016-58538	2H	884927	T	G	a	a	a	h	b	h	b	b	a	h	a	h	b	h	h	h	h	h	h	a	b	b	a	a	h	h	b	h	b	b	b	h	a	h	b	h	h	a	h	a	b	h	a	a	h
JHI-Hv50k-2016-58537	2H	885037	C	T	a	a	a	h	b	h	b	b	a	h	a	h	b	h	h	h	h	h	h	a	b	b	a	a	h	h	b	h	b	b	b	h	a	h	b	h	h	a	h	a	b	h	a	a	h
JHI-Hv50k-2016-58521	2H	887859	G	A	a	a	a	h	b	h	b	b	a	h	a	h	b	h	h	h	h	h	h	a	b	b	a	a	h	h	b	h	b	b	b	h	a	h	b	h	h	a	h	a	b	h	a	a	h
SCRI_RS_166806	2H	889010	A	G	a	a	a	h	b	h	b	b	a	h	a	h	b	h	h	h	h	h	h	a	b	b	a	a	h	h	b	h	b	b	b	h	a	h	b	h	h	a	h	a	b	h	a	a	h
JHI-Hv50k-2016-59332	2H	1026040	A	G	a	a	a	h	b	h	b	b	a	h	a	h	b	h	h	h	h	h	h	a	b	b	a	a	h	h	b	h	b	b	b	h	a	h	b	h	h	a	h	a	b	h	a	a	h
JHI-Hv50k-2016-59367	2H	1027122	G	T	a	a	a	h	b	h	b	b	a	h	a	h	b	h	h	h	h	h	h	a	b	b	a	a	h	h	b	h	b	b	b	h	a	h	b	h	h	a	h	a	b	h	a	a	h
JHI-Hv50k-2016-60854	2H	1893975	A	G	a	a	a	h	b	h	b	b	a	h	a	h	b	h	h	h	h	h	h	a	b	b	a	a	h	h	b	h	b	b	b	h	a	h	b	h	h	a	h	a	b	h	a	h	h
JHI-Hv50k-2016-60688	2H	1940465	G	C	a	a	a	h	b	h	b	b	a	h	a	h	b	h	h	h	h	h	h	a	b	b	a	a	h	h	b	h	b	b	b	h	a	h	b	h	h	a	h	a	b	h	a	h	h
JHI-Hv50k-2016-60689	2H	1940497	T	C	a	a	a	h	b	h	b	b	a	h	a	h	b	h	h	h	h	h	h	a	b	b	a	a	h	h	b	h	b	b	b	h	a	h	b	h	h	a	h	a	b	h	a	h	h
JHI-Hv50k-2016-60695	2H	1941705	C	A	a	a	a	h	b	h	b	b	a	h	a	h	b	h	h	h	h	h	h	a	b	b	a	a	h	h	b	h	b	b	b	h	a	h	b	h	h	a	h	a	b	h	a	h	h
JHI-Hv50k-2016-60699	2H	1941998	T	C	a	a	a	h	b	h	b	b	a	h	a	h	b	h	h	h	h	h	h	a	b	b	a	a	h	h	b	h	b	b	b	h	a	h	b	h	h	a	h	a	b	h	a	h	h
JHI-Hv50k-2016-60701	2H	1942392	A	G	a	a	a	h	b	h	b	b	a	h	a	h	b	h	h	h	h	h	h	a	b	b	a	a	h	h	b	h	b	b	b	h	a	h	b	h	h	a	h	a	b	h	a	h	h
JHI-Hv50k-2016-60733	2H	1997404	G	T	a	a	a	h	b	h	b	b	a	h	a	h	b	h	h	h	h	h	h	a	b	b	a	a	h	h	b	h	b	b	b	h	a	h	b	h	h	a	h	a	b	h	a	h	h
BOPA1_2582-767	2H	1998243	A	G	a	a	a	h	b	h	b	b	a	h	a	h	b	h	h	h	h	h	h	a	b	b	a	a	h	h	b	h	b	b	b	h	a	h	b	h	h	a	h	a	b	h	a	h	h
JHI-Hv50k-2016-60798	2H	2016772	C	G	a	a	a	h	b	h	b	b	a	h	a	h	b	h	h	h	h	h	h	a	b	b	a	a	h	h	b	h	b	b	b	h	a	h	b	h	h	a	h	a	b	h	a	h	h
JHI-Hv50k-2016-60637	2H	2093272	T	C	a	a	a	h	b	h	b	b	a	h	a	h	b	h	h	h	h	h	h	a	b	b	a	a	h	h	b	h	b	b	b	h	a	h	b	h	h	a	h	a	b	h	a	a	h
JHI-Hv50k-2016-60641	2H	2094218	C	A	a	a	a	h	b	h	b	b	a	h	a	h	b	h	h	h	h	h	h	a	b	b	a	a	h	h	b	h	b	b	b	h	a	h	b	h	h	a	h	a	b	h	a	a	h
JHI-Hv50k-2016-60643	2H	2094618	A	G	a	a	a	h	b	h	b	b	a	h	a	h	b	h	h	h	h	h	h	a	b	b	a	a	h	h	b	h	b	b	b	h	a	h	b	h	h	a	h	a	b	h	a	a	h
JHI-Hv50k-2016-60644	2H	2094805	T	G	a	a	a	h	b	h	b	b	a	h	a	h	b	h	h	h	h	h	h	a	b	b	a	a	h	h	b	h	b	b	b	h	a	h	b	h	h	a	h	a	b	h	a	a	h
SCRI_RS_173486	2H	2095776	C	T	a	a	a	h	b	h	b	b	a	h	a	h	b	h	h	h	h	h	h	a	b	b	a	a	h	h	b	h	b	b	b	h	a	h	b	h	h	a	h	a	b	h	a	a	h
JHI-Hv50k-2016-60274	2H	2249683	T	C	a	a	a	h	b	h	b	b	a	h	a	h	b	h	h	h	h	h	h	a	b	b	a	a	h	h	b	h	b	b	b	h	a	h	b	h	h	a	h	a	b	h	a	a	h
JHI-Hv50k-2016-60286	2H	2251572	C	T	a	a	a	h	b	h	b	b	a	h	a	h	b	h	h	h	h	h	h	a	b	b	a	a	h	h	b	h	b	b	b	h	a	h	b	h	h	a	h	a	b	h	a	a	h
JHI-Hv50k-2016-60296	2H	2252602	A	G	a	a	a	h	b	h	b	b	a	h	a	h	b	h	h	h	h	h	h	a	b	b	a	a	h	h	b	h	b	b	b	h	a	h	b	h	h	a	h	a	b	h	a	a	h
JHI-Hv50k-2016-60329	2H	2265613	G	C	a	a	a	h	b	h	b	b	a	h	a	h	b	h	h	h	h	h	h	a	b	b	a	a	h	h	b	h	b	b	b	h	a	h	b	h	h	a	h	a	b	h	a	a	h
JHI-Hv50k-2016-60334	2H	2266083	C	T	a	a	a	h	b	h	b	b	a	h	a	h	b	h	h	h	h	h	h	a	b	b	a	a	h	h	b	h	b	b	b	h	a	h	b	h	h	a	h	a	b	h	a	a	h
JHI-Hv50k-2016-60387	2H	2270205	T	C	a	a	a	h	b	h	b	b	a	h	a	h	b	h	h	h	h	h	h	a	b	b	a	a	h	h	b	h	b	b	b	h	a	h	b	h	h	a	h	a	b	h	a	a	h
JHI-Hv50k-2016-60468	2H	2329080	C	T	a	a	a	h	b	h	b	b	a	h	a	h	b	h	h	h	h	h	h	a	b	b	a	a	h	h	b	h	b	b	b	h	a	h	b	h	h	a	h	a	b	h	a	a	h
JHI-Hv50k-2016-60259	2H	2336376	C	T	a	a	a	h	b	h	b	b	a	h	a	h	b	h	h	h	h	h	h	a	b	b	a	a	h	h	b	h	b	b	b	h	a	h	b	h	h	a	h	a	b	h	a	a	h
JHI-Hv50k-2016-60258	2H	2336525	A	G	a	a	a	h	b	h	b	b	a	h	a	h	b	h	h	h	h	h	h	a	b	b	a	a	h	h	b	h	b	b	b	h	a	h	b	h	h	a	h	a	b	h	a	a	h
JHI-Hv50k-2016-60256	2H	2336555	G	A	a	a	a	h	b	h	b	b	a	h	a	h	b	h	h	h	h	h	h	a	b	b	a	a	h	h	b	h	b	b	b	h	a	h	b	h	h	a	h	a	b	h	a	a	h
JHI-Hv50k-2016-60255	2H	2336661	C	T	a	a	a	h	b	h	b	b	a	h	a	h	b	h	h	h	h	h	h	a	b	b	a	a	h	h	b	h	b	b	b	h	a	h	b	h	h	a	h	a	b	h	a	a	h
JHI-Hv50k-2016-60245	2H	2338319	G	A	a	a	a	h	b	h	b	b	a	h	a	h	b	h	h	h	h	h	h	a	b	b	a	a	h	h	b	h	b	b	b	h	a	h	b	h	h	a	h	a	b	h	a	a	h
JHI-Hv50k-2016-60178	2H	2353025	T	G	a	a	a	h	b	h	b	b	a	h	a	h	b	h	h	h	h	h	h	a	b	b	a	a	h	h	b	h	b	b	b	h	a	h	b	h	h	a	h	a	b	h	a	a	h
JHI-Hv50k-2016-60164	2H	2353948	G	T	a	a	a	h	b	h	b	b	a	h	a	h	b	h	h	h	h	h	h	a	b	b	a	a	h	h	b	h	b	b	b	h	a	h	b	h	h	a	h	a	b	h	a	a	h
SCRI_RS_148734	2H	2709905	T	G	a	a	a	h	b	h	b	b	a	h	a	h	b	h	h	h	h	h	h	a	b	b	a	a	h	h	b	h	b	b	b	h	a	h	b	h	h	a	h	a	b	h	a	h	h
JHI-Hv50k-2016-60873	2H	2711028	A	G	a	a	a	h	b	h	b	b	a	h	a	h	b	h	h	h	h	h	h	a	b	b	a	a	h	h	b	h	b	b	b	h	a	h	b	h	h	a	h	a	b	h	a	h	h
JHI-Hv50k-2016-61178	2H	3017709	T	C	a	a	a	h	b	h	b	b	a	h	a	h	b	h	h	h	h	h	h	a	b	b	a	a	h	h	b	h	b	b	b	h	a	h	b	h	h	a	h	a	b	h	a	h	h
SCRI_RS_211923	2H	3235233	C	T	a	a	a	h	b	h	b	b	a	h	a	h	b	h	h	h	h	h	h	a	b	b	a	a	h	h	b	h	b	b	b	h	a	h	b	h	h	a	h	a	b	h	a	h	h
JHI-Hv50k-2016-61515	2H	3335529	G	T	a	a	a	h	b	h	b	b	a	h	a	h	b	h	h	h	h	h	h	a	b	b	a	a	h	h	b	h	b	b	b	h	a	h	b	h	h	a	h	a	b	h	a	h	h
SCRI_RS_186847	2H	3343694	C	G	a	a	a	h	b	h	b	b	a	h	a	h	b	h	h	h	h	h	h	a	b	b	a	a	h	h	b	h	b	b	b	h	a	h	b	h	h	a	h	a	b	h	a	h	h
JHI-Hv50k-2016-61614	2H	3495986	A	G	a	a	a	h	b	h	b	b	a	h	a	h	b	h	h	h	h	h	h	a	b	b	a	a	h	h	b	h	b	b	b	h	a	h	b	h	h	a	h	a	b	h	a	h	h
JHI-Hv50k-2016-62049	2H	5045130	T	C	a	a	a	h	b	h	b	b	a	h	a	h	b	h	h	h	h	h	h	a	b	b	a	a	h	h	b	h	b	b	b	h	a	h	b	h	h	a	h	a	b	h	a	h	h
JHI-Hv50k-2016-62050	2H	5045244	G	A	a	a	a	h	b	h	b	b	a	h	a	h	b	h	h	h	h	h	h	a	b	b	a	a	h	h	b	h	b	b	b	h	a	h	b	h	h	a	h	a	b	h	a	h	h
JHI-Hv50k-2016-62139	2H	5080816	C	T	a	a	a	h	b	h	b	b	a	h	a	h	b	h	h	h	h	h	h	a	b	b	a	a	h	h	b	h	b	b	b	h	a	h	b	h	h	a	h	a	b	h	a	h	h
JHI-Hv50k-2016-62142	2H	5081343	C	T	a	a	a	h	b	h	b	b	a	h	a	h	b	h	h	h	h	h	h	a	b	b	a	a	h	h	b	h	b	b	b	h	a	h	b	h	h	a	h	a	b	h	a	h	h
JHI-Hv50k-2016-62144	2H	5081688	C	T	a	a	a	h	b	h	b	b	a	h	a	h	b	h	h	h	h	h	h	a	b	b	a	a	h	h	b	h	b	b	b	h	a	h	b	h	h	a	h	a	b	h	a	h	h
JHI-Hv50k-2016-62154	2H	5082171	A	G	a	a	a	h	b	h	b	b	a	h	a	h	b	h	h	h	h	h	h	a	b	b	a	a	h	h	b	h	b	b	b	h	a	h	b	h	h	a	h	a	b	h	a	h	h
JHI-Hv50k-2016-62221	2H	5104726	G	C	a	a	a	h	b	h	b	b	a	h	a	h	b	h	h	h	h	h	h	a	b	b	a	a	h	h	b	h	b	b	b	h	a	h	b	h	h	a	h	a	b	h	a	h	h
JHI-Hv50k-2016-62324	2H	5287447	T	C	a	a	a	h	b	h	b	b	a	h	a	h	b	h	h	h	h	h	h	a	b	b	a	a	h	h	b	h	b	b	b	h	a	h	b	h	h	a	h	a	b	h	a	h	h
SCRI_RS_184395	2H	5287626	A	G	a	a	a	h	b	h	b	b	a	h	a	h	b	h	h	h	h	h	h	a	b	b	a	a	h	h	b	h	b	b	b	h	a	h	b	h	h	a	h	a	b	h	a	h	h
JHI-Hv50k-2016-62318	2H	5287827	T	C	a	a	a	h	b	h	b	b	a	h	a	h	b	h	h	h	h	h	h	a	b	b	a	a	h	h	b	h	b	b	b	h	a	h	b	h	h	a	h	a	b	h	a	h	h
JHI-Hv50k-2016-62306	2H	5289083	T	G	a	a	a	h	b	h	b	b	a	h	a	h	b	h	h	h	h	h	h	a	b	b	a	a	h	h	b	h	b	b	b	h	a	h	b	h	h	a	h	a	b	h	a	h	h
JHI-Hv50k-2016-62455	2H	5535267	G	T	a	a	a	h	b	a	b	b	a	h	a	h	b	h	h	h	h	h	h	a	b	b	a	a	b	h	b	h	b	b	b	h	a	h	b	h	h	a	h	a	b	h	a	h	h
JHI-Hv50k-2016-62596	2H	5690977	G	A	a	a	a	h	b	a	b	b	a	h	a	h	b	h	h	h	h	h	h	a	b	b	a	h	b	h	b	h	b	b	b	h	a	h	b	h	h	a	h	a	b	h	a	h	h
JHI-Hv50k-2016-62567	2H	5780190	G	A	a	a	a	h	b	a	b	b	a	h	a	h	b	h	h	h	h	h	h	a	b	b	a	h	b	h	b	h	b	b	b	h	a	h	b	h	h	a	h	a	b	h	a	h	h
JHI-Hv50k-2016-62542	2H	5784276	A	G	a	a	a	h	b	a	b	b	a	h	a	h	b	h	h	h	h	h	h	a	b	b	a	h	b	h	b	h	b	b	b	h	a	h	b	h	h	a	h	a	b	h	a	h	h
SCRI_RS_227507	2H	5935247	G	A	a	a	a	h	b	a	b	b	a	h	a	h	b	h	h	h	h	h	h	a	b	b	a	h	b	h	b	h	b	b	b	h	a	h	b	h	h	a	h	a	b	h	a	h	h
JHI-Hv50k-2016-62697	2H	5940725	A	G	a	a	a	h	b	a	b	b	a	h	a	h	b	h	h	h	h	h	h	a	b	b	a	h	b	h	b	h	b	b	b	h	a	h	b	h	h	a	h	a	b	h	a	h	h
JHI-Hv50k-2016-62694	2H	5940782	C	T	a	a	a	h	b	a	b	b	a	h	a	h	b	h	h	h	h	h	h	a	b	b	a	h	b	h	b	h	b	b	b	h	a	h	b	h	h	a	h	a	b	h	a	h	h
JHI-Hv50k-2016-62679	2H	5944293	G	T	a	a	a	h	b	a	b	b	a	h	a	h	b	h	h	h	h	h	h	a	b	b	a	h	b	h	b	h	b	b	b	h	a	h	b	h	h	a	h	a	b	h	a	h	h
JHI-Hv50k-2016-62678	2H	5944654	C	T	a	a	a	h	b	a	b	b	a	h	a	h	b	h	h	h	h	h	h	a	b	b	a	h	b	h	b	h	b	b	b	h	a	h	b	h	h	a	h	a	b	h	a	h	h
JHI-Hv50k-2016-62667	2H	5946861	A	G	a	a	a	h	b	a	b	b	a	h	a	h	b	h	h	h	h	h	h	a	b	b	a	h	b	h	b	h	b	b	b	h	a	h	b	h	h	a	h	a	b	h	a	h	h
JHI-Hv50k-2016-62805	2H	6048775	A	G	a	a	a	h	b	a	b	b	a	h	a	h	b	h	h	h	h	h	h	a	b	b	a	h	b	h	b	h	b	b	b	h	a	h	b	h	h	a	h	a	b	h	a	h	h
SCRI_RS_224245	2H	6049777	T	G	a	a	a	h	b	a	b	b	a	h	a	h	b	h	h	h	h	h	h	a	b	b	a	h	b	h	b	h	b	b	b	h	a	h	b	h	h	a	h	a	b	h	a	h	h
JHI-Hv50k-2016-62785	2H	6050180	G	C	a	a	a	h	b	a	b	b	a	h	a	h	b	h	h	h	h	h	h	a	b	b	a	h	b	h	b	h	b	b	b	h	a	h	b	h	h	a	h	a	b	h	a	h	h
JHI-Hv50k-2016-62776	2H	6050614	G	T	a	a	a	h	b	a	b	b	a	h	a	h	b	h	h	h	h	h	h	a	b	b	a	h	b	h	b	h	b	b	b	h	a	h	b	h	h	a	h	a	b	h	a	h	h
SCRI_RS_156845	2H	6050918	T	C	a	a	a	h	b	a	b	b	a	h	a	h	b	h	h	h	h	h	h	a	b	b	a	h	b	h	b	h	b	b	b	h	a	h	b	h	h	a	h	a	b	h	a	h	h
JHI-Hv50k-2016-62835	2H	6082472	C	T	a	a	a	h	b	a	b	b	a	h	a	h	b	h	h	h	h	h	h	a	b	b	a	h	b	h	b	h	b	b	b	h	a	h	b	h	h	a	h	a	b	h	a	h	h
JHI-Hv50k-2016-62852	2H	6083131	A	C	a	a	a	h	b	a	b	b	a	h	a	h	b	h	h	h	h	h	h	a	b	b	a	h	b	h	b	h	b	b	b	h	a	h	b	h	h	a	h	a	b	h	a	h	h
JHI-Hv50k-2016-63046	2H	7201498	T	C	a	a	a	h	b	a	b	b	a	h	a	h	b	h	h	h	h	h	h	a	b	b	a	h	b	h	b	h	b	b	b	h	a	h	b	h	h	a	h	a	b	h	a	h	h
JHI-Hv50k-2016-63101	2H	7522672	C	G	a	a	a	h	b	a	b	b	a	h	a	h	b	h	h	h	h	h	h	a	b	b	a	h	b	h	b	h	b	b	b	h	a	h	b	h	h	a	h	a	b	h	a	h	h
JHI-Hv50k-2016-63210	2H	7660370	T	C	a	a	a	h	b	a	b	b	a	h	a	h	b	h	h	h	h	h	h	a	b	b	a	h	b	h	b	h	b	b	b	h	a	h	b	h	h	a	h	a	b	h	a	h	h
JHI-Hv50k-2016-63218	2H	7661414	G	C	a	a	a	h	b	a	b	b	a	h	a	h	b	h	a	h	h	h	h	a	b	b	a	h	b	h	b	h	b	b	b	h	a	h	b	h	a	a	a	a	b	h	a	h	h
JHI-Hv50k-2016-63369	2H	7795645	C	G	a	a	a	h	b	a	b	b	a	h	a	h	b	h	h	h	h	h	h	a	b	b	a	h	b	h	b	h	b	b	b	h	a	h	b	h	h	a	h	a	b	h	a	h	h
JHI-Hv50k-2016-63334	2H	7835629	T	A	a	a	a	h	b	a	b	b	a	h	a	h	b	h	h	h	h	h	h	a	b	b	a	h	b	h	b	h	b	b	b	h	a	h	b	h	h	a	h	a	b	h	a	h	h
JHI-Hv50k-2016-63322	2H	7837446	A	G	a	a	a	h	b	a	b	b	a	h	a	h	b	h	h	h	h	h	h	a	b	b	a	h	b	h	b	h	b	b	b	h	a	h	b	h	h	a	h	a	b	h	a	h	h
JHI-Hv50k-2016-63311	2H	7845678	C	G	a	a	a	h	b	a	b	b	a	h	a	h	b	h	h	h	h	h	h	a	b	b	a	h	b	h	b	h	b	b	b	h	a	h	b	h	h	a	h	a	b	h	a	h	h
JHI-Hv50k-2016-63438	2H	7939027	A	T	a	a	a	h	b	a	b	b	a	h	a	h	b	h	h	h	h	h	h	a	b	b	a	h	b	h	b	h	b	b	b	h	a	h	b	h	h	a	h	a	b	h	a	h	h
SCRI_RS_238263	2H	7944144	C	T	a	a	a	h	b	a	b	b	a	h	a	h	b	h	h	h	h	h	h	a	b	b	a	h	b	h	b	h	b	b	b	h	a	h	b	h	h	a	h	a	b	h	a	h	h
SCRI_RS_168604	2H	7957320	G	A	a	a	a	h	b	a	b	b	a	h	a	h	b	h	h	h	h	h	h	a	b	b	a	h	b	h	b	h	b	b	b	h	a	h	b	h	h	a	h	a	b	h	a	h	h
SCRI_RS_182947	2H	8185044	T	C	a	a	a	h	b	a	b	b	a	h	a	h	h	h	h	h	h	h	h	a	b	b	a	h	b	h	b	h	b	b	h	h	a	h	b	h	h	a	h	a	b	h	a	h	b
JHI-Hv50k-2016-63863	2H	8278603	A	G	a	a	a	h	b	a	b	b	a	h	a	h	h	h	h	h	h	h	h	a	b	b	a	h	b	h	b	h	b	b	h	h	a	h	b	h	h	a	h	a	b	h	a	h	b
JHI-Hv50k-2016-63866	2H	8278974	G	C	a	a	a	h	b	a	b	b	a	h	a	h	h	h	h	h	h	h	h	a	b	b	a	h	b	h	b	h	b	b	h	h	a	h	b	h	h	a	h	a	b	h	a	h	b
JHI-Hv50k-2016-63868	2H	8279138	G	A	a	a	a	h	b	a	b	b	a	h	a	h	h	h	h	h	h	h	h	a	b	b	a	h	b	h	b	h	b	b	h	h	a	h	b	h	h	a	h	a	b	h	a	h	b
JHI-Hv50k-2016-63893	2H	8304060	T	G	a	a	a	h	b	a	b	b	a	h	a	h	h	h	h	h	h	h	h	a	b	b	a	h	b	h	b	h	b	b	h	h	a	h	b	h	h	a	h	a	b	h	a	h	b
JHI-Hv50k-2016-63896	2H	8304198	T	C	a	a	a	h	b	a	b	b	a	h	a	h	h	h	h	h	h	h	h	a	b	b	a	h	b	h	b	h	b	b	h	h	a	h	b	h	h	a	h	a	b	h	a	h	b
JHI-Hv50k-2016-63977	2H	8479917	C	A	a	a	a	h	b	a	b	b	a	h	a	h	h	h	h	h	h	h	h	a	b	b	a	h	b	h	b	h	b	b	h	h	a	h	b	h	h	a	h	a	b	h	a	h	b
JHI-Hv50k-2016-63979	2H	8480350	G	T	a	a	a	h	b	a	b	b	a	h	a	h	h	h	h	h	h	h	h	a	b	b	a	h	b	h	b	h	b	b	h	h	a	h	b	h	h	a	h	a	b	h	a	h	b
JHI-Hv50k-2016-64055	2H	8666152	G	A	a	a	a	h	b	a	b	b	a	h	a	h	h	h	h	h	h	h	h	a	b	b	a	h	b	h	b	h	b	b	h	h	a	h	b	h	h	a	h	a	b	h	a	h	b
JHI-Hv50k-2016-64071	2H	8679891	T	C	a	a	a	h	b	a	b	b	a	h	a	h	h	h	h	h	h	h	h	a	b	b	a	h	b	h	b	h	b	b	h	h	a	h	b	h	h	a	h	a	b	h	a	h	b
SCRI_RS_187012	2H	8687006	A	C	a	a	a	h	b	a	b	b	a	h	a	h	h	h	h	h	h	h	h	a	b	b	a	h	b	h	b	h	b	b	h	h	a	h	b	h	h	a	h	a	b	h	a	h	b
JHI-Hv50k-2016-64086	2H	8690014	C	T	a	a	a	h	b	a	b	b	a	h	a	h	h	h	h	h	h	h	h	a	b	b	a	h	b	h	b	h	b	b	h	h	a	h	b	h	h	a	h	a	b	h	a	h	b
SCRI_RS_169758	2H	8691584	A	T	a	a	a	h	b	a	b	b	a	h	a	h	h	h	h	h	h	h	h	a	b	b	a	h	b	h	b	h	b	b	h	h	a	h	b	h	h	a	h	a	b	h	a	h	b
JHI-Hv50k-2016-64091	2H	8691834	T	C	a	a	a	h	b	a	b	b	a	h	a	h	h	h	h	h	h	h	h	a	b	b	a	h	b	h	b	h	b	b	h	h	a	h	b	h	h	a	h	a	b	h	a	h	b
JHI-Hv50k-2016-64129	2H	9007257	T	C	a	a	a	h	b	a	b	b	a	h	a	h	h	h	h	h	h	h	h	a	b	b	a	h	b	h	b	h	b	b	h	h	a	h	b	h	h	a	h	a	b	h	a	h	b
JHI-Hv50k-2016-64149	2H	9065681	T	C	a	a	a	h	b	a	b	b	a	h	a	h	h	h	h	h	h	h	h	a	b	b	a	h	b	h	b	h	b	b	h	h	a	h	b	h	h	a	h	a	b	h	a	h	b
JHI-Hv50k-2016-64146	2H	9068651	C	G	a	a	a	h	b	a	b	b	a	h	a	h	h	h	h	h	h	h	h	a	b	b	a	h	b	h	b	h	b	b	h	h	a	h	b	h	h	a	h	a	b	h	a	h	b
JHI-Hv50k-2016-64179	2H	9360978	T	C	a	a	a	h	b	a	b	b	a	h	a	h	h	h	h	h	h	h	h	a	b	b	a	h	b	h	b	h	b	b	h	h	a	h	b	h	h	a	h	a	b	h	a	h	b
JHI-Hv50k-2016-64200	2H	9362568	G	C	a	a	a	h	b	a	b	b	a	h	a	h	h	h	h	h	h	h	h	a	b	b	a	h	b	h	b	h	b	b	h	h	a	h	b	h	h	a	h	a	b	h	a	h	b
JHI-Hv50k-2016-64235	2H	9372939	T	G	a	a	a	h	b	a	b	b	a	h	a	h	h	h	h	h	h	h	h	a	b	b	a	h	b	h	b	h	b	b	h	h	a	h	b	h	h	a	h	a	b	h	a	h	b
SCRI_RS_88391	2H	9379811	C	T	a	a	a	h	b	a	b	b	a	h	a	h	h	h	h	h	h	h	h	a	b	b	a	h	b	h	b	h	b	b	h	h	a	h	b	h	h	a	h	a	b	h	a	h	b
JHI-Hv50k-2016-64255	2H	9379908	C	T	a	a	a	h	b	a	b	b	a	h	a	h	h	h	h	h	h	h	h	a	b	b	a	h	b	h	b	h	b	b	h	h	a	h	b	h	h	a	h	a	b	h	a	h	b
JHI-Hv50k-2016-64723	2H	9741094	A	C	a	a	a	h	b	a	b	b	h	h	h	h	h	h	h	h	h	h	h	a	h	b	a	h	b	h	b	h	b	b	h	h	a	h	b	h	h	a	h	a	b	h	a	h	h
JHI-Hv50k-2016-64722	2H	9741123	A	G	a	a	a	h	b	a	b	b	h	h	h	h	h	h	h	h	h	h	h	a	h	b	a	h	b	h	b	h	b	b	h	h	a	h	b	h	h	a	h	a	b	h	a	h	h
JHI-Hv50k-2016-64721	2H	9741175	C	G	a	a	a	h	b	a	b	b	h	h	h	h	h	h	h	h	h	h	h	a	h	b	a	h	b	h	b	h	b	b	h	h	a	h	b	h	h	a	h	a	b	h	a	h	h
JHI-Hv50k-2016-64720	2H	9741240	T	C	a	a	a	h	b	a	b	b	h	h	h	h	h	h	h	h	h	h	h	a	h	b	a	h	b	h	b	h	b	b	h	h	a	h	b	h	h	a	h	a	b	h	a	h	h
JHI-Hv50k-2016-64719	2H	9741391	A	G	a	a	a	h	b	a	b	b	h	h	h	h	h	h	h	h	h	h	h	a	h	b	a	h	b	h	b	h	b	b	h	h	a	h	b	h	h	a	h	a	b	h	a	h	h
JHI-Hv50k-2016-64706	2H	9742021	G	C	a	a	a	h	b	a	b	b	h	h	h	h	h	h	h	h	h	h	h	a	h	b	a	h	b	h	b	h	b	b	h	h	a	h	b	h	h	a	h	a	b	h	a	h	h
JHI-Hv50k-2016-64808	2H	9908157	A	G	a	a	a	h	b	a	b	b	h	h	h	h	h	h	h	h	h	h	h	a	h	b	a	h	b	h	b	h	b	b	h	h	a	h	b	h	h	a	h	a	b	h	a	h	h
BOPA2_12_10592	2H	9909188	G	A	a	a	a	h	b	a	b	b	h	h	h	h	h	h	h	h	h	h	h	a	h	b	a	h	b	h	b	h	b	b	h	h	a	h	b	h	h	a	h	a	b	h	a	h	h
JHI-Hv50k-2016-64789	2H	9909755	A	T	a	a	a	h	b	a	b	b	h	h	h	h	h	h	h	h	h	h	h	a	h	b	a	h	b	h	b	h	b	b	h	h	a	h	b	h	h	a	h	a	b	h	a	h	h
JHI-Hv50k-2016-64844	2H	9925718	C	A	a	a	a	h	b	a	b	b	h	h	h	h	h	h	h	h	h	h	h	a	h	b	a	h	b	h	b	h	b	b	h	h	a	h	b	h	h	a	h	a	b	h	a	h	h
SCRI_RS_167465	2H	10064733	T	C	a	a	a	h	b	a	b	b	h	h	h	h	h	h	h	h	h	h	h	a	h	b	a	h	b	h	b	h	b	b	h	h	a	h	b	h	h	a	h	a	b	h	a	h	h
JHI-Hv50k-2016-65027	2H	10183144	A	G	a	a	a	h	b	a	b	b	h	h	h	h	h	h	h	h	h	h	h	a	h	b	a	h	b	h	b	h	b	b	h	h	a	h	b	h	h	a	h	a	b	h	a	h	h
JHI-Hv50k-2016-65070	2H	10185759	C	T	a	a	a	h	b	a	b	b	h	h	h	h	h	h	h	h	h	h	h	a	h	b	a	h	b	h	b	h	b	b	h	h	a	h	b	h	h	a	h	a	b	h	a	h	h
JHI-Hv50k-2016-65131	2H	10197287	G	T	a	a	a	h	b	a	b	b	h	a	h	h	h	h	h	h	h	h	h	a	h	b	a	h	b	h	b	h	b	b	h	h	a	h	b	h	h	a	h	a	b	h	a	h	h
JHI-Hv50k-2016-65147	2H	10204665	T	A	a	a	a	h	b	a	b	b	h	a	h	h	h	h	h	h	h	h	h	a	h	b	a	h	b	h	b	h	b	b	h	h	a	h	b	h	h	a	h	a	b	h	a	h	h
JHI-Hv50k-2016-65256	2H	10330300	G	A	a	a	a	h	b	a	b	b	h	a	h	h	h	h	h	h	h	h	h	a	h	b	a	h	b	h	b	h	b	b	h	h	a	h	b	h	h	a	h	a	b	h	a	h	h
SCRI_RS_141753	2H	10335572	G	A	a	a	a	h	b	a	b	b	h	a	h	h	h	h	h	h	h	h	h	a	h	b	a	h	b	h	b	h	b	b	h	h	a	h	b	h	h	a	h	a	b	h	a	h	h
JHI-Hv50k-2016-65392	2H	10790898	T	C	a	a	a	h	b	a	b	b	h	a	h	h	h	h	h	h	h	h	h	a	h	b	a	h	b	h	b	h	b	b	h	h	a	a	b	h	h	a	h	a	b	h	a	h	h
JHI-Hv50k-2016-65394	2H	10792137	C	T	a	a	a	h	b	a	b	b	h	a	h	h	h	h	h	h	h	h	h	a	h	b	a	h	b	h	b	h	b	b	h	h	a	a	b	h	h	a	h	a	b	h	a	h	h
JHI-Hv50k-2016-65396	2H	10792348	C	T	a	a	a	h	b	a	b	b	h	a	h	h	h	h	h	h	h	h	h	a	h	b	a	h	b	h	b	h	b	b	h	h	a	a	b	h	h	a	h	a	b	h	a	h	h
JHI-Hv50k-2016-65398	2H	10793037	C	T	a	a	a	h	b	a	b	b	h	a	h	h	h	h	h	h	h	h	h	a	h	b	a	h	b	h	b	h	b	b	h	h	a	a	b	h	h	a	h	a	b	h	a	h	h
JHI-Hv50k-2016-65399	2H	10794495	C	T	a	a	a	h	b	a	b	b	h	a	h	h	h	h	h	h	h	h	h	a	h	b	a	h	b	h	b	h	b	b	h	h	a	a	b	h	h	a	h	a	b	h	a	h	h
JHI-Hv50k-2016-65402	2H	10796636	A	T	a	a	a	h	b	a	b	b	h	a	h	h	h	h	h	h	h	h	h	a	h	b	a	h	b	h	b	h	b	b	h	h	a	a	b	h	h	a	h	a	b	h	a	h	h
JHI-Hv50k-2016-65426	2H	10797404	G	A	a	a	a	h	b	a	b	b	h	a	h	h	h	h	h	h	h	h	h	a	h	b	a	h	b	h	b	h	b	b	h	h	a	a	b	h	h	a	h	a	b	h	a	h	h
SCRI_RS_159503	2H	10819428	G	A	a	a	a	h	b	a	b	b	h	a	h	h	h	h	b	h	h	h	h	a	h	b	a	h	b	h	b	h	b	b	h	h	a	a	b	h	h	a	h	a	b	h	a	h	h
JHI-Hv50k-2016-65568	2H	10881247	G	A	a	a	a	h	b	a	b	b	h	a	h	h	h	h	b	h	h	h	h	a	h	b	a	h	b	h	b	h	b	b	h	h	a	a	b	h	h	a	h	a	b	h	a	h	h
JHI-Hv50k-2016-65566	2H	10883061	C	T	a	a	a	h	b	a	b	b	h	a	h	h	h	h	b	h	h	h	h	a	h	b	a	h	b	h	b	h	b	b	h	h	a	a	b	h	h	a	h	a	b	h	a	h	h
JHI-Hv50k-2016-65565	2H	10883579	C	T	a	a	a	h	b	a	b	b	h	a	h	h	h	h	b	h	h	h	h	a	h	b	a	h	b	h	b	h	b	b	h	h	a	a	b	h	h	a	h	a	b	h	a	h	h
JHI-Hv50k-2016-65561	2H	10885097	T	G	a	a	a	h	b	a	b	b	h	a	h	h	h	h	b	h	h	h	h	a	h	b	a	h	b	h	b	h	b	b	h	h	a	a	b	h	h	a	h	a	b	h	a	h	h
BOPA2_12_31497	2H	10886340	C	G	a	a	a	h	b	a	b	b	h	a	h	h	h	h	b	h	h	h	h	a	h	b	a	h	b	h	b	h	b	b	h	h	a	a	b	h	h	a	h	a	b	h	a	h	h
JHI-Hv50k-2016-65553	2H	10886693	C	T	a	a	a	h	b	a	b	b	h	a	h	h	h	h	b	h	h	h	h	a	h	b	a	h	b	h	b	h	b	b	h	h	a	a	b	h	h	a	h	a	b	h	a	h	h
SCRI_RS_192552	2H	10970690	G	A	a	a	a	h	b	a	b	b	h	a	h	h	h	h	b	h	h	h	h	a	h	b	a	h	b	h	b	h	b	b	h	h	a	a	b	h	h	a	h	a	b	h	a	h	h
BOPA2_12_10430	2H	10970916	A	G	a	a	a	h	b	a	b	b	h	a	h	h	h	h	b	h	h	h	h	a	h	b	a	h	b	h	b	h	b	b	h	h	a	a	b	h	h	a	h	a	b	h	a	h	h
JHI-Hv50k-2016-65511	2H	10971093	G	A	a	a	a	h	b	a	b	b	h	a	h	h	h	h	b	h	h	h	h	a	h	b	a	h	b	h	b	h	b	b	h	h	a	a	b	h	h	a	h	a	b	h	a	h	h
JHI-Hv50k-2016-65481	2H	10974679	G	C	a	a	a	h	b	a	b	b	h	a	h	h	h	h	b	h	h	h	h	a	h	b	a	h	b	h	b	h	b	b	h	h	a	a	b	h	h	a	h	a	b	h	a	h	h
JHI-Hv50k-2016-65477	2H	10975078	G	C	a	a	a	h	b	a	b	b	h	a	h	h	h	h	b	h	h	h	h	a	h	b	a	h	b	h	b	h	b	b	h	h	a	a	b	h	h	a	h	a	b	h	a	h	h
JHI-Hv50k-2016-65472	2H	10976085	T	G	a	a	a	h	b	a	b	b	h	a	h	h	h	h	b	h	h	h	h	a	h	b	a	h	b	h	b	h	b	b	h	h	a	a	b	h	h	a	h	a	b	h	a	h	h
JHI-Hv50k-2016-65449	2H	10977992	G	C	a	a	a	h	b	a	b	b	h	a	h	h	h	h	b	h	h	h	h	a	h	b	a	h	b	h	b	h	b	b	h	h	a	a	b	h	h	a	h	a	b	h	a	h	h
SCRI_RS_141771	2H	10979050	C	T	a	a	a	h	b	a	b	b	h	a	h	h	h	h	b	h	h	h	h	a	h	b	a	h	b	h	b	h	b	b	h	h	a	a	b	a	h	a	h	a	b	h	a	h	h
JHI-Hv50k-2016-65583	2H	11047510	A	G	a	a	a	h	b	a	b	b	h	a	h	h	h	h	b	h	h	h	h	a	h	b	a	h	b	h	b	h	b	b	h	h	a	a	b	h	h	a	h	a	b	h	a	h	h
JHI-Hv50k-2016-65933	2H	11058735	T	G	a	a	a	h	b	a	b	b	h	a	h	h	h	h	b	h	h	h	h	a	h	b	a	h	b	h	b	h	b	b	h	h	a	a	b	h	h	a	h	a	b	h	a	h	h
JHI-Hv50k-2016-65928	2H	11059382	C	T	a	a	a	h	b	a	b	b	h	a	h	h	h	h	b	h	h	h	h	a	h	b	a	h	b	h	b	h	b	b	h	h	a	a	b	h	h	a	h	a	b	h	a	h	h
JHI-Hv50k-2016-65903	2H	11061660	A	G	a	a	a	h	b	a	b	b	h	a	h	h	h	h	b	h	h	h	h	a	h	b	a	h	b	h	b	h	b	b	h	h	a	a	b	h	h	a	h	a	b	h	a	h	h
JHI-Hv50k-2016-66197	2H	11165832	G	A	a	a	a	h	b	a	b	b	h	a	h	h	h	h	b	h	h	h	h	a	h	b	a	h	b	h	b	h	b	b	h	h	a	a	b	h	h	a	h	a	b	h	a	h	h
SCRI_RS_173604	2H	11188363	A	C	a	a	a	h	b	a	b	b	h	a	h	h	h	h	b	h	h	h	h	a	h	b	a	h	b	h	b	h	b	b	h	h	a	a	b	h	h	a	h	a	b	h	a	h	h
JHI-Hv50k-2016-66386	2H	11385371	C	G	a	a	a	h	b	a	b	b	h	a	h	h	h	h	b	h	h	h	h	a	h	b	a	h	b	h	b	h	b	b	h	h	a	a	b	h	h	a	h	a	b	h	a	h	h
JHI-Hv50k-2016-66556	2H	11679933	C	T	a	a	a	h	b	a	b	b	h	a	h	h	h	h	b	h	h	h	h	a	h	b	a	h	b	h	b	h	b	b	h	h	a	a	b	h	h	a	h	a	b	h	a	h	h
JHI-Hv50k-2016-66640	2H	11816337	C	A	a	a	a	h	b	a	b	b	h	a	h	h	h	h	b	h	h	h	h	a	h	b	a	h	b	h	b	h	b	b	h	h	a	a	b	h	h	a	h	a	b	h	a	h	h
JHI-Hv50k-2016-66647	2H	11817492	G	T	a	a	a	h	b	a	b	b	h	a	h	h	h	h	b	h	h	h	h	a	h	b	a	h	b	h	b	h	b	b	h	h	a	a	b	h	h	a	h	a	b	h	a	h	h
JHI-Hv50k-2016-66648	2H	11817557	T	C	a	a	a	h	b	a	b	b	h	a	h	h	h	h	b	h	h	h	h	a	h	b	a	h	b	h	b	h	b	b	h	h	a	a	b	h	h	a	h	a	b	h	a	h	h
JHI-Hv50k-2016-66584	2H	11819447	G	A	a	a	a	h	b	a	b	b	h	a	h	h	h	h	b	h	h	h	h	a	h	b	a	h	b	h	b	h	b	b	h	h	a	a	b	h	h	a	h	a	b	h	a	h	h
SCRI_RS_231057	2H	11819945	C	T	a	a	a	h	b	a	b	b	h	a	h	h	h	h	b	h	h	h	h	a	h	b	a	h	b	h	b	h	b	b	h	h	a	a	b	h	h	a	h	a	b	h	a	h	h
JHI-Hv50k-2016-66588	2H	11820693	T	C	a	a	a	h	b	a	b	b	h	a	h	h	h	h	b	h	h	h	h	a	h	b	a	h	b	h	b	h	b	b	h	h	a	a	b	h	h	a	h	a	b	h	a	h	h
JHI-Hv50k-2016-66678	2H	11856993	G	A	a	a	a	h	b	a	b	b	h	a	h	h	h	h	b	h	h	h	h	a	h	b	a	h	b	h	b	h	b	b	h	h	a	a	b	h	h	a	h	a	b	h	a	h	h
JHI-Hv50k-2016-66683	2H	11857185	G	A	a	a	a	h	b	a	b	b	h	a	h	h	h	h	b	h	h	h	h	a	h	b	a	h	b	h	b	h	b	b	h	h	a	a	b	h	h	a	h	a	b	h	a	h	h
SCRI_RS_204158	2H	12096571	A	G	a	a	a	h	b	a	b	b	h	a	h	h	h	h	b	h	h	h	h	a	h	b	a	h	b	h	b	h	b	b	h	h	a	a	b	h	h	a	h	a	b	h	a	h	h
JHI-Hv50k-2016-66847	2H	12104623	G	A	a	a	a	h	b	a	b	b	h	a	h	h	h	h	b	h	h	h	h	a	h	b	a	h	b	h	b	h	b	b	h	h	a	a	b	h	h	a	h	a	b	h	a	h	h
JHI-Hv50k-2016-67059	2H	12237899	T	G	a	a	a	h	b	a	b	b	h	a	h	h	h	h	b	h	h	h	h	h	h	b	a	h	b	h	b	h	b	b	h	h	a	a	b	h	h	a	h	a	b	h	h	h	h
JHI-Hv50k-2016-67135	2H	12262377	C	T	a	a	a	h	b	a	b	b	h	a	h	h	h	h	b	h	h	h	h	h	h	b	a	h	b	h	b	h	b	b	h	h	a	a	b	h	h	a	h	a	b	h	h	h	h
JHI-Hv50k-2016-67141	2H	12262571	A	G	a	a	a	h	b	a	b	b	h	a	h	h	h	h	b	h	h	h	h	h	h	b	a	h	b	h	b	h	b	b	h	h	a	a	b	h	h	a	h	a	b	h	h	h	h
JHI-Hv50k-2016-67378	2H	12528575	G	A	a	a	a	h	b	a	b	b	h	a	h	a	h	h	b	h	h	h	h	h	h	b	a	h	b	h	b	h	b	b	h	h	a	a	b	h	h	a	h	a	b	h	h	h	h
JHI-Hv50k-2016-67512	2H	12885047	T	G	a	a	a	h	b	a	b	b	h	a	h	a	h	h	b	h	h	h	h	h	h	b	a	h	b	h	b	h	b	b	h	h	a	a	b	h	h	a	h	a	b	h	h	h	h
JHI-Hv50k-2016-67587	2H	12906924	A	G	a	a	a	h	b	a	b	b	h	a	h	a	h	h	b	h	h	h	h	h	h	b	a	h	b	h	b	h	b	b	h	h	a	a	b	h	h	a	h	a	b	h	h	h	h
JHI-Hv50k-2016-67573	2H	12925024	G	T	a	a	a	h	b	a	b	b	h	a	h	a	h	h	b	h	h	h	h	h	h	b	a	h	b	h	b	h	b	b	h	h	a	a	b	h	h	a	h	a	b	h	h	h	h
JHI-Hv50k-2016-67559	2H	12938397	A	G	a	a	a	h	b	a	b	b	h	a	h	a	h	h	b	h	h	h	h	h	h	b	a	h	b	h	b	h	b	b	h	h	a	a	b	h	h	a	h	a	b	h	h	h	h
JHI-Hv50k-2016-67733	2H	12966464	A	G	a	a	a	h	b	a	b	b	h	a	h	a	h	h	b	h	h	h	h	h	h	b	a	h	b	h	b	h	b	b	h	h	a	a	b	h	h	a	h	a	b	h	h	h	h
JHI-Hv50k-2016-67723	2H	12968058	G	A	a	a	a	h	b	a	b	b	h	a	h	a	h	h	b	h	h	h	h	h	h	b	a	h	b	h	b	h	b	b	h	h	a	a	b	h	h	a	h	a	b	h	h	h	h
JHI-Hv50k-2016-67695	2H	12985182	C	T	a	a	a	h	b	a	b	b	h	a	h	a	h	h	b	h	h	h	h	h	h	b	a	h	b	h	b	h	b	b	h	h	a	a	b	h	h	a	h	a	b	h	h	h	h
JHI-Hv50k-2016-67694	2H	12985446	C	T	a	a	a	h	b	a	b	b	h	a	h	a	h	h	b	h	h	h	h	h	h	b	a	h	b	h	b	h	b	b	h	h	a	a	b	h	h	a	h	a	b	h	h	h	h
JHI-Hv50k-2016-67688	2H	12987905	G	A	a	a	a	h	b	a	b	b	h	a	h	a	h	h	b	h	h	h	h	h	h	b	a	h	b	h	b	h	b	b	h	h	a	a	b	h	h	a	h	a	b	h	h	h	h
JHI-Hv50k-2016-67614	2H	13001146	T	C	a	a	a	h	b	a	b	b	h	a	h	a	h	h	b	h	h	h	h	h	h	b	a	h	b	h	b	h	b	b	h	h	a	a	b	h	h	a	h	a	b	h	h	h	h
JHI-Hv50k-2016-67600	2H	13001870	A	G	a	a	a	h	b	a	b	b	h	a	h	a	h	h	b	h	h	h	h	h	h	b	a	h	b	h	b	h	b	b	h	h	a	a	b	h	h	a	h	a	b	h	h	h	h
JHI-Hv50k-2016-67810	2H	13378518	C	A	a	a	a	h	b	a	b	b	h	a	h	a	h	h	b	h	h	h	h	h	h	b	a	h	b	h	b	h	b	b	h	h	a	a	b	h	h	a	h	a	b	h	h	h	h
JHI-Hv50k-2016-67786	2H	13398114	C	T	a	a	a	h	b	a	b	b	h	a	h	a	h	h	b	h	h	h	h	h	h	b	a	h	b	h	b	h	b	b	h	h	a	a	b	h	h	a	h	a	b	h	h	h	h
JHI-Hv50k-2016-67784	2H	13398360	A	G	a	a	a	h	b	a	b	b	h	a	h	a	h	h	b	h	h	h	h	h	h	b	a	h	b	h	b	h	b	b	h	h	a	a	b	h	h	a	h	a	b	h	h	h	h
BOPA2_12_30155	2H	13426026	A	G	a	a	a	h	b	a	b	b	h	a	h	a	h	h	b	h	h	h	h	h	h	b	a	h	b	h	b	h	b	b	h	h	a	a	b	h	h	a	h	a	b	h	h	h	h
SCRI_RS_157480	2H	13430183	C	T	a	a	a	h	b	a	b	b	h	a	h	a	h	h	b	h	h	h	h	h	h	b	a	h	b	h	b	h	b	b	h	h	a	a	b	h	h	a	h	a	b	h	h	h	h
JHI-Hv50k-2016-67903	2H	13626466	C	T	a	a	a	h	b	a	b	b	h	a	h	a	h	h	b	h	h	h	h	h	h	b	a	h	b	h	b	h	b	b	h	h	a	a	b	h	h	a	h	a	b	h	h	h	h
JHI-Hv50k-2016-67902	2H	13626528	T	C	a	a	a	h	b	a	b	b	h	a	h	a	h	h	b	h	h	h	h	h	h	b	a	h	b	h	b	h	b	b	h	h	a	a	b	h	h	a	h	a	b	h	h	h	h
JHI-Hv50k-2016-67899	2H	13627258	A	G	a	a	a	h	b	a	b	b	h	a	h	a	h	h	b	h	h	h	h	h	h	b	a	h	b	h	b	h	b	b	h	h	a	a	b	h	h	a	h	a	b	h	h	h	h
JHI-Hv50k-2016-67898	2H	13627370	G	C	a	a	a	h	b	a	b	b	h	a	h	a	h	h	b	h	h	h	h	h	h	b	a	h	b	h	b	h	b	b	h	h	a	a	b	h	h	a	h	a	b	h	h	h	h
JHI-Hv50k-2016-67965	2H	13843825	A	T	a	a	a	h	b	a	b	b	h	a	h	a	h	h	b	h	h	h	h	h	h	b	a	h	b	h	b	h	b	b	h	h	a	a	b	h	h	a	h	a	b	h	h	h	h
JHI-Hv50k-2016-68007	2H	13911219	A	C	a	a	a	h	b	a	b	b	h	a	h	a	h	h	b	h	h	h	h	h	h	b	a	h	b	h	b	h	b	b	h	h	a	a	b	h	h	a	h	a	b	h	h	h	h
JHI-Hv50k-2016-68035	2H	13912725	T	C	a	a	a	h	b	a	b	b	h	a	h	a	h	h	b	h	h	h	h	h	h	b	a	h	b	h	b	h	b	b	h	h	a	a	b	h	h	a	h	a	b	h	h	h	h
JHI-Hv50k-2016-68266	2H	13976913	A	G	a	a	a	h	b	a	b	b	h	a	h	a	h	h	b	h	h	h	h	h	h	b	a	h	b	h	b	h	b	b	h	h	a	a	b	h	h	a	h	a	b	h	h	h	h
JHI-Hv50k-2016-68195	2H	13986610	T	C	a	a	a	h	b	a	b	b	h	a	h	a	h	h	b	h	h	h	h	h	h	b	a	h	b	h	b	h	b	b	h	h	a	a	b	h	h	a	h	a	b	h	h	h	h
JHI-Hv50k-2016-68194	2H	13986662	G	A	a	a	a	h	b	a	b	b	h	a	h	a	h	h	b	h	h	h	h	h	h	b	a	h	b	h	b	h	b	b	h	h	a	a	b	h	h	a	h	a	b	h	h	h	h
JHI-Hv50k-2016-68186	2H	13987481	T	C	a	a	a	h	b	a	b	b	h	a	h	a	h	h	b	h	h	h	h	h	h	b	a	h	b	h	b	h	b	b	h	h	a	a	b	h	h	a	h	a	b	h	h	h	h
JHI-Hv50k-2016-68177	2H	13987715	C	G	a	a	a	h	b	a	b	b	h	a	h	a	h	h	b	h	h	h	h	h	h	b	a	h	b	h	b	h	b	b	h	h	a	a	b	h	h	a	h	a	b	h	h	h	h
JHI-Hv50k-2016-68176	2H	13987769	G	A	a	a	a	h	b	a	b	b	h	a	h	a	h	h	b	h	h	h	h	h	h	b	a	h	b	h	b	h	b	b	h	h	a	a	b	h	h	a	h	a	b	h	h	h	h
JHI-Hv50k-2016-68390	2H	14021499	T	C	a	a	a	h	b	a	b	b	h	a	h	a	h	h	b	h	h	h	h	h	h	b	a	h	b	h	b	h	b	b	h	h	a	a	b	h	h	a	h	a	b	h	h	h	h
SCRI_RS_188511	2H	14349723	G	A	a	a	a	h	b	a	b	b	h	a	h	a	h	h	b	h	h	h	h	h	h	b	a	h	b	h	b	h	b	b	h	h	a	a	b	h	h	a	b	a	b	h	h	h	h
JHI-Hv50k-2016-68480	2H	14369034	T	G	a	a	a	h	b	a	b	b	h	a	h	a	h	h	b	h	h	h	h	h	h	b	a	h	b	h	b	h	b	b	h	h	a	a	b	h	h	a	h	a	b	h	h	h	h
JHI-Hv50k-2016-69235	2H	15870298	C	A	a	a	a	h	b	a	b	b	h	a	h	a	h	h	b	h	h	h	b	h	h	b	a	h	b	h	b	h	b	b	h	h	a	a	b	h	h	a	h	a	b	h	h	h	h
JHI-Hv50k-2016-69230	2H	15871260	C	T	a	a	a	h	b	a	b	b	h	a	h	a	h	h	b	h	h	h	b	h	h	b	a	h	b	h	b	h	b	b	h	h	a	a	b	h	h	a	h	a	b	h	h	h	h
JHI-Hv50k-2016-69414	2H	15929050	G	A	a	a	a	h	b	a	b	b	h	a	h	a	h	h	b	h	h	h	b	h	h	b	a	h	b	h	b	h	b	b	h	h	a	a	b	h	h	a	h	a	b	h	h	h	h
JHI-Hv50k-2016-69374	2H	15942883	G	A	a	a	a	h	b	a	b	b	h	a	h	a	h	h	b	h	h	h	b	h	h	b	a	h	b	h	b	h	b	b	h	h	a	a	b	h	h	a	h	a	b	h	h	h	h
JHI-Hv50k-2016-69529	2H	16198152	G	C	a	a	a	h	b	a	b	b	h	a	h	a	h	h	b	h	h	h	b	h	h	b	a	h	b	h	b	h	b	b	h	h	a	a	b	h	h	a	h	a	b	h	h	h	h
JHI-Hv50k-2016-69616	2H	16272951	G	A	a	a	a	h	b	a	b	b	h	a	h	a	h	h	b	h	h	h	b	h	h	b	a	h	b	h	b	h	b	b	h	h	a	a	b	h	h	a	h	a	b	h	h	h	h
JHI-Hv50k-2016-69628	2H	16273898	A	C	a	a	a	h	b	a	b	b	h	a	h	a	h	h	b	h	h	h	b	h	h	b	a	h	b	h	b	h	b	b	h	h	a	a	b	h	h	a	h	a	b	h	h	h	h
JHI-Hv50k-2016-69731	2H	16484535	A	T	a	a	a	h	b	a	b	b	h	a	h	a	h	h	b	h	h	h	b	h	h	b	a	h	b	h	b	h	b	b	h	h	a	a	b	h	h	a	h	a	b	h	h	h	h
JHI-Hv50k-2016-69730	2H	16484586	T	C	a	a	a	h	b	a	b	b	h	a	h	a	h	h	b	h	h	h	b	h	h	b	a	h	b	h	b	h	b	b	h	h	a	a	b	h	h	a	h	a	b	h	h	h	h
JHI-Hv50k-2016-69688	2H	16536032	T	C	a	a	a	h	b	a	b	b	h	a	h	a	h	h	b	h	h	h	b	h	h	b	a	h	b	h	b	h	b	b	h	h	a	a	b	h	h	a	h	h	b	h	h	h	h
JHI-Hv50k-2016-69685	2H	16537563	A	G	a	a	a	h	b	a	b	b	h	a	h	a	h	h	b	h	h	h	b	h	h	b	a	h	b	h	b	h	b	b	h	h	a	a	b	h	h	a	h	h	b	h	h	h	h
JHI-Hv50k-2016-69857	2H	16565798	G	T	a	a	a	h	b	a	b	b	h	a	h	a	h	h	b	h	h	h	b	h	h	b	a	h	b	h	b	h	b	b	h	h	a	a	b	h	h	a	h	h	b	h	h	h	h
JHI-Hv50k-2016-69896	2H	16663202	T	G	a	a	a	h	b	a	b	b	h	a	h	a	h	h	b	h	h	h	b	h	h	b	a	h	b	h	b	h	b	b	h	h	h	a	b	h	h	a	h	h	b	h	h	h	h
JHI-Hv50k-2016-69986	2H	16731937	A	G	a	a	a	h	b	a	b	b	h	a	h	a	h	h	b	h	h	h	b	h	h	b	a	h	b	h	b	h	b	b	h	h	h	a	b	h	h	a	h	h	b	h	h	h	h
JHI-Hv50k-2016-70026	2H	16749316	A	G	a	a	a	h	b	a	b	b	h	a	h	a	h	h	b	h	h	h	b	h	h	b	a	h	b	h	b	h	b	b	h	h	h	a	b	h	h	a	h	h	b	h	h	h	h
JHI-Hv50k-2016-70215	2H	16832153	C	T	a	a	a	h	b	a	b	b	h	a	h	a	h	h	b	h	h	h	b	h	h	b	a	h	b	h	b	h	b	b	h	h	h	a	b	h	h	a	h	h	b	h	h	h	h
JHI-Hv50k-2016-70214	2H	16832209	G	A	a	a	a	h	b	a	b	b	h	a	h	a	h	h	b	h	h	h	b	h	h	b	a	h	b	h	b	h	b	b	h	h	h	a	b	h	h	a	h	h	b	h	h	h	h
JHI-Hv50k-2016-70213	2H	16832272	G	T	a	a	a	h	b	a	b	b	h	a	h	a	h	h	b	h	h	h	b	h	h	b	a	h	b	h	b	h	b	b	h	h	h	a	b	h	h	a	h	h	b	h	h	h	h
JHI-Hv50k-2016-70146	2H	16851206	A	C	a	a	a	h	b	a	b	b	h	a	h	a	h	h	b	h	h	h	b	h	h	b	a	h	b	h	b	h	b	b	h	h	h	a	b	h	h	a	h	h	b	h	h	h	h
JHI-Hv50k-2016-70093	2H	16859565	T	C	a	a	a	h	b	a	b	b	h	a	h	a	h	h	b	h	h	h	b	h	h	b	a	h	b	h	b	h	b	b	h	h	h	a	b	h	h	a	h	h	b	h	h	h	h
JHI-Hv50k-2016-70484	2H	17684890	C	T	a	a	a	h	b	a	b	b	h	a	h	a	h	h	b	h	h	h	b	h	h	b	a	h	b	h	b	h	b	b	h	h	h	a	b	h	h	a	h	h	b	h	h	h	h
JHI-Hv50k-2016-70553	2H	17767697	T	G	a	a	a	h	b	a	b	b	h	a	h	a	h	h	b	h	h	h	b	h	h	b	a	h	b	h	b	h	b	b	h	h	h	a	b	h	h	a	h	h	b	h	h	h	h
JHI-Hv50k-2016-70549	2H	17767995	G	T	a	a	a	h	b	a	b	b	h	a	h	a	h	h	b	h	h	h	b	h	h	b	a	h	b	h	b	h	b	b	h	h	h	a	b	h	h	a	h	h	b	h	h	h	h
JHI-Hv50k-2016-70540	2H	17769335	G	A	a	a	a	h	b	a	b	b	h	a	h	a	h	h	b	h	h	h	b	h	h	b	a	h	b	h	b	h	b	b	h	h	h	a	b	h	h	a	h	h	b	h	h	h	h
JHI-Hv50k-2016-70562	2H	17786205	G	A	a	a	a	h	b	a	b	b	h	a	h	a	h	h	b	h	h	h	b	h	h	b	a	h	b	h	b	h	b	b	h	h	h	a	b	h	h	a	h	h	b	h	h	h	h
JHI-Hv50k-2016-70617	2H	17790975	G	A	a	a	a	h	b	a	b	b	h	a	h	a	h	h	b	h	h	h	b	h	h	b	a	h	b	h	b	h	b	b	h	h	h	a	b	h	h	a	h	h	b	h	h	h	h
JHI-Hv50k-2016-70643	2H	17800986	A	G	a	a	a	h	b	a	b	b	h	a	h	a	h	h	b	h	h	h	b	h	h	b	a	h	b	h	b	h	b	b	h	h	h	a	b	h	h	a	h	h	b	h	h	h	h
JHI-Hv50k-2016-70765	2H	17885362	G	C	a	a	a	h	b	a	b	b	h	a	h	a	h	h	b	h	h	h	b	h	h	b	a	b	b	h	b	h	b	b	h	h	h	a	b	h	h	a	h	h	b	h	h	h	h
JHI-Hv50k-2016-70686	2H	17902037	C	T	a	a	a	h	b	a	b	b	h	a	h	a	h	h	b	h	h	h	b	h	h	b	a	b	b	h	b	h	b	b	h	h	h	a	b	b	h	a	h	h	b	h	h	h	h
JHI-Hv50k-2016-70720	2H	17931441	G	A	a	a	a	h	b	a	b	b	h	a	h	a	h	h	b	h	h	h	b	h	h	b	a	b	b	h	b	h	b	b	h	h	h	a	b	b	h	a	h	h	b	h	h	h	h
SCRI_RS_154683	2H	18199960	C	T	a	a	a	h	b	a	b	b	h	a	h	a	h	h	b	h	h	h	b	h	h	b	a	b	b	h	b	h	b	b	h	h	h	a	b	b	h	a	h	h	b	h	h	h	h
JHI-Hv50k-2016-70801	2H	18208465	G	A	a	h	a	h	b	a	b	b	h	a	h	a	h	h	b	h	h	h	b	h	h	b	a	b	b	h	b	h	b	b	h	h	h	a	b	b	h	a	h	h	b	h	h	h	h
JHI-Hv50k-2016-70805	2H	18209317	C	T	a	h	a	h	b	a	b	b	h	a	h	a	h	h	b	h	h	h	b	h	h	b	a	b	b	h	b	h	b	b	h	h	h	a	b	b	h	a	h	h	b	h	h	h	h
SCRI_RS_179003	2H	18210028	G	A	a	h	a	h	b	a	b	b	h	a	h	a	h	h	b	h	h	h	b	h	h	b	a	b	b	h	b	h	b	b	h	h	h	a	b	b	h	a	h	h	b	h	h	h	h
JHI-Hv50k-2016-70850	2H	18286447	T	G	a	h	a	h	b	a	b	b	h	a	h	a	h	h	b	h	h	h	b	h	h	b	a	b	b	h	b	h	b	b	h	h	h	a	b	b	h	a	h	h	b	h	h	h	h
SCRI_RS_106759	2H	18288779	G	C	a	h	a	h	b	a	b	b	h	a	h	a	h	h	b	h	h	h	b	h	h	b	a	b	b	h	b	h	b	b	h	h	h	a	b	b	h	a	h	h	b	h	h	h	h
JHI-Hv50k-2016-70833	2H	18291228	G	C	a	h	a	h	b	a	b	b	h	a	h	a	h	h	b	h	h	h	b	h	h	b	a	b	b	h	b	h	b	b	h	h	h	a	b	b	h	a	h	h	b	h	h	h	h
SCRI_RS_149462	2H	18486928	T	C	a	h	a	h	b	a	b	b	h	a	h	a	h	h	b	h	h	h	b	h	h	b	a	b	b	h	b	h	b	b	h	h	h	a	b	b	h	a	h	h	b	h	h	h	h
JHI-Hv50k-2016-70951	2H	18592918	T	C	a	h	a	h	b	a	b	b	h	a	h	a	h	h	b	h	h	h	b	h	h	b	a	b	b	h	b	h	b	b	h	h	h	a	b	b	h	a	h	h	b	h	h	h	h
JHI-Hv50k-2016-70949	2H	18593261	T	C	a	h	a	h	b	a	b	b	h	a	h	a	h	h	b	h	h	h	b	h	h	b	a	b	b	h	b	h	b	b	h	h	h	a	b	b	h	a	h	h	b	h	h	h	h
JHI-Hv50k-2016-70945	2H	18594742	A	G	a	h	a	h	b	a	b	b	h	a	h	a	h	h	b	h	h	h	b	h	h	b	a	b	b	h	b	h	b	b	h	h	h	a	b	b	h	a	h	h	b	h	h	h	h
JHI-Hv50k-2016-71053	2H	18603172	T	C	a	h	a	h	b	a	b	b	h	a	h	a	h	h	b	h	h	h	b	h	h	b	a	b	b	h	b	h	b	b	h	h	h	a	b	b	h	a	h	h	b	h	h	h	h
JHI-Hv50k-2016-71064	2H	18622696	G	A	a	h	a	h	b	a	b	b	h	a	h	a	h	h	b	h	h	h	b	h	h	b	a	b	b	h	b	h	b	b	h	h	h	a	b	b	h	a	h	h	b	h	h	h	h
JHI-Hv50k-2016-71066	2H	18623653	T	C	a	h	a	h	b	a	b	b	h	a	h	a	h	h	b	h	h	h	b	h	h	b	a	b	b	h	b	h	b	b	h	h	h	a	b	b	h	a	h	h	b	h	h	h	h
JHI-Hv50k-2016-71113	2H	18814107	A	G	a	h	a	h	b	a	b	b	h	a	h	a	h	h	b	h	h	h	b	h	h	b	a	b	b	h	b	h	b	b	h	h	h	a	b	b	h	a	h	h	b	h	h	h	h
JHI-Hv50k-2016-71117	2H	18814617	A	G	a	h	a	h	b	a	b	b	h	a	h	a	h	h	b	h	h	h	b	h	h	b	a	b	b	h	b	h	b	b	h	h	h	a	b	b	h	a	h	h	b	h	h	h	h
JHI-Hv50k-2016-71118	2H	18814688	G	A	a	h	a	h	b	a	b	b	h	a	h	a	h	h	b	h	h	h	b	h	h	b	a	b	b	h	b	h	b	b	h	h	h	a	b	b	h	a	h	h	b	h	h	h	h
JHI-Hv50k-2016-71121	2H	18815547	T	C	a	h	a	h	b	a	b	b	h	a	h	a	h	h	b	h	h	h	b	h	h	b	a	b	b	h	b	h	b	b	h	h	h	a	b	b	h	a	h	h	b	h	h	h	h
JHI-Hv50k-2016-71139	2H	18816805	A	G	a	h	a	h	b	a	b	b	h	a	h	a	h	h	b	h	h	h	b	h	h	b	a	b	b	h	b	h	b	b	h	h	h	a	b	b	h	a	h	h	b	h	h	h	h
JHI-Hv50k-2016-71195	2H	18925150	C	T	a	h	a	h	b	a	b	b	h	a	h	a	h	h	b	h	h	h	b	h	h	b	a	b	b	h	b	h	b	b	h	h	h	a	b	b	h	a	h	h	b	h	h	h	h
JHI-Hv50k-2016-71214	2H	18961320	A	G	a	h	a	h	b	a	b	b	h	a	h	a	h	h	b	h	h	h	b	h	h	b	a	b	b	h	b	h	b	b	h	h	h	a	b	b	h	a	h	h	b	h	h	h	h
SCRI_RS_185319	2H	18961511	G	C	a	h	a	h	b	a	b	b	h	a	h	a	h	h	b	h	h	h	b	h	h	b	a	b	b	h	b	h	b	b	h	h	h	a	b	b	h	a	h	h	b	h	h	h	h
JHI-Hv50k-2016-71217	2H	18961686	T	C	a	h	a	h	b	a	b	b	h	a	h	a	h	h	b	h	h	h	b	h	h	b	a	b	b	h	b	h	b	b	h	h	h	a	b	b	h	a	h	h	b	h	h	h	h
JHI-Hv50k-2016-71218	2H	18961833	A	G	a	h	a	h	b	a	b	b	h	a	h	a	h	h	b	h	h	h	b	h	h	b	a	b	b	h	b	h	b	b	h	h	h	a	b	b	h	a	h	h	b	h	h	h	h
JHI-Hv50k-2016-71249	2H	18998494	T	C	a	h	a	h	b	a	b	b	h	a	h	a	h	h	b	h	h	h	b	h	h	b	a	b	b	h	b	h	b	b	h	h	h	a	b	b	h	a	h	h	b	h	h	h	h
SCRI_RS_66441	2H	19161460	T	C	a	h	a	h	b	a	b	b	h	a	h	a	h	h	b	h	h	h	b	h	h	b	a	b	b	h	b	h	b	b	h	h	h	a	b	b	h	a	h	h	b	h	h	h	h
JHI-Hv50k-2016-71425	2H	19286432	C	T	a	h	a	h	b	a	b	b	h	a	h	a	h	h	b	h	h	h	b	h	h	b	a	b	b	h	b	h	b	b	h	h	h	a	b	b	h	a	h	h	b	h	h	h	h
JHI-Hv50k-2016-71593	2H	19342163	C	G	a	h	a	h	b	a	b	b	h	a	h	a	h	h	b	h	h	h	b	h	h	b	a	b	b	h	b	h	b	b	h	h	h	a	b	b	h	a	h	h	b	h	h	h	h
JHI-Hv50k-2016-71619	2H	19387881	G	C	a	h	a	h	b	a	b	b	h	a	h	a	h	h	b	h	h	h	b	h	h	b	a	b	b	h	b	h	b	b	h	h	h	a	b	b	h	a	h	h	b	h	h	h	h
JHI-Hv50k-2016-71701	2H	19405188	C	G	a	h	a	h	b	a	b	b	h	a	h	a	h	h	b	h	h	h	b	h	h	b	a	b	b	h	b	h	b	b	h	h	h	a	b	b	h	a	h	h	b	h	h	h	h
JHI-Hv50k-2016-71819	2H	19705008	G	C	a	h	a	h	b	a	b	b	h	a	h	a	h	h	b	h	h	h	b	h	h	b	a	b	b	h	b	h	b	b	h	h	h	a	b	b	h	a	h	h	b	h	h	h	h
JHI-Hv50k-2016-71813	2H	19706917	T	C	a	h	a	h	b	a	b	b	h	a	h	a	h	h	b	h	h	h	b	h	h	b	a	b	b	h	b	h	b	b	h	h	h	a	b	b	h	a	h	h	b	h	h	h	h
JHI-Hv50k-2016-71912	2H	20459168	T	C	a	h	a	h	b	a	b	b	h	a	h	a	h	h	b	h	h	h	b	h	h	b	a	b	b	h	b	h	b	b	h	h	h	a	b	b	h	a	h	h	b	h	h	h	h
JHI-Hv50k-2016-71911	2H	20459215	G	C	a	h	a	h	b	a	b	b	h	a	h	a	h	h	b	h	h	h	b	h	h	b	a	b	b	h	b	h	b	b	h	h	h	a	b	b	h	a	h	h	b	h	h	h	h
SCRI_RS_159228	2H	20682109	C	G	a	h	a	h	b	a	b	b	h	a	h	a	h	h	b	h	h	h	b	h	h	b	a	b	b	h	b	h	b	b	h	h	h	a	b	b	h	a	h	h	b	h	h	b	h
JHI-Hv50k-2016-72164	2H	20867836	C	G	a	h	a	a	h	a	b	b	h	a	h	a	h	h	b	h	h	h	b	h	h	b	a	b	b	h	b	h	b	b	h	h	h	a	b	b	h	a	h	h	b	h	h	b	h
JHI-Hv50k-2016-72159	2H	20868342	G	C	a	h	a	a	h	a	b	b	h	a	h	a	h	h	b	h	h	h	b	h	h	b	a	b	b	h	b	h	b	b	h	h	h	a	b	b	h	a	h	h	b	h	h	b	h
JHI-Hv50k-2016-72239	2H	21077290	A	C	a	h	a	a	h	a	b	h	h	a	h	a	h	h	b	h	h	h	b	h	h	b	a	b	b	h	b	h	b	b	h	h	h	a	b	b	h	a	h	h	b	h	h	b	h
JHI-Hv50k-2016-72236	2H	21077653	G	A	a	h	a	a	h	a	b	h	h	a	h	a	h	h	b	h	h	h	b	h	h	b	a	b	b	h	b	h	b	b	h	h	h	a	b	b	h	a	h	h	b	h	h	b	h
SCRI_RS_190423	2H	21078730	G	T	a	h	a	a	h	a	b	h	h	a	h	a	h	h	b	h	h	h	b	h	h	b	a	b	b	h	b	h	b	b	h	h	h	a	b	b	h	a	h	h	b	h	h	b	h
JHI-Hv50k-2016-72215	2H	21160027	G	C	a	h	a	a	h	a	b	h	h	a	h	a	h	h	b	h	h	h	b	h	h	b	a	b	b	h	b	h	b	b	h	h	h	a	b	b	h	a	h	h	b	h	h	b	h
JHI-Hv50k-2016-72460	2H	21508891	T	C	a	h	a	a	h	a	h	h	h	a	h	a	h	h	b	h	h	h	b	h	h	b	a	b	b	h	b	h	b	b	h	h	h	a	b	b	h	a	b	b	b	h	h	b	h
JHI-Hv50k-2016-72530	2H	21567054	T	G	a	h	a	a	h	a	h	h	h	a	h	a	h	h	b	h	h	h	b	h	h	b	a	b	b	h	b	h	b	b	h	h	h	a	b	b	h	a	b	b	b	h	h	b	h
JHI-Hv50k-2016-72721	2H	21928476	A	T	a	h	a	a	h	a	h	h	h	a	h	a	h	h	h	h	h	h	h	h	h	b	a	b	h	h	h	h	h	b	h	h	h	a	b	b	h	a	h	h	h	h	h	h	h
JHI-Hv50k-2016-72718	2H	21928669	C	T	a	h	a	a	h	a	h	h	h	a	h	a	h	h	b	h	h	h	b	h	h	b	a	b	b	h	b	h	b	b	h	h	h	a	b	b	h	a	b	b	b	h	h	b	h
JHI-Hv50k-2016-72717	2H	21929128	C	G	a	h	a	a	h	a	h	h	h	a	h	a	h	h	b	h	h	h	b	h	h	b	a	b	h	h	b	h	h	b	h	h	h	a	b	b	h	a	h	h	h	h	h	b	h
JHI-Hv50k-2016-72715	2H	21929554	C	A	a	h	a	a	h	a	h	h	h	a	h	a	h	h	b	h	h	h	b	h	h	b	a	b	b	h	b	h	b	b	h	h	h	a	b	b	h	a	b	b	b	h	h	b	h
JHI-Hv50k-2016-72712	2H	21930060	A	G	a	h	a	a	h	a	h	h	h	a	h	a	h	h	b	h	h	h	b	h	h	b	a	b	b	h	b	h	b	b	h	h	h	a	b	b	h	a	b	b	b	h	h	b	h
JHI-Hv50k-2016-72708	2H	21930111	T	C	a	h	a	a	h	a	h	h	h	a	h	a	h	h	b	h	h	h	b	h	h	b	a	b	b	h	b	h	b	b	h	h	h	a	b	b	h	a	b	b	b	h	h	b	h
JHI-Hv50k-2016-72647	2H	22002023	T	C	a	h	a	a	h	a	h	h	h	a	h	a	h	h	b	h	h	h	b	h	h	b	a	b	b	h	b	h	b	b	h	h	h	a	b	b	h	a	b	b	b	h	h	b	h
JHI-Hv50k-2016-72650	2H	22002420	A	G	a	h	a	a	h	a	h	h	h	a	h	a	h	h	b	h	h	h	b	h	h	b	a	b	b	h	b	h	b	b	h	h	h	a	b	b	h	a	b	b	b	h	h	b	h
JHI-Hv50k-2016-72668	2H	22022779	A	T	a	h	a	a	h	a	h	h	h	a	h	a	h	h	b	h	h	h	b	h	h	b	a	b	b	h	b	h	b	b	h	h	h	a	b	b	h	a	b	b	b	h	h	b	h
JHI-Hv50k-2016-72669	2H	22022890	A	G	a	h	a	a	h	a	h	h	h	a	h	a	h	h	b	h	h	h	b	h	h	b	a	b	b	h	b	h	b	b	h	h	h	a	b	b	h	a	b	b	b	h	h	b	h
JHI-Hv50k-2016-72691	2H	22024332	C	G	a	h	a	a	h	a	h	h	h	a	h	a	h	h	b	h	h	h	b	h	h	b	a	b	b	h	b	h	b	b	h	h	h	a	b	b	h	a	b	b	b	h	h	b	h
JHI-Hv50k-2016-72741	2H	22136820	C	T	a	h	a	a	h	a	h	h	h	a	h	a	h	h	b	h	h	h	b	h	h	b	a	b	b	h	b	h	b	b	h	h	h	a	b	b	h	a	b	b	b	h	h	b	h
SCRI_RS_153798	2H	22169632	T	A	a	h	a	a	h	a	h	h	h	a	h	a	h	h	b	h	h	h	b	h	h	b	a	b	b	h	b	h	b	b	h	h	h	a	b	b	h	a	b	b	b	h	h	b	h
JHI-Hv50k-2016-72920	2H	22258916	C	G	a	h	a	a	h	a	h	h	h	a	h	a	h	h	b	h	h	h	b	h	h	b	a	b	b	h	b	h	b	b	h	h	h	a	b	b	h	a	b	b	b	h	h	b	h
JHI-Hv50k-2016-72905	2H	22259828	C	A	a	h	a	a	h	a	h	h	h	a	h	a	h	h	b	h	h	h	b	h	h	b	a	b	b	h	b	h	b	b	h	h	h	a	b	b	h	a	b	b	b	h	h	b	h
JHI-Hv50k-2016-72896	2H	22260379	A	C	a	h	a	a	h	a	h	h	h	a	h	a	h	h	b	h	h	h	b	h	h	b	a	b	b	h	b	h	b	b	h	h	h	a	b	b	h	a	b	b	b	h	h	b	h
JHI-Hv50k-2016-72872	2H	22270835	A	C	a	h	a	a	h	a	h	h	h	a	h	a	h	h	b	h	h	h	b	h	h	b	a	b	b	h	b	h	b	b	h	h	h	a	b	b	h	a	b	b	b	h	h	b	h
SCRI_RS_233272	2H	22270835	T	G	a	h	a	a	h	a	h	h	h	a	h	a	h	h	b	h	h	h	b	h	h	b	a	b	b	h	b	h	b	b	h	h	h	a	b	b	h	a	b	b	b	h	h	b	h
JHI-Hv50k-2016-72853	2H	22271845	G	C	a	h	a	a	h	a	h	h	h	a	h	a	h	h	b	h	h	h	b	h	h	b	a	b	b	h	b	h	b	b	h	h	h	a	b	b	h	a	b	b	b	h	h	b	h
JHI-Hv50k-2016-72852	2H	22271915	A	T	a	h	a	a	h	a	h	h	h	a	h	a	h	h	b	h	h	h	b	h	h	b	a	b	b	h	b	h	b	b	h	h	h	a	b	b	h	a	b	b	b	h	h	b	h
JHI-Hv50k-2016-72943	2H	22373981	G	A	a	h	a	a	h	a	h	h	h	a	h	a	h	h	b	h	h	h	b	h	h	b	a	b	b	h	b	h	b	b	h	h	h	a	b	b	h	a	b	b	b	h	h	b	h
JHI-Hv50k-2016-72944	2H	22374141	G	A	a	h	a	a	h	a	h	h	h	a	h	a	h	h	b	h	h	h	b	h	h	b	a	b	b	h	b	h	b	b	h	h	h	a	b	b	h	a	b	b	b	h	h	b	h
JHI-Hv50k-2016-72946	2H	22374224	T	C	a	h	a	a	h	a	h	h	h	a	h	a	h	h	b	h	h	h	b	h	h	b	a	b	b	h	b	h	b	b	h	h	h	a	b	b	h	a	b	b	b	h	h	b	h
JHI-Hv50k-2016-72947	2H	22374491	T	G	a	h	a	a	h	a	h	h	h	a	h	a	h	h	b	h	h	h	b	h	h	b	a	b	b	h	b	h	b	b	h	h	h	a	b	b	h	a	b	b	b	h	h	b	h
JHI-Hv50k-2016-72948	2H	22375040	C	G	a	h	a	a	h	a	h	h	h	a	h	a	h	h	b	h	h	h	b	h	h	b	a	b	b	h	b	h	b	b	h	h	h	a	b	b	h	a	b	b	b	h	h	b	h
JHI-Hv50k-2016-72949	2H	22375116	T	G	a	h	a	a	h	a	h	h	h	a	h	a	h	h	b	h	h	h	b	h	h	b	a	b	b	h	b	h	b	b	h	h	h	a	b	b	h	a	b	b	b	h	h	b	h
JHI-Hv50k-2016-72950	2H	22375165	T	C	a	h	a	a	h	a	h	h	h	a	h	a	h	h	b	h	h	h	b	h	h	b	a	b	b	h	b	h	b	b	h	h	h	a	b	b	h	a	b	b	b	h	h	b	h
JHI-Hv50k-2016-73723	2H	24220608	T	C	a	h	a	a	h	a	h	h	h	a	h	a	h	h	b	h	a	h	h	b	h	b	h	b	b	h	b	h	b	b	h	h	h	a	b	b	h	a	b	b	b	h	h	b	h
SCRI_RS_188893	2H	24223511	C	T	a	h	a	a	h	a	h	h	h	a	h	a	h	h	b	h	a	h	h	b	h	b	h	b	b	h	b	h	b	b	h	h	h	a	b	b	h	a	b	b	b	h	h	b	h
JHI-Hv50k-2016-73755	2H	24223628	T	C	a	h	a	a	h	a	h	h	h	a	h	a	h	h	b	h	a	h	h	b	h	b	h	b	b	h	b	h	b	b	h	h	h	a	b	b	h	a	b	b	b	h	h	b	h
JHI-Hv50k-2016-73780	2H	24228737	A	T	a	h	a	a	h	a	h	h	h	a	h	a	h	h	b	h	a	h	h	b	h	b	h	b	b	h	b	h	b	b	h	h	h	a	b	b	h	a	b	b	b	h	h	b	h
JHI-Hv50k-2016-73825	2H	24377290	A	G	a	h	a	a	h	a	h	h	h	a	h	a	h	h	b	h	a	h	h	b	h	b	h	b	b	h	b	h	b	b	h	h	h	a	b	b	h	a	b	b	b	h	h	b	h
JHI-Hv50k-2016-73822	2H	24377464	C	T	a	h	a	a	h	a	h	h	h	a	h	a	h	h	b	h	a	h	h	b	h	b	h	b	b	h	b	h	b	b	h	h	h	a	b	b	h	a	b	b	b	h	h	b	h
JHI-Hv50k-2016-73871	2H	24379669	A	G	a	h	a	a	h	a	h	h	h	a	h	a	h	h	b	h	a	h	h	b	h	b	h	b	b	h	b	h	b	b	h	h	h	a	b	b	h	a	b	b	b	h	h	b	h
SCRI_RS_174063	2H	24379691	A	C	a	h	a	a	h	a	h	h	h	a	h	a	h	h	b	h	a	h	h	b	h	b	h	b	b	h	b	h	b	b	h	h	h	a	b	b	h	a	b	b	b	h	h	b	h
JHI-Hv50k-2016-73876	2H	24380806	G	C	a	h	a	a	h	a	h	h	h	a	h	a	h	h	b	h	a	h	h	b	h	b	h	b	b	h	b	h	b	b	h	h	h	a	b	b	h	a	b	b	b	h	h	b	h
JHI-Hv50k-2016-74055	2H	25091864	C	G	a	h	a	a	h	a	h	h	h	a	h	a	h	h	b	h	a	h	h	b	h	b	h	b	b	h	b	h	b	b	h	h	h	a	b	b	h	a	b	b	b	h	h	b	h
SCRI_RS_170337	2H	25092035	G	A	a	h	a	a	h	a	h	h	h	a	h	a	h	h	b	h	a	h	h	b	h	b	h	b	b	h	b	h	b	b	h	h	h	a	b	b	h	a	b	b	b	h	h	b	h
SCRI_RS_143250	2H	25095698	G	A	a	h	a	a	h	a	h	h	h	a	h	a	h	h	b	h	a	h	h	b	h	b	h	b	b	h	b	h	b	b	h	h	h	a	b	b	h	a	b	b	b	h	h	b	h
SCRI_RS_186387	2H	25096632	A	G	a	h	a	a	h	a	h	h	h	a	h	a	h	h	b	h	a	h	h	b	h	b	h	b	b	h	b	h	b	b	h	h	h	a	b	b	h	a	b	b	b	h	h	b	h
JHI-Hv50k-2016-74044	2H	25097699	G	A	a	h	a	a	h	a	h	h	h	a	h	a	h	h	b	h	a	h	h	b	h	b	h	b	b	h	b	h	b	b	h	h	h	a	b	b	h	a	b	b	b	h	h	b	h
JHI-Hv50k-2016-74038	2H	25100061	A	C	a	h	a	a	h	a	h	h	h	a	h	a	h	h	b	h	a	h	h	b	h	b	h	b	b	h	b	h	b	b	h	h	h	a	b	b	h	a	b	b	b	h	h	b	h
JHI-Hv50k-2016-74074	2H	25242862	C	T	a	h	a	a	h	a	h	h	h	a	h	a	h	h	b	h	a	h	h	b	h	b	h	b	b	h	b	h	b	b	h	h	h	a	b	b	h	a	b	b	b	h	h	b	a
JHI-Hv50k-2016-74088	2H	25248368	G	A	a	h	a	a	h	a	h	h	h	a	h	a	h	h	b	h	a	h	h	b	h	b	h	b	b	h	b	h	b	b	h	h	h	a	b	b	h	a	b	b	b	h	h	b	h
JHI-Hv50k-2016-74089	2H	25248442	C	A	a	h	a	a	h	a	h	h	h	a	h	a	h	h	b	h	a	h	h	b	h	b	h	b	b	h	b	h	b	b	h	h	h	a	b	b	h	a	b	b	b	h	h	b	h
JHI-Hv50k-2016-74094	2H	25392544	T	C	a	h	a	a	h	a	h	h	h	a	h	a	h	h	b	h	a	h	h	b	h	b	h	b	b	h	b	h	b	b	h	h	h	a	b	b	h	a	b	b	b	h	h	b	h
JHI-Hv50k-2016-74101	2H	25393016	G	A	a	h	a	a	h	a	h	h	h	a	h	a	h	h	b	h	a	h	h	b	h	b	h	b	b	h	b	h	b	b	h	h	h	a	b	b	h	a	b	b	b	h	h	b	h
JHI-Hv50k-2016-74134	2H	25400930	G	C	a	h	a	a	h	a	h	h	h	a	h	a	h	h	b	h	a	h	h	b	h	b	h	b	b	h	b	h	b	b	h	h	h	a	b	b	h	a	b	b	b	h	h	b	h
JHI-Hv50k-2016-74231	2H	25771872	G	C	a	h	a	a	h	a	h	h	h	a	h	a	h	h	b	h	a	h	h	b	h	b	h	b	b	h	b	h	b	b	h	h	h	a	b	b	h	a	b	b	b	h	h	b	h
JHI-Hv50k-2016-74210	2H	25773715	G	A	a	h	a	a	h	a	h	h	h	a	h	a	h	h	b	h	a	h	h	b	h	b	h	b	b	h	b	h	b	b	h	h	h	a	b	b	h	a	b	b	b	h	h	b	h
JHI-Hv50k-2016-74194	2H	25776772	A	G	a	h	a	a	h	a	h	h	h	a	h	a	h	h	b	h	a	h	h	b	h	b	h	b	b	h	b	h	b	b	h	h	h	a	b	b	h	a	b	b	b	h	h	b	h
BOPA1_5880-2547	2H	25776855	A	G	a	h	a	a	h	a	h	h	h	a	h	a	h	h	b	h	a	h	h	b	h	b	h	b	b	h	b	h	b	b	h	h	h	a	b	b	h	a	b	b	b	h	h	b	h
SCRI_RS_182270	2H	25872552	T	C	a	h	a	a	h	a	h	h	h	a	h	a	h	h	b	h	a	h	h	b	h	b	h	b	b	h	b	h	b	b	h	h	h	a	b	b	h	a	b	b	b	h	h	b	h
SCRI_RS_183655	2H	25874432	A	G	a	h	a	a	h	a	h	h	h	a	h	a	h	h	b	h	a	h	h	b	h	b	h	b	b	h	b	h	b	b	h	h	h	a	b	b	h	a	b	b	b	h	h	b	h
JHI-Hv50k-2016-74327	2H	25888864	A	G	a	h	a	a	h	a	h	h	h	a	h	a	h	h	b	h	a	h	h	b	h	b	h	b	b	h	b	h	b	b	h	h	h	a	b	b	h	a	b	b	b	h	h	b	h
BOPA1_2646-1277	2H	25890171	G	A	a	h	a	a	h	a	h	h	h	a	h	a	h	h	b	h	a	h	h	b	h	b	h	b	b	h	b	h	b	b	h	h	h	a	b	b	h	a	b	b	b	h	h	b	h
SCRI_RS_239882	2H	25898459	G	A	a	h	a	a	h	a	h	h	h	a	h	a	h	h	b	h	a	h	h	b	h	b	h	b	b	h	b	h	b	b	h	h	h	a	b	b	h	a	b	b	b	h	h	b	h
JHI-Hv50k-2016-74366	2H	26001818	C	A	a	h	a	a	h	a	h	h	h	a	h	a	h	h	b	h	a	h	h	b	h	b	h	b	b	h	b	h	b	b	h	h	h	a	b	b	h	a	b	b	b	h	h	b	h
JHI-Hv50k-2016-74431	2H	26125966	G	A	a	h	a	a	h	a	a	h	h	a	h	a	h	h	b	h	a	h	h	b	h	b	h	b	b	h	b	h	b	b	h	h	h	a	b	b	h	a	b	b	b	h	b	b	h
SCRI_RS_12516	2H	26126574	G	A	a	h	a	a	h	a	a	h	h	a	h	a	h	h	b	h	a	h	h	b	h	b	h	b	b	h	b	h	b	b	h	h	h	a	b	b	h	a	b	b	b	h	b	b	h
JHI-Hv50k-2016-74434	2H	26126628	T	C	a	h	a	a	h	a	a	h	h	a	h	a	h	h	b	h	a	h	h	b	h	b	h	b	b	h	b	h	b	b	h	h	h	a	b	b	h	a	b	b	b	h	b	b	h
SCRI_RS_186448	2H	26384870	C	A	a	h	a	a	h	a	a	h	h	a	h	a	h	h	b	h	a	h	h	b	h	b	h	b	b	h	b	h	b	b	h	h	h	a	b	b	h	a	b	b	b	h	b	b	h
JHI-Hv50k-2016-74681	2H	26674844	C	T	a	h	a	a	h	a	a	h	h	a	h	a	h	h	b	h	a	h	h	b	h	b	h	b	b	h	b	h	b	b	h	h	h	a	b	b	h	a	b	b	b	h	b	b	h
JHI-Hv50k-2016-74683	2H	26674920	G	T	a	h	a	a	h	a	a	h	h	a	h	a	h	h	b	h	a	h	h	b	h	b	h	b	b	h	b	h	b	b	h	h	h	a	b	b	h	a	b	b	b	h	b	b	h
JHI-Hv50k-2016-74726	2H	26780945	C	G	a	h	a	a	h	a	a	h	h	a	h	a	h	h	b	h	a	h	h	b	h	b	h	b	b	h	b	h	b	b	h	h	h	a	b	b	h	a	b	b	b	h	b	b	h
JHI-Hv50k-2016-74914	2H	27652643	T	C	a	h	a	a	h	a	a	h	h	a	h	a	h	h	b	h	a	h	h	b	h	b	h	b	b	h	b	h	b	b	h	h	h	a	b	b	h	a	b	b	b	h	b	b	h
JHI-Hv50k-2016-74940	2H	27653772	G	A	a	h	a	a	h	a	a	h	h	a	h	a	h	h	b	h	a	h	h	b	h	b	h	b	b	h	b	h	b	b	h	h	h	a	b	b	h	a	b	b	b	h	b	b	h
SCRI_RS_153693	2H	27654608	T	C	a	h	a	a	h	a	a	h	h	a	h	a	h	h	b	h	a	h	h	b	h	b	h	b	b	h	b	h	b	b	h	h	h	a	b	b	h	a	b	b	b	h	b	b	h
SCRI_RS_155612	2H	27656421	G	T	a	h	a	a	h	a	a	h	h	a	h	a	h	h	b	h	a	h	h	b	h	b	h	b	b	h	b	h	b	b	h	h	h	a	b	b	h	a	b	b	b	h	b	b	h
JHI-Hv50k-2016-75091	2H	27928073	A	G	a	h	a	a	h	a	a	h	h	a	h	a	h	h	b	h	a	h	h	b	h	b	h	b	b	h	b	b	b	b	h	h	h	a	b	b	h	a	b	b	b	h	b	b	h
JHI-Hv50k-2016-75090	2H	27928109	C	T	a	h	a	a	h	a	a	h	h	a	h	a	h	h	b	h	a	h	h	b	h	b	h	b	b	h	b	b	b	b	h	h	h	a	b	b	h	a	b	b	b	h	b	b	h
JHI-Hv50k-2016-75062	2H	27997319	T	C	a	h	a	a	h	a	a	h	h	a	h	a	h	h	b	h	a	h	h	b	h	b	h	b	b	h	b	b	b	b	h	h	h	a	b	b	h	a	b	b	b	h	b	b	h
JHI-Hv50k-2016-75053	2H	27997458	T	C	a	h	a	a	h	a	a	h	h	a	h	a	h	h	b	h	a	h	h	b	h	b	h	b	b	h	b	b	b	b	h	h	h	a	b	b	h	a	b	b	b	h	b	b	h
JHI-Hv50k-2016-75050	2H	27997709	A	G	a	h	a	a	h	a	a	h	h	a	h	a	h	h	b	h	a	h	h	b	h	b	h	b	b	h	b	b	b	b	h	h	h	a	b	b	h	a	b	b	b	h	b	b	h
JHI-Hv50k-2016-75049	2H	27997779	G	C	a	h	a	a	h	a	a	h	h	a	h	a	h	h	b	h	a	h	h	b	h	b	h	b	b	h	b	b	b	b	h	h	h	a	b	b	h	a	b	b	b	h	b	b	h
JHI-Hv50k-2016-75048	2H	27997822	T	C	a	h	a	a	h	a	a	h	h	a	h	a	h	h	b	h	a	h	h	b	h	b	h	b	b	h	b	b	b	b	h	h	h	a	b	b	h	a	b	b	b	h	b	b	h
JHI-Hv50k-2016-75042	2H	27998023	A	G	a	h	a	a	h	a	a	h	h	a	h	a	h	h	b	h	a	h	h	b	h	b	h	b	b	h	b	b	b	b	h	h	h	a	b	b	h	a	b	b	b	h	b	b	h
JHI-Hv50k-2016-75197	2H	28166542	T	C	a	h	a	a	h	a	a	h	h	a	h	a	h	h	b	h	a	h	h	b	h	b	h	b	b	h	b	b	b	b	h	h	h	a	b	b	h	a	b	b	b	h	b	b	h
JHI-Hv50k-2016-75226	2H	28445457	T	C	a	h	a	a	h	a	a	h	h	a	h	a	h	h	b	h	a	h	h	b	h	b	h	b	b	h	b	b	b	b	h	h	h	a	b	b	h	a	b	b	b	h	b	b	h
JHI-Hv50k-2016-75229	2H	28446067	T	A	a	h	a	a	h	a	a	h	h	a	h	a	h	h	b	h	a	h	h	b	h	b	h	b	b	h	b	b	b	b	h	h	h	a	b	b	h	a	b	b	b	h	b	b	h
JHI-Hv50k-2016-75250	2H	28816411	C	T	a	h	a	a	h	a	a	h	a	a	h	a	h	h	b	h	a	h	h	b	h	b	h	b	b	h	b	b	b	b	h	h	h	a	b	b	h	a	b	b	b	h	b	b	h
JHI-Hv50k-2016-75251	2H	28816729	C	T	a	h	a	a	h	a	a	h	a	a	h	a	h	h	b	h	a	h	h	b	h	b	h	b	b	h	b	b	b	b	h	h	h	a	b	b	h	a	b	b	b	h	b	b	h
JHI-Hv50k-2016-75253	2H	28816754	A	G	a	h	a	a	h	a	a	h	a	a	h	a	h	h	b	h	a	h	h	b	h	b	h	b	b	h	b	b	b	b	h	h	h	a	b	b	h	a	b	b	b	h	b	b	h
JHI-Hv50k-2016-75254	2H	28816819	G	A	a	h	a	a	h	a	a	h	a	a	h	a	h	h	b	h	a	h	h	b	h	b	h	b	b	h	b	b	b	b	h	h	h	a	b	b	h	a	b	b	b	h	b	b	h
JHI-Hv50k-2016-75255	2H	28816835	T	C	a	h	a	a	h	a	a	h	a	a	h	a	h	h	b	h	a	h	h	b	h	b	h	b	b	h	b	b	b	b	h	h	h	a	b	b	h	a	b	b	b	h	b	b	h
JHI-Hv50k-2016-75340	2H	28973874	A	G	a	h	a	a	h	a	a	h	a	a	h	a	h	h	b	h	a	h	h	b	h	b	h	b	b	h	b	b	b	b	h	h	h	a	b	b	h	a	b	b	b	h	b	b	h
JHI-Hv50k-2016-75316	2H	28984632	G	A	a	h	a	a	h	a	a	h	a	a	h	a	h	h	b	h	a	h	h	b	h	b	h	b	b	h	b	b	b	b	h	h	h	a	b	b	h	a	b	b	b	h	b	b	h
JHI-Hv50k-2016-75312	2H	28987921	A	T	a	h	a	a	h	a	a	h	a	a	h	a	h	h	b	h	a	h	h	b	h	b	h	b	b	h	b	b	b	b	h	h	h	a	b	b	h	a	b	b	b	h	b	b	h
JHI-Hv50k-2016-75303	2H	28990617	A	G	a	h	a	a	h	a	a	h	a	a	h	a	h	h	b	h	a	h	h	b	h	b	h	b	b	h	b	b	b	b	h	h	h	a	b	b	h	a	b	b	b	h	b	b	h
JHI-Hv50k-2016-75278	2H	29032087	A	C	a	h	a	a	h	a	a	h	a	a	h	a	h	h	b	h	a	h	h	b	h	b	h	b	b	h	b	b	b	b	h	h	h	a	b	b	h	a	b	b	b	h	b	b	h
JHI-Hv50k-2016-75274	2H	29032365	A	G	a	h	a	a	h	a	a	h	a	a	h	a	h	h	b	h	a	h	h	b	h	b	h	b	b	h	b	b	b	b	h	h	h	a	b	b	h	a	b	b	b	h	b	b	h
JHI-Hv50k-2016-75273	2H	29032436	C	T	a	h	a	a	h	a	a	h	a	a	h	a	h	h	b	h	a	h	h	b	h	b	h	b	b	h	b	b	b	b	h	h	h	a	b	b	h	a	b	b	b	h	b	b	h
JHI-Hv50k-2016-75272	2H	29032504	T	G	a	h	a	a	h	a	a	h	a	a	h	a	h	h	b	h	a	h	h	b	h	b	h	b	b	h	b	b	b	b	h	h	h	a	b	b	h	a	b	b	b	h	b	b	h
SCRI_RS_147371	2H	29254219	T	C	a	h	a	a	h	a	a	h	a	a	h	a	h	h	b	h	a	h	h	b	h	b	h	b	b	h	b	b	b	b	h	h	h	a	b	b	h	a	b	b	b	h	b	b	h
JHI-Hv50k-2016-75372	2H	29442646	T	C	a	h	a	a	h	a	a	h	a	a	h	a	h	h	b	h	a	h	h	b	h	b	h	b	b	h	b	b	b	b	h	h	h	a	b	b	b	a	b	b	b	h	b	b	h
JHI-Hv50k-2016-75376	2H	29442895	G	A	a	h	a	a	h	a	a	h	a	a	h	a	h	h	b	h	a	h	h	b	h	b	h	b	b	h	b	b	b	b	h	h	h	a	b	b	b	a	b	b	b	h	b	b	h
JHI-Hv50k-2016-75388	2H	29443758	C	T	a	h	a	a	h	a	a	h	a	a	h	a	h	h	b	h	a	h	h	b	h	b	h	b	b	h	b	b	b	b	h	h	h	a	b	b	b	a	b	b	b	h	b	b	h
SCRI_RS_140819	2H	29447608	A	G	a	h	a	a	h	a	a	h	a	a	h	a	h	h	b	h	a	h	h	b	h	b	h	b	b	h	b	b	b	b	h	h	h	a	b	b	b	a	b	b	b	h	b	b	h
BOPA1_7144-973	2H	29549438	C	A	a	h	a	a	h	a	a	h	a	a	h	a	h	h	b	h	a	h	h	b	h	b	h	b	b	h	b	b	b	b	h	h	h	a	b	b	b	a	b	b	b	h	b	b	h
JHI-Hv50k-2016-75478	2H	29894583	A	G	a	h	a	a	h	a	a	h	a	a	h	a	h	h	b	h	a	h	h	b	h	b	h	b	b	h	b	b	b	b	h	h	h	a	b	b	b	a	b	b	b	h	b	b	h
JHI-Hv50k-2016-75477	2H	29895335	T	C	a	h	a	a	h	a	a	h	a	a	h	a	h	h	b	h	a	h	h	b	h	b	h	b	b	h	b	b	b	b	h	h	h	a	b	b	b	a	b	b	b	h	b	b	h
JHI-Hv50k-2016-75542	2H	30119621	T	G	a	h	a	a	h	a	a	h	a	a	h	a	h	h	b	h	a	h	h	b	h	b	h	b	b	h	b	b	b	b	h	h	h	a	b	b	b	a	b	b	b	h	b	b	h
JHI-Hv50k-2016-75502	2H	30147498	A	C	h	h	a	a	h	a	a	h	a	a	h	a	h	h	b	h	a	h	h	b	h	b	h	b	b	h	b	b	b	b	h	h	h	a	b	b	b	a	b	b	b	h	b	b	h
JHI-Hv50k-2016-75493	2H	30147845	C	T	a	h	a	a	h	a	a	h	a	a	h	a	h	h	b	h	a	h	h	b	h	b	h	b	b	h	b	b	b	b	h	h	h	a	b	b	b	a	b	b	b	h	b	b	h
JHI-Hv50k-2016-75551	2H	30256916	A	G	a	h	a	a	h	a	a	h	a	a	h	a	h	h	b	h	a	h	h	b	h	b	h	b	b	h	b	b	b	b	h	h	h	a	b	b	b	a	b	b	b	h	b	b	h
JHI-Hv50k-2016-75631	2H	30724247	G	T	a	h	a	a	h	a	a	h	a	a	h	a	h	h	b	h	a	h	h	b	h	b	h	b	b	h	b	b	b	b	h	h	h	a	b	b	b	a	b	b	b	h	b	b	h
JHI-Hv50k-2016-75638	2H	30726173	C	T	a	h	a	a	h	a	a	h	a	a	h	a	h	h	b	h	a	h	h	b	h	b	h	b	b	h	b	b	b	b	h	h	h	a	b	b	b	a	b	b	b	h	b	b	h
JHI-Hv50k-2016-75680	2H	30850407	G	A	a	h	a	a	h	a	a	h	a	a	h	a	h	h	b	h	a	h	h	b	h	b	h	b	b	h	b	b	b	b	h	h	h	a	b	b	b	a	b	b	b	h	b	b	h
JHI-Hv50k-2016-75682	2H	30850871	G	A	a	h	a	a	h	a	a	h	a	a	h	a	h	h	b	h	a	h	h	b	h	b	h	b	b	h	b	b	b	b	h	h	h	a	b	b	b	a	b	b	b	h	b	b	h
SCRI_RS_182371	2H	30852272	A	G	a	h	a	a	h	a	a	h	a	a	h	a	h	h	b	h	a	h	h	b	h	b	h	b	b	h	b	b	b	b	h	h	h	a	b	b	b	a	b	b	b	h	b	b	h
JHI-Hv50k-2016-75854	2H	31095812	G	A	a	h	a	a	h	a	a	h	a	a	h	a	h	h	b	h	a	h	h	b	h	b	h	b	b	h	h	b	b	b	h	h	h	a	b	b	b	h	b	b	b	h	b	b	h
JHI-Hv50k-2016-76848	2H	34899509	G	A	a	h	a	a	h	a	a	h	a	a	h	a	h	h	b	h	a	h	h	b	h	b	h	b	b	h	h	b	b	b	h	h	h	a	b	b	b	h	b	b	b	h	b	b	h
JHI-Hv50k-2016-76933	2H	36492438	A	C	a	h	a	a	h	a	a	h	a	a	h	a	h	h	b	h	a	h	h	b	h	b	h	b	b	h	h	b	b	b	h	h	h	h	b	b	b	h	b	b	b	h	b	b	h
JHI-Hv50k-2016-77174	2H	37919888	G	T	a	h	a	a	h	a	a	h	a	a	h	a	h	h	b	h	a	h	h	b	h	b	h	b	b	h	h	b	b	b	h	h	h	h	b	b	b	h	b	b	b	h	b	b	h
JHI-Hv50k-2016-77176	2H	37919936	C	T	a	h	a	a	h	a	a	h	a	a	h	a	h	h	b	h	a	h	h	b	h	b	h	b	b	h	h	b	b	b	h	h	h	h	b	b	b	h	b	b	b	h	b	b	h
JHI-Hv50k-2016-77213	2H	38034070	G	A	a	h	a	a	h	a	a	h	a	a	h	a	h	h	b	h	a	h	h	b	h	b	h	b	b	h	h	b	b	b	h	h	h	h	b	b	b	h	b	b	b	h	b	b	h
SCRI_RS_120182	2H	38034070	C	T	a	h	a	a	h	a	a	h	a	a	h	a	h	h	b	h	a	h	h	b	h	b	h	b	b	h	h	b	b	b	h	h	h	h	b	b	b	h	b	b	b	h	b	b	h
JHI-Hv50k-2016-77185	2H	38038329	G	T	a	h	a	a	h	a	a	h	a	a	h	a	h	h	b	h	a	h	h	b	h	b	h	b	b	h	h	b	b	b	h	h	h	h	b	b	b	h	b	b	b	h	b	b	h
JHI-Hv50k-2016-77184	2H	38038429	G	A	a	h	a	a	h	a	a	h	a	a	h	a	h	h	b	h	a	h	h	b	h	b	h	b	b	h	h	b	b	b	h	h	h	h	b	b	b	h	b	b	b	h	b	b	h
JHI-Hv50k-2016-77179	2H	38038693	C	T	a	h	a	a	h	a	a	h	a	a	h	a	h	h	b	h	a	h	h	b	h	b	h	b	b	h	h	b	b	b	h	h	h	h	b	b	b	h	b	b	b	h	b	b	h
JHI-Hv50k-2016-77327	2H	38087778	G	C	a	h	a	a	h	a	a	h	a	a	h	a	h	h	b	h	a	h	h	b	h	b	h	b	b	h	h	b	b	b	h	h	h	h	b	b	b	h	b	b	b	h	b	b	h
JHI-Hv50k-2016-77326	2H	38087861	C	T	a	h	a	a	h	a	a	h	a	a	h	a	h	h	b	h	a	h	h	b	h	b	h	b	b	h	h	b	b	b	h	h	h	h	b	b	b	h	b	b	b	h	b	b	h
JHI-Hv50k-2016-77325	2H	38087993	T	A	a	h	a	a	h	a	a	h	a	a	h	a	h	h	b	h	a	h	h	b	h	b	h	b	b	h	h	b	b	b	h	h	h	h	b	b	b	h	b	b	b	h	b	b	h
JHI-Hv50k-2016-77321	2H	38101619	G	C	a	h	a	a	h	a	a	h	a	a	h	a	h	h	b	h	a	h	h	b	h	b	h	b	b	h	h	b	b	b	h	h	h	h	b	b	b	h	b	b	b	h	b	b	h
SCRI_RS_134823	2H	38127759	C	T	a	h	a	a	h	a	a	h	a	a	h	a	h	h	b	h	a	h	h	b	h	b	h	b	b	h	h	b	b	b	h	h	h	h	b	b	b	b	b	b	b	h	b	b	h
JHI-Hv50k-2016-77289	2H	38129543	G	C	a	h	a	a	h	a	a	h	a	a	h	a	h	h	b	h	a	h	h	b	h	b	h	b	b	h	h	b	b	b	h	h	h	h	b	b	b	b	b	b	b	h	b	b	h
JHI-Hv50k-2016-77286	2H	38129608	A	G	a	h	a	a	h	a	a	h	a	a	h	a	h	h	b	h	a	h	h	b	h	b	h	b	b	h	h	b	b	b	h	h	h	h	b	b	b	b	b	b	b	h	b	b	h
JHI-Hv50k-2016-77256	2H	38136337	C	A	a	h	a	a	h	a	a	h	a	a	h	a	h	h	b	h	a	h	h	b	h	b	h	b	b	h	h	b	b	b	h	h	h	h	b	b	b	b	b	b	b	h	b	b	h
JHI-Hv50k-2016-77232	2H	38143239	C	T	a	h	a	a	h	a	a	h	a	a	h	a	h	h	b	h	a	h	h	b	h	b	h	b	b	h	h	b	b	b	h	h	h	h	b	b	b	b	b	b	b	h	b	b	h
JHI-Hv50k-2016-77333	2H	38268358	A	G	a	h	a	a	h	a	a	h	a	a	h	a	h	h	b	h	a	h	h	b	h	b	h	b	b	h	h	b	b	b	h	h	h	h	b	b	b	b	b	b	b	h	b	b	h
JHI-Hv50k-2016-77334	2H	38268798	C	G	a	h	a	a	h	a	a	h	a	a	h	a	h	h	b	h	a	h	h	b	h	b	h	b	b	h	h	b	b	b	h	h	h	h	b	b	b	b	b	b	b	h	b	b	h
SCRI_RS_167605	2H	38502775	A	G	a	h	a	a	h	a	a	h	a	a	h	a	h	h	b	h	a	h	h	b	h	b	h	b	b	h	h	b	b	b	h	h	h	h	b	b	b	b	b	b	b	h	b	b	h
SCRI_RS_197357	2H	38503108	C	T	a	h	a	a	h	a	a	h	a	a	h	a	h	h	b	h	a	h	h	b	h	b	h	b	b	h	h	b	b	b	h	h	h	h	b	b	b	b	b	b	b	h	b	b	h
JHI-Hv50k-2016-77385	2H	38503702	A	G	a	h	a	a	h	a	a	h	a	a	h	a	h	h	b	h	a	h	h	b	h	b	h	b	b	h	h	b	b	b	h	h	h	h	b	b	b	b	b	b	b	h	b	b	h
JHI-Hv50k-2016-77386	2H	38503787	A	C	a	h	a	a	h	a	a	h	a	a	h	a	h	h	b	h	a	h	h	b	h	b	h	b	b	h	h	b	b	b	h	h	h	h	b	b	b	b	b	b	b	h	b	b	h
JHI-Hv50k-2016-77388	2H	38504185	A	G	a	h	a	a	h	a	a	h	a	a	h	a	h	h	b	h	a	h	h	b	h	b	h	b	b	h	h	b	b	b	h	h	h	h	b	b	b	b	b	b	b	h	b	b	h
JHI-Hv50k-2016-77390	2H	38504718	C	A	a	h	a	a	h	a	a	h	a	a	h	a	h	h	b	h	a	h	h	b	h	b	h	b	b	h	h	b	b	b	h	h	h	h	b	b	b	b	b	b	b	h	b	b	h
JHI-Hv50k-2016-77393	2H	38504841	A	G	a	h	a	a	h	a	a	h	a	a	h	a	h	h	b	h	a	h	h	b	h	b	h	b	b	h	h	b	b	b	h	h	h	h	b	b	b	b	b	b	b	h	b	b	h
SCRI_RS_215080	2H	38506406	G	A	a	h	a	a	h	a	a	h	a	a	h	a	h	h	b	h	a	h	h	b	h	b	h	b	b	h	h	b	b	b	h	h	h	h	b	b	b	b	b	b	b	h	b	b	h
JHI-Hv50k-2016-77405	2H	38684402	C	T	a	h	a	a	h	a	a	h	a	a	h	a	h	h	b	h	a	h	h	b	h	b	h	b	b	h	h	b	b	b	h	h	h	h	b	b	b	b	b	b	b	h	b	b	h
JHI-Hv50k-2016-77411	2H	38921714	T	C	a	h	a	a	h	a	a	a	a	a	h	a	h	h	b	h	a	h	h	b	h	b	h	b	b	h	h	b	b	b	h	h	h	h	b	b	b	b	b	b	b	h	b	b	h
SCRI_RS_174935	2H	39027644	G	C	a	h	a	a	h	a	a	a	a	a	h	a	h	h	b	h	a	h	h	b	h	b	h	b	b	h	h	b	b	b	h	h	h	h	b	b	b	b	b	b	b	h	b	b	h
JHI-Hv50k-2016-77415	2H	39028051	A	G	a	h	a	a	h	a	a	a	a	a	h	a	h	h	b	h	a	h	h	b	h	b	h	b	b	h	h	b	b	b	h	h	h	h	b	b	b	b	b	b	b	h	b	b	h
JHI-Hv50k-2016-77416	2H	39028162	A	T	a	h	a	a	h	a	a	a	a	a	h	a	h	h	b	h	a	h	h	b	h	b	h	b	b	h	h	b	b	b	h	h	h	h	b	b	b	b	b	b	b	h	b	b	h
JHI-Hv50k-2016-77418	2H	39028476	T	C	a	h	a	a	h	a	a	a	a	a	h	a	h	h	b	h	a	h	h	b	h	b	h	b	b	h	h	b	b	b	h	h	h	h	b	b	b	b	b	b	b	h	b	b	h
JHI-Hv50k-2016-77428	2H	39049175	G	A	a	h	a	a	h	a	a	a	a	a	h	a	h	h	b	h	a	h	h	b	h	b	h	b	b	h	h	b	b	b	h	h	h	h	b	b	b	b	b	b	b	h	b	b	h
JHI-Hv50k-2016-77454	2H	39120305	G	A	a	h	a	a	h	a	a	a	a	a	h	a	h	h	b	h	a	h	h	b	h	b	h	b	b	h	h	b	b	b	h	h	h	h	b	b	b	b	b	b	b	h	b	b	h
JHI-Hv50k-2016-77491	2H	39442362	T	C	a	h	a	a	h	a	a	a	a	a	h	a	h	h	b	h	a	h	h	b	b	b	h	b	b	h	h	b	b	b	h	h	h	h	b	b	b	b	b	b	b	h	b	b	h
JHI-Hv50k-2016-77474	2H	39485923	G	A	a	h	a	a	h	a	a	a	a	a	h	a	h	h	b	h	a	h	h	b	b	b	h	b	b	h	h	b	b	b	h	h	h	h	b	b	b	b	b	b	b	h	b	b	h
JHI-Hv50k-2016-77473	2H	39486073	C	T	a	h	a	a	h	a	a	a	a	a	h	a	h	h	b	h	a	h	h	b	b	b	h	b	b	h	h	b	b	b	h	h	h	h	b	b	b	b	b	b	b	h	b	b	h
JHI-Hv50k-2016-77472	2H	39486111	G	A	a	h	a	a	h	a	a	a	a	a	h	a	h	h	b	h	a	h	h	b	b	b	h	b	b	h	h	b	b	b	h	h	h	h	b	b	b	b	b	b	b	h	b	b	h
JHI-Hv50k-2016-77522	2H	39510605	C	A	a	h	a	a	h	a	a	a	a	a	h	a	h	h	b	h	a	h	h	b	b	b	h	b	b	h	h	b	b	b	h	h	h	h	b	b	b	b	b	b	b	h	b	b	h
JHI-Hv50k-2016-77519	2H	39510951	T	C	a	h	a	a	h	a	a	a	a	a	h	a	h	h	b	h	a	h	h	b	b	b	h	b	b	h	h	b	b	b	h	h	h	h	b	b	b	b	b	b	b	h	b	b	h
JHI-Hv50k-2016-77560	2H	39636138	T	G	a	h	a	a	h	a	a	a	a	a	h	a	h	h	b	h	a	h	h	b	b	b	h	b	b	h	h	b	b	b	h	h	h	h	b	b	b	b	b	b	b	h	b	b	h
SCRI_RS_182408	2H	39806820	G	A	a	h	a	a	h	a	a	a	a	a	h	a	h	h	b	h	a	h	h	b	b	b	h	b	b	h	h	b	b	b	h	h	h	h	b	b	b	b	b	b	b	h	b	b	h
JHI-Hv50k-2016-77567	2H	39807893	A	G	a	h	a	a	h	a	a	a	a	a	h	a	h	h	b	h	a	h	h	b	b	b	h	b	b	h	h	b	b	b	h	h	h	h	b	b	b	b	b	b	b	h	b	b	h
JHI-Hv50k-2016-77607	2H	40014776	G	A	a	h	a	a	h	a	a	a	a	a	h	a	h	h	b	h	a	h	h	b	b	b	h	b	b	h	h	b	b	b	h	h	h	h	b	b	b	b	b	b	b	h	b	b	h
JHI-Hv50k-2016-77605	2H	40014941	T	C	a	h	a	a	h	a	a	a	a	a	h	a	h	h	b	h	a	h	h	b	b	b	h	b	b	h	h	b	b	b	h	h	h	h	b	b	b	b	b	b	b	h	b	b	h
JHI-Hv50k-2016-77604	2H	40015194	T	C	a	h	a	a	h	a	a	a	a	a	h	a	h	h	b	h	a	h	h	b	b	b	h	b	b	h	h	b	b	b	h	h	h	h	b	b	h	b	b	b	b	h	b	b	h
JHI-Hv50k-2016-77602	2H	40015434	A	C	a	h	a	a	h	a	a	a	a	a	h	a	h	h	b	h	a	h	h	b	b	b	h	b	b	h	h	b	b	b	h	h	h	h	b	b	h	b	b	b	b	h	b	b	h
JHI-Hv50k-2016-77599	2H	40015655	G	A	a	h	a	a	h	a	a	a	a	a	h	a	h	h	b	h	a	h	h	b	b	b	h	b	b	h	h	b	b	b	h	h	h	h	b	b	h	b	b	b	b	h	b	b	h
JHI-Hv50k-2016-77597	2H	40015800	C	T	a	h	a	a	h	a	a	a	a	a	h	a	h	h	b	h	a	h	h	b	b	b	h	b	b	h	h	b	b	b	h	h	h	h	b	b	h	b	b	b	b	h	b	b	h
JHI-Hv50k-2016-77593	2H	40016120	C	A	a	h	a	a	h	a	a	a	a	a	h	a	h	h	b	h	a	h	h	b	b	b	h	b	b	h	h	b	b	b	h	h	h	h	b	b	h	b	b	b	b	h	b	b	h
JHI-Hv50k-2016-77590	2H	40016269	G	A	a	h	a	a	h	a	a	a	a	a	h	a	h	h	b	h	a	h	h	b	b	b	h	b	b	h	h	b	b	b	h	h	h	h	b	b	b	b	b	b	b	h	b	b	h
JHI-Hv50k-2016-77586	2H	40016827	G	C	a	h	a	a	h	a	a	a	a	a	h	a	h	h	b	h	a	h	h	b	b	b	h	b	b	h	h	b	b	b	h	h	h	h	b	b	b	b	b	b	b	h	b	b	h
JHI-Hv50k-2016-77585	2H	40016881	A	G	a	h	a	a	h	a	a	a	a	a	h	a	h	h	b	h	a	h	h	b	b	b	h	b	b	h	h	b	b	b	h	h	h	h	b	b	b	b	b	b	b	h	b	b	h
JHI-Hv50k-2016-77584	2H	40016882	T	C	a	h	a	a	h	a	a	a	a	a	h	a	h	h	b	h	a	h	h	b	b	b	h	b	b	h	h	b	b	b	h	h	h	h	b	b	b	b	b	b	b	h	b	b	h
JHI-Hv50k-2016-77638	2H	40060500	G	T	a	h	a	a	h	a	a	a	a	a	h	a	h	h	b	h	a	h	h	b	b	b	h	b	b	h	h	b	b	b	h	h	h	h	b	b	b	b	b	b	b	h	b	b	h
JHI-Hv50k-2016-77669	2H	40233544	C	T	a	h	a	a	h	a	a	a	a	a	h	a	h	h	b	h	a	h	h	b	b	b	h	b	b	h	h	b	b	b	h	h	h	h	b	b	b	b	b	b	b	h	b	b	h
JHI-Hv50k-2016-77653	2H	40257373	T	A	a	h	a	a	h	a	a	a	a	a	h	a	h	h	b	h	a	h	h	b	b	b	h	b	b	h	h	b	b	b	h	h	h	h	b	b	b	b	b	b	b	h	b	b	h
SCRI_RS_123295	2H	40258233	T	C	a	h	a	a	h	a	a	a	a	a	h	a	h	h	b	h	a	h	h	b	b	b	h	b	b	h	h	b	b	b	h	h	h	h	b	b	b	b	b	b	b	h	b	b	h
JHI-Hv50k-2016-77657	2H	40260273	T	C	a	h	a	a	h	a	a	a	a	a	h	a	h	h	b	h	a	h	h	b	b	b	h	b	b	h	h	b	b	b	h	h	h	h	b	b	b	b	b	b	b	h	b	b	h
JHI-Hv50k-2016-77660	2H	40260629	G	A	a	h	a	a	h	a	a	a	a	a	h	a	h	h	b	h	a	h	h	b	b	b	h	b	b	h	h	b	b	b	h	h	h	h	b	b	b	b	b	b	b	h	b	b	h
JHI-Hv50k-2016-77711	2H	40486600	G	A	a	h	a	a	h	a	a	a	a	a	h	a	h	h	b	h	a	h	h	b	b	b	h	b	b	h	h	b	b	b	h	h	h	h	b	b	b	b	b	b	b	h	b	b	h
BOPA1_1862-765	2H	40486810	A	G	a	h	a	a	h	a	a	a	a	a	h	a	h	h	b	h	a	h	h	b	b	b	h	b	b	h	h	b	b	b	h	h	h	h	b	b	b	b	b	b	b	h	b	b	h
JHI-Hv50k-2016-77766	2H	40766657	A	G	a	h	a	a	h	a	a	a	a	a	a	a	h	h	b	h	a	a	h	b	b	b	h	b	b	h	h	b	b	b	h	h	h	h	b	b	b	b	b	b	b	h	b	b	h
SCRI_RS_206586	2H	41297692	C	T	a	h	a	a	h	a	a	a	a	a	a	a	h	h	b	h	a	a	h	b	b	b	h	b	b	h	h	b	b	b	h	h	h	h	b	b	b	b	b	b	b	h	b	b	h
JHI-Hv50k-2016-77905	2H	41363420	C	G	a	h	a	a	h	a	a	a	a	a	a	a	h	h	b	h	a	a	h	b	b	b	h	b	b	h	h	b	b	b	h	h	h	h	b	b	b	b	b	b	b	h	b	b	h
JHI-Hv50k-2016-77857	2H	41369490	T	C	a	h	a	a	h	a	a	a	a	a	a	a	h	h	b	h	a	a	h	b	b	b	h	b	b	h	h	b	b	b	h	h	h	h	b	b	b	b	b	b	b	h	b	b	h
JHI-Hv50k-2016-77836	2H	41433880	A	G	a	h	a	a	h	a	a	a	a	a	a	a	h	h	b	h	a	a	h	b	b	b	h	b	b	h	h	b	b	b	h	h	h	h	b	b	b	b	b	b	b	h	b	b	h
SCRI_RS_165427	2H	41437097	A	T	a	h	a	a	h	a	a	a	a	a	a	a	h	h	b	h	a	a	h	b	b	b	h	b	b	h	h	b	b	b	h	h	h	h	b	b	b	b	b	b	b	h	b	b	h
BOPA1_ABC03253-1-2-279	2H	41735061	C	G	a	h	a	a	h	a	a	a	a	a	a	a	h	h	b	h	a	a	h	b	b	b	h	b	b	h	h	b	b	b	h	h	h	h	b	b	b	b	b	b	b	h	b	b	h
JHI-Hv50k-2016-77919	2H	41735355	T	C	a	h	a	a	h	a	a	a	a	a	a	a	h	h	b	h	a	a	h	b	b	b	h	b	b	h	h	b	b	b	h	h	h	h	b	b	b	b	b	b	b	h	b	b	h
SCRI_RS_89851	2H	41735374	G	A	a	h	a	a	h	a	a	a	a	a	a	a	h	h	b	h	a	a	h	b	b	b	h	b	b	h	h	b	b	b	h	h	h	h	b	b	b	b	b	b	b	h	b	b	h
SCRI_RS_207244	2H	41737630	C	T	a	h	a	a	h	a	a	a	a	a	a	a	h	h	b	h	a	a	h	b	b	b	h	b	b	h	h	b	b	b	h	h	h	h	b	b	b	b	b	b	b	h	b	b	h
JHI-Hv50k-2016-77956	2H	41815778	A	G	a	h	a	a	h	a	a	a	a	a	a	a	h	h	b	h	a	a	h	b	b	b	h	b	b	h	h	b	b	b	h	h	h	h	b	b	b	b	b	b	b	h	b	b	h
JHI-Hv50k-2016-77945	2H	41820733	C	T	a	h	a	a	h	a	a	a	a	a	a	a	h	h	b	h	a	a	h	b	b	b	h	b	b	h	h	b	b	b	h	h	h	h	b	b	b	b	b	b	b	h	b	b	h
JHI-Hv50k-2016-78065	2H	41914774	T	C	a	h	a	a	h	a	a	a	a	a	a	a	h	h	b	h	a	a	h	b	b	b	h	b	b	h	h	b	b	b	h	h	h	h	b	b	b	b	b	b	b	h	b	b	h
JHI-Hv50k-2016-78062	2H	41916037	A	G	a	h	a	a	h	a	a	a	a	a	a	a	h	h	b	h	a	a	h	b	b	b	h	b	b	h	h	b	b	b	h	h	h	h	b	b	b	b	b	b	b	h	b	b	h
SCRI_RS_158687	2H	41928132	A	C	a	h	a	a	h	a	a	a	a	a	a	a	h	h	b	h	a	a	h	b	b	b	h	b	b	h	h	b	b	b	h	h	h	h	b	b	b	b	b	b	b	h	b	b	h
JHI-Hv50k-2016-78018	2H	41980221	C	T	a	h	a	a	h	a	a	a	a	a	a	a	h	h	b	h	a	a	h	b	b	b	h	b	b	h	h	b	b	b	h	h	h	h	b	b	b	b	b	b	b	h	b	b	h
JHI-Hv50k-2016-78011	2H	41981138	C	T	a	h	a	a	h	a	a	a	a	a	a	a	h	h	b	h	a	a	h	b	b	b	h	b	b	h	h	b	b	b	h	h	h	h	b	b	b	b	b	b	b	h	b	b	h
BOPA1_2964-382	2H	41983064	A	G	a	h	a	a	h	a	a	a	a	a	a	a	h	h	b	h	a	a	h	b	b	b	h	b	b	h	h	b	b	b	h	h	h	h	b	b	b	b	b	b	b	h	b	b	h
SCRI_RS_81287	2H	42102216	G	A	a	h	a	a	h	a	a	a	a	a	a	a	h	h	b	h	a	a	h	b	b	b	h	b	b	h	h	b	b	b	h	h	h	h	b	b	b	b	b	b	b	h	b	b	h
JHI-Hv50k-2016-78080	2H	42102483	G	C	a	h	a	a	h	a	a	a	a	a	a	a	h	h	b	h	a	a	h	b	b	b	h	b	b	h	h	b	b	b	h	h	h	h	b	b	b	b	b	b	b	h	b	b	h
JHI-Hv50k-2016-78081	2H	42102553	C	T	a	h	a	a	h	a	a	a	a	a	a	a	h	h	b	h	a	a	h	b	b	b	h	b	b	h	h	b	b	b	h	h	h	h	b	b	b	b	b	b	b	h	b	b	h
JHI-Hv50k-2016-78132	2H	42202054	T	C	a	h	a	a	h	a	a	a	a	a	a	a	h	h	b	h	a	a	h	b	b	b	h	b	b	h	h	b	b	b	h	h	h	h	b	b	b	b	b	b	b	h	b	b	h
JHI-Hv50k-2016-78157	2H	42264848	G	T	a	h	a	a	h	a	a	a	a	a	a	a	h	h	b	h	a	a	h	b	b	b	h	b	b	h	h	b	b	h	h	h	h	b	b	b	b	b	b	b	b	h	b	b	h
JHI-Hv50k-2016-78161	2H	42265583	A	G	a	h	a	a	h	a	a	a	a	a	a	a	h	h	b	h	a	a	h	b	b	b	h	b	b	h	h	b	b	h	h	h	h	b	b	b	b	b	b	b	b	h	b	b	h
JHI-Hv50k-2016-78167	2H	42266412	A	G	a	h	a	a	h	a	a	a	a	a	a	a	h	h	b	h	a	a	h	b	b	b	h	b	b	h	h	b	b	h	h	h	h	b	b	b	b	b	b	b	b	h	b	b	h
JHI-Hv50k-2016-78191	2H	42449636	T	G	a	h	a	a	h	a	a	a	a	a	a	a	h	h	b	h	a	a	h	b	b	b	h	b	b	h	h	b	b	h	h	h	h	b	b	b	b	b	b	b	b	h	b	b	h
JHI-Hv50k-2016-78199	2H	42451101	T	C	a	h	a	a	h	a	a	a	a	a	a	a	h	h	b	h	a	a	h	b	b	b	h	b	b	h	h	b	b	h	h	h	h	b	b	b	b	b	b	b	b	h	b	b	h
JHI-Hv50k-2016-78209	2H	42454388	C	T	a	h	a	a	h	a	a	a	a	a	a	a	h	h	b	h	a	a	h	b	b	b	h	b	b	h	h	b	b	h	h	h	h	b	b	b	b	b	b	b	b	h	b	b	h
JHI-Hv50k-2016-78221	2H	42455592	G	T	a	h	a	a	h	a	a	a	a	a	a	a	h	h	b	h	a	a	h	b	b	b	h	b	b	h	h	b	b	h	h	h	h	b	b	b	b	b	b	b	b	h	b	b	h
JHI-Hv50k-2016-78233	2H	42498947	G	A	a	h	a	a	h	a	a	a	a	a	a	a	h	h	b	h	a	a	h	b	b	b	h	b	b	h	h	b	b	h	h	h	h	b	b	b	b	b	b	b	b	h	b	b	h
JHI-Hv50k-2016-78466	2H	43183004	T	C	a	h	a	a	h	a	a	a	a	a	a	a	h	h	b	h	a	a	h	b	b	b	h	b	b	h	h	b	b	h	h	h	h	b	b	b	b	b	b	b	b	h	b	b	h
JHI-Hv50k-2016-78467	2H	43183024	T	C	a	h	a	a	h	a	a	a	a	a	a	a	h	h	b	h	a	a	h	b	b	b	h	b	b	h	h	b	b	h	h	h	h	b	b	b	b	b	b	b	b	h	b	b	h
BOPA1_7623-818	2H	43183329	G	A	a	h	a	a	h	a	a	a	a	a	a	a	h	h	b	h	a	a	h	b	b	b	h	b	b	h	h	b	b	h	h	h	h	b	b	b	b	b	b	b	b	h	b	b	h
JHI-Hv50k-2016-78532	2H	43344269	C	G	a	h	a	a	h	a	a	a	a	a	a	a	h	h	b	h	a	a	h	b	b	b	h	b	b	h	h	b	b	h	h	h	h	b	b	b	b	b	b	b	b	h	b	b	h
JHI-Hv50k-2016-78542	2H	43492750	G	A	a	h	a	a	h	a	a	a	a	a	a	a	h	h	b	h	a	a	h	b	b	b	h	b	b	h	h	b	b	h	h	h	h	b	b	b	b	b	b	b	b	h	b	b	h
SCRI_RS_212932	2H	43628643	G	A	a	h	a	a	h	a	a	a	a	a	a	a	h	h	b	h	a	a	h	b	b	b	h	b	b	h	h	b	b	h	h	h	h	b	b	b	b	b	b	b	b	h	b	b	h
JHI-Hv50k-2016-78609	2H	43737809	T	C	a	h	a	a	h	a	a	a	a	a	a	a	h	h	b	h	a	a	h	b	b	b	h	b	b	h	h	b	b	h	h	h	h	b	b	b	b	b	b	b	b	h	b	b	h
JHI-Hv50k-2016-78593	2H	43740092	C	T	a	h	a	a	h	a	a	a	a	a	a	a	h	h	b	h	a	a	h	b	b	b	h	b	b	h	h	b	b	h	h	h	h	b	b	b	b	b	b	b	b	h	b	b	h
JHI-Hv50k-2016-78578	2H	43747295	C	A	a	h	a	a	h	a	a	a	a	a	a	a	h	h	b	h	a	a	h	b	b	b	h	b	b	h	h	b	b	h	h	h	h	b	b	b	b	b	b	b	b	h	b	b	h
JHI-Hv50k-2016-78639	2H	43828948	C	G	a	h	a	a	h	a	a	a	a	a	a	a	h	h	b	h	a	a	h	b	b	b	h	b	b	h	h	b	b	h	h	h	h	b	b	b	b	b	b	b	b	h	b	b	h
JHI-Hv50k-2016-78636	2H	43829062	T	C	a	h	a	a	h	a	a	a	a	a	a	a	h	h	b	h	a	a	h	b	b	b	h	b	b	h	h	b	b	h	h	h	h	b	b	b	b	b	b	b	b	h	b	b	h
JHI-Hv50k-2016-78631	2H	43829353	C	A	a	h	a	a	h	a	a	a	a	a	a	a	h	h	b	h	a	a	h	b	b	b	h	b	b	h	h	b	b	h	h	h	h	b	b	b	b	b	b	b	b	h	b	b	h
JHI-Hv50k-2016-78627	2H	43829552	A	G	a	h	a	a	h	a	a	a	a	a	a	a	h	h	b	h	a	a	h	b	b	b	h	b	b	h	h	b	b	h	h	h	h	b	b	b	b	b	b	b	b	h	b	b	h
JHI-Hv50k-2016-78626	2H	43829615	G	T	a	h	a	a	h	a	a	a	a	a	a	a	h	h	b	h	a	a	h	b	b	b	h	b	b	h	h	b	b	h	h	h	h	b	b	b	b	b	b	b	b	h	b	b	h
JHI-Hv50k-2016-78625	2H	43829666	G	A	a	h	a	a	h	a	a	a	a	a	a	a	h	h	b	h	a	a	h	b	b	b	h	b	b	h	h	b	b	h	h	h	h	b	b	b	b	b	b	b	b	h	b	b	h
JHI-Hv50k-2016-78688	2H	43842263	G	T	a	h	a	a	h	a	a	a	a	a	a	a	h	h	b	h	a	a	h	b	b	b	h	b	b	h	h	b	b	h	h	h	h	b	b	b	b	b	b	b	b	h	b	b	h
JHI-Hv50k-2016-78771	2H	44055565	T	C	a	h	a	a	h	a	a	a	a	a	a	a	h	h	b	h	a	a	h	b	b	b	h	b	b	h	h	b	b	h	h	h	h	b	b	b	b	b	b	b	b	h	b	b	h
JHI-Hv50k-2016-78768	2H	44055785	C	T	a	h	a	a	h	a	a	a	a	a	a	a	h	h	b	h	a	a	h	b	b	b	h	b	b	h	h	b	b	h	h	h	h	b	b	b	b	b	b	b	b	h	b	b	h
SCRI_RS_135619	2H	44394200	A	G	a	h	a	a	h	a	a	a	a	a	a	a	h	h	b	h	a	a	h	b	b	b	h	b	b	h	h	b	b	h	h	h	h	b	b	b	b	b	b	b	b	h	b	b	h
JHI-Hv50k-2016-78831	2H	44528374	C	T	a	h	a	a	h	a	a	a	a	a	a	a	h	h	b	h	a	a	h	b	b	b	h	b	b	h	h	b	b	h	h	h	h	b	b	b	b	b	b	b	b	h	b	b	h
JHI-Hv50k-2016-78835	2H	44533488	T	C	a	h	a	a	h	a	a	a	a	a	a	a	h	h	b	h	a	a	h	b	b	b	h	b	b	h	h	b	b	h	h	h	h	b	b	b	b	b	b	b	b	h	b	b	h
BOPA1_6846-1161	2H	44533789	A	G	a	h	a	a	h	a	a	a	a	a	a	a	h	h	b	h	a	a	h	b	b	b	h	b	b	h	h	b	b	h	h	h	h	b	b	b	b	b	b	b	b	h	b	b	h
JHI-Hv50k-2016-78838	2H	44537181	G	A	a	h	a	a	h	a	a	a	a	a	a	a	h	h	b	h	a	a	h	b	b	b	h	b	b	h	h	b	b	h	h	h	h	b	b	b	b	b	b	b	b	h	b	b	h
SCRI_RS_186954	2H	44820376	A	C	a	h	a	a	h	a	a	a	a	a	a	a	h	h	b	h	a	a	h	b	b	b	h	b	b	h	h	b	b	h	h	h	h	b	b	b	b	b	b	b	b	h	b	b	h
JHI-Hv50k-2016-78863	2H	44821308	C	T	a	h	a	a	h	a	a	a	a	a	a	a	h	h	b	h	a	a	h	b	b	b	h	b	b	h	h	b	b	h	h	h	h	b	b	b	b	b	b	b	b	h	b	b	h
JHI-Hv50k-2016-78857	2H	44828761	T	C	a	h	a	a	h	a	a	a	a	a	a	a	h	h	b	h	a	a	h	b	b	b	h	b	b	h	h	b	b	h	h	h	h	b	b	b	b	b	b	b	b	h	b	b	h
SCRI_RS_215094	2H	44829784	T	C	a	h	a	a	h	a	a	a	a	a	a	a	h	h	b	h	a	a	h	b	b	b	h	b	b	h	h	b	b	h	h	h	h	b	b	b	b	b	b	b	b	h	b	b	h
SCRI_RS_174444	2H	45051376	G	A	a	h	a	a	h	a	a	a	a	a	a	a	h	h	b	h	a	a	h	b	b	b	h	b	b	h	h	b	b	h	h	h	h	b	b	b	b	b	b	b	b	h	b	b	h
JHI-Hv50k-2016-78903	2H	45051544	C	G	a	h	a	a	h	a	a	a	a	a	a	a	h	h	b	h	a	a	h	b	b	b	h	b	b	h	h	b	b	h	h	h	h	b	b	b	b	b	b	b	b	h	b	b	h
JHI-Hv50k-2016-78907	2H	45053140	C	A	a	h	a	a	h	a	a	a	a	a	a	a	h	h	b	h	a	a	h	b	b	b	h	b	b	h	h	b	b	h	h	h	h	b	b	b	b	b	b	b	b	h	b	b	h
JHI-Hv50k-2016-79330	2H	47269969	C	T	a	h	a	a	h	a	a	a	a	a	a	a	h	h	b	h	a	a	h	b	b	b	h	b	b	h	h	b	b	h	h	h	h	b	b	b	b	b	b	b	b	h	b	b	h
JHI-Hv50k-2016-79346	2H	47272452	T	C	a	h	a	a	h	a	a	a	a	a	a	a	h	h	b	h	a	a	h	b	b	b	h	b	b	h	h	b	b	h	h	h	h	b	b	b	b	b	b	b	b	h	b	b	h
JHI-Hv50k-2016-79371	2H	47305961	G	T	a	h	a	a	h	a	a	a	a	a	a	a	h	h	b	h	a	a	h	b	b	b	h	b	b	h	h	b	b	h	h	h	h	b	b	b	b	b	b	b	b	h	b	b	h
BOPA1_2651-1774	2H	47306216	G	A	a	h	a	a	h	a	a	a	a	a	a	a	h	h	b	h	a	a	h	b	b	b	h	b	b	h	h	b	b	h	h	h	h	b	b	b	b	b	b	b	b	h	b	b	h
JHI-Hv50k-2016-79374	2H	47306475	G	A	a	h	a	a	h	a	a	a	a	a	a	a	h	h	b	h	a	a	h	b	b	b	h	b	b	h	h	b	b	h	h	h	h	b	b	b	b	b	b	b	b	h	b	b	h
SCRI_RS_41263	2H	47307674	C	T	a	h	a	a	h	a	a	a	a	a	a	a	h	h	b	h	a	a	h	b	b	b	h	b	b	h	h	b	b	h	h	h	h	b	b	b	b	b	b	b	b	h	b	b	h
JHI-Hv50k-2016-79381	2H	47307897	A	G	a	h	a	a	h	a	a	a	a	a	a	a	h	h	b	h	a	a	h	b	b	b	h	b	b	h	h	b	b	h	h	h	h	b	b	b	b	b	b	b	b	h	b	b	h
JHI-Hv50k-2016-79382	2H	47308047	A	G	a	h	a	a	h	a	a	a	a	a	a	a	h	h	b	h	a	a	h	b	b	b	h	b	b	h	h	b	b	h	h	h	h	b	b	b	b	b	b	b	b	h	b	b	h
JHI-Hv50k-2016-79404	2H	47694817	G	A	a	h	a	a	h	a	a	a	a	a	a	a	h	h	h	h	a	a	h	b	b	b	h	b	b	h	h	b	b	h	h	h	h	b	b	b	b	b	b	b	b	h	b	b	h
JHI-Hv50k-2016-79455	2H	48071089	C	G	a	h	a	a	h	a	a	a	a	a	a	a	h	h	h	h	a	a	h	b	b	b	h	b	b	h	h	b	b	h	h	h	h	b	b	b	b	b	b	b	b	h	b	b	h
JHI-Hv50k-2016-79433	2H	48094076	A	G	a	h	a	a	h	a	a	a	a	a	a	a	h	h	h	h	a	a	h	b	b	b	h	b	b	h	h	b	b	h	h	h	h	b	b	b	b	b	b	b	b	h	b	b	h
JHI-Hv50k-2016-79432	2H	48094148	A	G	a	h	a	a	h	a	a	a	a	a	a	a	h	h	h	h	a	a	h	b	b	b	h	b	b	h	h	b	b	h	h	h	h	b	b	b	b	b	b	b	b	h	b	b	h
SCRI_RS_141655	2H	48269958	G	A	a	h	a	a	h	a	a	a	a	a	a	a	h	h	h	h	a	a	h	b	b	b	h	b	b	h	h	b	b	h	h	h	h	b	b	b	b	b	b	b	b	h	b	b	h
JHI-Hv50k-2016-79540	2H	48270225	A	G	a	h	a	a	h	a	a	a	a	a	a	a	h	h	h	h	a	a	h	b	b	b	h	b	b	h	h	b	b	h	h	h	h	b	b	b	b	b	b	b	b	h	b	b	h
JHI-Hv50k-2016-79556	2H	48271948	A	G	a	h	a	a	h	a	a	a	a	a	a	a	h	h	h	h	a	a	h	b	b	b	h	b	b	h	h	b	b	h	h	h	h	b	b	b	b	b	b	b	b	h	b	b	h
JHI-Hv50k-2016-79711	2H	48453575	T	C	a	h	a	a	h	a	a	a	a	a	a	a	h	h	h	h	a	a	h	b	b	b	h	b	b	h	h	b	b	h	h	h	h	b	b	b	b	b	b	b	b	h	b	b	h
JHI-Hv50k-2016-79698	2H	48579241	G	T	a	h	a	a	h	a	a	a	a	a	a	a	h	h	h	h	a	a	h	b	b	b	h	b	b	h	h	b	b	h	h	h	h	b	b	b	b	b	b	b	b	h	b	b	h
JHI-Hv50k-2016-79779	2H	48585780	G	A	a	h	a	a	h	a	a	a	a	a	a	a	h	h	h	h	a	a	h	b	b	b	h	b	b	h	h	b	b	h	h	h	h	b	b	b	b	b	b	b	b	h	b	b	h
JHI-Hv50k-2016-79839	2H	48765408	A	G	a	h	a	a	h	a	a	a	a	a	a	a	h	h	h	h	a	a	h	b	b	b	h	b	b	h	h	b	b	h	b	h	h	b	b	b	b	b	b	b	b	h	b	b	h
JHI-Hv50k-2016-79884	2H	49187601	C	G	a	h	a	a	h	a	a	a	a	a	a	a	h	h	h	h	a	a	h	b	b	b	h	b	b	h	h	b	b	h	b	h	b	b	b	b	b	b	b	b	b	h	b	b	h
SCRI_RS_237094	2H	61309883	G	T	a	a	a	a	h	a	a	a	a	a	a	h	h	a	a	h	a	a	a	b	b	b	h	b	b	b	h	b	b	h	b	h	b	b	b	b	b	b	b	b	b	h	b	b	a
JHI-Hv50k-2016-81310	2H	61316388	A	T	a	a	a	a	h	a	a	a	a	a	a	h	h	a	a	h	a	a	a	b	b	b	h	b	b	b	h	b	b	h	b	h	b	b	b	b	b	b	b	b	b	h	b	b	a
JHI-Hv50k-2016-81321	2H	61321016	A	C	a	a	a	a	h	a	a	a	a	a	a	h	h	a	a	h	a	a	a	b	b	b	h	b	b	b	h	b	b	h	b	h	b	b	b	b	b	b	b	b	b	h	b	b	a
JHI-Hv50k-2016-81322	2H	61321176	A	G	a	a	a	a	h	a	a	a	a	a	a	h	h	a	a	h	a	a	a	b	b	b	h	b	b	b	h	b	b	h	b	h	b	b	b	b	b	b	b	b	b	h	b	b	a
JHI-Hv50k-2016-81324	2H	61321425	T	C	a	a	a	a	h	a	a	a	a	a	a	h	h	a	a	h	a	a	a	b	b	b	h	b	b	b	h	b	b	h	b	h	b	b	b	b	b	b	b	b	b	h	b	b	a
JHI-Hv50k-2016-81332	2H	61614638	C	T	a	a	a	a	h	a	a	a	a	a	a	h	h	a	a	h	a	a	a	b	b	b	h	b	b	b	h	b	b	h	b	h	b	b	b	b	b	b	b	b	b	h	b	b	a
JHI-Hv50k-2016-81356	2H	62096524	G	A	a	a	a	a	h	a	a	a	a	a	a	h	h	a	a	h	a	a	a	b	b	b	h	b	b	b	h	b	b	h	b	h	b	b	b	b	b	b	b	b	b	h	b	b	a
JHI-Hv50k-2016-81354	2H	62096856	G	C	a	a	a	a	h	a	a	a	a	a	a	h	h	a	a	h	a	a	a	b	b	b	h	b	b	b	h	b	b	h	b	h	b	b	b	b	b	b	b	b	b	h	b	b	a
JHI-Hv50k-2016-81372	2H	62577466	T	A	a	a	a	a	h	a	a	a	a	a	a	h	h	a	a	h	a	a	a	b	b	b	h	b	b	b	h	b	b	h	b	h	b	b	b	b	b	b	b	b	b	h	b	b	a
JHI-Hv50k-2016-81363	2H	62580585	C	T	a	a	a	a	h	a	a	a	a	a	a	h	h	a	a	h	a	a	a	b	b	b	h	b	b	b	h	b	b	h	b	h	b	b	b	b	b	b	b	b	b	h	b	b	a
JHI-Hv50k-2016-81391	2H	62865833	T	C	a	a	a	a	h	a	a	a	a	a	a	h	h	a	a	h	a	a	a	b	b	b	h	b	b	b	h	b	b	h	b	h	b	b	b	b	b	b	b	b	b	h	b	b	a
JHI-Hv50k-2016-81421	2H	63092544	T	C	a	a	a	a	h	a	a	a	a	a	a	h	h	a	a	h	a	a	a	b	b	b	h	b	b	b	h	b	b	h	b	h	b	b	b	b	b	b	b	b	b	h	b	b	a
JHI-Hv50k-2016-81420	2H	63092664	C	G	a	a	a	a	h	a	a	a	a	a	a	h	h	a	a	h	a	a	a	b	b	b	h	b	b	b	h	b	b	h	b	h	b	b	b	b	b	b	b	b	b	h	b	b	a
JHI-Hv50k-2016-81439	2H	63237425	G	C	a	a	a	a	h	a	a	a	a	a	a	h	h	a	a	h	a	a	a	b	b	b	h	b	b	b	h	b	b	h	b	h	b	b	b	b	b	b	b	b	b	h	b	b	a
JHI-Hv50k-2016-81426	2H	63256781	A	T	a	a	a	a	h	a	a	a	a	a	a	h	h	a	a	h	a	a	a	b	b	b	h	b	b	b	h	b	b	h	b	h	b	b	b	b	b	b	b	b	b	h	b	b	a
JHI-Hv50k-2016-81428	2H	63257573	A	C	a	a	a	a	h	a	a	a	a	a	a	h	h	a	a	h	a	a	a	b	b	b	h	b	b	b	h	b	b	h	b	h	b	b	b	b	b	b	b	b	b	h	b	b	a
JHI-Hv50k-2016-81429	2H	63257694	G	A	a	a	a	a	h	a	a	a	a	a	a	h	h	a	a	h	a	a	a	b	b	b	h	b	b	b	h	b	b	h	b	h	b	b	b	b	b	b	b	b	b	h	b	b	a
JHI-Hv50k-2016-81430	2H	63257867	A	G	a	a	a	a	h	a	a	a	a	a	a	h	h	a	a	h	a	a	a	b	b	b	h	b	b	b	h	b	b	h	b	h	b	b	b	b	b	b	b	b	b	h	b	b	a
SCRI_RS_239231	2H	63748476	A	G	a	a	a	a	h	a	a	a	a	a	a	h	h	a	a	h	a	a	a	b	b	b	h	b	b	b	h	b	b	h	b	h	b	b	b	b	b	b	b	b	b	h	b	b	a
JHI-Hv50k-2016-81482	2H	63752727	T	G	a	a	a	a	h	a	a	a	a	a	a	h	h	a	a	h	a	a	a	b	b	b	h	b	b	b	h	b	b	h	b	h	b	b	b	b	b	b	b	b	b	h	b	b	a
JHI-Hv50k-2016-81484	2H	63756169	C	T	a	a	a	a	h	a	a	a	a	a	a	h	h	a	a	h	a	a	a	b	b	b	h	b	b	b	h	b	b	h	b	h	b	b	b	b	b	b	b	b	b	h	b	b	a
JHI-Hv50k-2016-81489	2H	63761421	G	T	a	a	a	a	h	a	a	a	a	a	a	h	h	a	a	h	a	a	a	b	b	b	h	b	b	b	h	b	b	h	b	h	b	b	b	b	b	b	b	b	b	h	b	b	a
JHI-Hv50k-2016-81491	2H	64038593	G	A	a	a	a	a	h	a	a	a	a	a	a	h	h	a	a	h	a	a	a	b	b	b	h	b	b	b	h	b	b	h	b	h	b	b	b	b	b	b	b	b	b	h	b	b	a
JHI-Hv50k-2016-81532	2H	64587062	A	T	a	a	a	a	h	a	a	a	a	a	a	h	h	a	a	h	a	a	a	b	b	b	h	b	b	b	h	b	b	h	b	h	b	b	b	b	b	b	b	b	b	h	b	b	a
JHI-Hv50k-2016-81537	2H	64588466	T	A	a	a	a	a	h	a	a	a	a	a	a	h	h	a	a	h	a	a	a	b	b	b	h	b	b	b	h	b	b	h	b	h	b	b	b	b	b	b	b	b	b	h	b	b	a
JHI-Hv50k-2016-81554	2H	64603103	T	A	a	a	a	a	h	a	a	a	a	a	a	h	h	a	a	h	a	a	a	b	b	b	h	b	b	b	h	b	b	h	b	h	b	b	b	b	b	b	b	b	b	h	b	b	a
JHI-Hv50k-2016-81609	2H	64916131	T	C	a	a	a	a	h	a	a	a	a	a	a	h	h	a	a	h	a	a	a	b	b	b	h	b	b	b	h	b	b	h	b	h	b	b	b	b	b	b	b	b	b	h	b	b	a
JHI-Hv50k-2016-81636	2H	64947268	C	A	a	a	a	a	h	a	a	a	a	a	a	h	h	a	a	h	a	a	a	b	b	b	h	b	b	b	b	b	b	h	b	h	b	b	b	b	b	b	b	b	b	h	b	b	a
JHI-Hv50k-2016-81642	2H	64947549	A	G	a	a	a	a	h	a	a	a	a	a	a	h	h	a	a	h	a	a	a	b	b	b	h	b	b	b	b	b	b	h	b	h	b	b	b	b	b	b	b	b	b	h	b	b	a
JHI-Hv50k-2016-81648	2H	64949263	C	T	a	a	a	a	h	a	a	a	a	a	a	h	h	a	a	h	a	a	a	b	b	b	h	b	b	b	b	b	b	h	b	h	b	b	b	b	b	b	b	b	b	h	b	b	a
JHI-Hv50k-2016-81683	2H	64986987	G	A	a	a	a	a	h	a	a	a	a	a	a	h	h	a	a	h	a	a	a	b	b	b	h	b	b	b	b	b	b	h	b	h	b	b	b	b	b	b	b	b	b	h	b	b	a
JHI-Hv50k-2016-81712	2H	64988397	A	G	a	a	a	a	h	a	a	a	a	a	a	h	h	a	a	h	a	a	a	b	b	b	h	b	b	b	b	b	b	h	b	h	b	b	b	b	b	b	b	b	b	h	b	b	a
JHI-Hv50k-2016-81745	2H	64989569	G	A	a	a	a	a	h	a	a	a	a	a	a	h	h	a	a	h	a	a	a	b	b	b	h	b	b	b	b	b	b	h	b	h	b	b	b	b	b	b	b	b	b	h	b	b	a
SCRI_RS_8366	2H	64991361	G	T	a	a	a	a	h	a	a	a	a	a	a	h	h	a	a	h	a	a	a	b	b	b	h	b	b	b	b	b	b	h	b	h	b	b	b	b	b	b	b	b	b	h	b	b	a
JHI-Hv50k-2016-81822	2H	64993041	C	T	a	a	a	a	h	a	a	a	a	a	a	h	h	a	a	h	a	a	a	b	b	b	h	b	b	b	b	b	b	h	b	h	b	b	b	b	b	b	b	b	b	h	b	b	a
JHI-Hv50k-2016-81840	2H	64994393	G	A	a	a	a	a	h	a	a	a	a	a	a	h	h	a	a	h	a	a	a	b	b	b	h	b	b	b	b	b	b	h	b	h	b	b	b	b	b	b	b	b	b	h	b	b	a
JHI-Hv50k-2016-81854	2H	65001467	A	G	a	a	a	a	b	a	a	a	a	a	a	b	b	a	a	b	a	a	a	b	b	b	b	b	b	b	b	b	b	b	b	b	b	b	b	b	b	b	b	b	b	b	b	b	a
JHI-Hv50k-2016-81858	2H	65186111	A	G	a	a	a	a	h	a	a	a	a	a	a	h	h	a	a	h	a	a	a	b	b	b	h	b	b	b	b	b	b	h	b	h	b	b	b	b	b	b	b	b	b	h	b	b	a
JHI-Hv50k-2016-81878	2H	65413260	T	C	a	a	a	a	h	a	a	a	a	a	a	h	h	a	a	h	a	a	a	b	b	b	h	b	b	b	b	b	b	h	b	h	b	b	b	b	b	b	b	b	b	h	b	b	a
JHI-Hv50k-2016-81937	2H	65640145	C	T	a	a	a	a	h	a	a	a	a	a	a	h	h	a	a	h	a	a	a	b	b	b	h	b	b	b	b	b	b	h	b	h	b	b	b	b	b	b	b	b	b	h	b	b	a
JHI-Hv50k-2016-83739	2H	77548246	A	C	a	a	a	a	a	a	a	a	a	a	a	a	a	a	a	a	a	a	a	b	b	b	h	b	b	b	b	b	b	h	b	h	b	b	b	b	b	b	b	b	b	h	b	b	a
BOPA1_4065-397	2H	77700006	A	C	a	a	a	a	a	a	a	a	a	a	a	a	a	a	a	a	a	a	a	b	b	b	h	b	b	b	b	b	b	h	b	h	b	b	b	b	b	b	b	b	b	h	b	b	a
JHI-Hv50k-2016-83843	2H	77919231	G	C	a	a	a	a	a	a	a	a	a	a	a	a	a	a	a	a	a	a	a	b	b	b	h	b	b	b	b	b	b	h	b	h	b	b	b	b	b	b	b	b	b	h	b	b	a
JHI-Hv50k-2016-83900	2H	78435716	C	T	a	a	a	a	a	a	a	a	a	a	a	a	a	a	a	a	a	a	a	b	b	b	h	b	b	b	b	b	b	h	b	h	b	b	b	b	b	b	b	b	b	h	b	b	a
SCRI_RS_167564	2H	78752131	C	T	a	a	a	a	a	a	a	a	a	a	a	a	a	a	a	a	a	a	a	b	b	b	h	b	b	b	b	b	b	h	b	h	b	b	b	b	b	b	b	b	b	h	b	b	a
JHI-Hv50k-2016-83994	2H	78755255	C	A	a	a	a	a	a	a	a	a	a	a	a	a	a	a	a	a	a	a	a	b	b	b	h	b	b	b	b	b	b	h	b	h	b	b	b	b	b	b	b	b	b	h	b	b	a
SCRI_RS_182050	2H	78755357	C	A	a	a	a	a	a	a	a	a	a	a	a	a	a	a	a	a	a	a	a	b	b	b	h	b	b	b	b	b	b	h	b	h	b	b	b	b	b	b	b	b	b	h	b	b	a
JHI-Hv50k-2016-83971	2H	78756246	T	A	a	a	a	a	a	a	a	a	a	a	a	a	a	a	a	a	a	a	a	b	b	b	h	b	b	b	b	b	b	h	b	h	b	b	b	b	b	b	b	b	b	h	b	b	a
JHI-Hv50k-2016-84178	2H	79188479	G	A	a	a	a	a	a	a	a	a	a	a	a	a	a	a	a	a	a	a	a	b	b	b	h	b	b	b	b	b	b	h	b	h	b	b	b	b	b	b	b	b	b	h	b	b	a
BOPA1_6384-866	2H	79191753	A	G	a	a	a	a	a	a	a	a	a	a	a	a	a	a	a	a	a	a	a	b	b	b	h	b	b	b	b	b	b	h	b	h	b	b	b	b	b	b	b	b	b	h	b	b	a
JHI-Hv50k-2016-84124	2H	79211564	A	G	a	a	a	a	a	a	a	a	a	a	a	a	a	a	a	a	a	a	a	b	b	b	h	b	b	b	b	b	b	h	b	h	b	b	b	b	b	b	b	b	b	h	b	b	a
JHI-Hv50k-2016-84339	2H	79457541	G	A	a	a	a	a	a	a	a	a	a	a	a	a	a	a	a	a	a	a	a	b	b	b	h	b	b	b	b	b	b	h	b	h	b	b	b	b	b	b	b	b	b	h	b	b	a
SCRI_RS_224846	2H	79459154	T	G	a	a	a	a	a	a	a	a	a	a	a	a	a	a	a	a	a	a	a	b	b	b	h	b	b	b	b	b	b	h	b	h	b	b	b	b	b	b	b	b	b	h	b	b	a
JHI-Hv50k-2016-84284	2H	79464514	A	G	a	a	a	a	a	a	a	a	a	a	a	a	a	a	a	a	a	a	a	b	b	b	h	b	b	b	b	b	b	h	b	h	b	b	b	b	b	b	b	b	b	h	b	b	a
JHI-Hv50k-2016-84358	2H	79552030	A	G	a	a	a	a	a	a	a	a	a	a	a	a	a	a	a	a	a	a	a	b	b	b	h	b	b	b	b	b	b	h	b	h	b	b	b	b	b	b	b	b	b	h	b	b	a
JHI-Hv50k-2016-84372	2H	79556110	C	G	a	a	a	a	a	a	a	a	a	a	a	a	a	a	a	a	a	a	a	b	b	b	h	b	b	b	b	b	b	h	b	h	b	b	b	b	b	b	b	b	b	h	b	b	a
SCRI_RS_147210	2H	79929940	A	G	a	a	a	a	a	a	a	a	a	a	a	a	a	a	a	a	a	a	a	b	b	b	h	b	b	b	b	b	b	h	b	h	b	b	b	b	b	b	b	b	b	h	b	b	a
SCRI_RS_122681	2H	80616562	G	A	a	a	a	a	a	a	a	a	a	a	a	a	a	a	a	a	a	a	a	b	b	b	h	b	b	b	b	b	b	h	b	b	b	b	b	b	b	b	b	b	b	h	b	b	a
JHI-Hv50k-2016-84515	2H	80622245	C	G	a	a	a	a	a	a	a	a	a	a	a	a	a	a	a	a	a	a	a	b	b	b	h	b	b	b	b	b	b	h	b	b	b	b	b	b	b	b	b	b	b	h	b	b	a
JHI-Hv50k-2016-84516	2H	80622490	T	G	a	a	a	a	a	a	a	a	a	a	a	a	a	a	a	a	a	a	a	b	b	b	h	b	b	b	b	b	b	h	b	b	b	b	b	b	b	b	b	b	b	h	b	b	a
BOPA1_ABC12560-1-1-421	2H	80624539	A	G	a	a	a	a	a	a	a	a	a	a	a	a	a	a	a	a	a	a	a	b	b	b	h	b	b	b	b	b	b	h	b	b	b	b	b	b	b	b	b	b	b	h	b	b	a
JHI-Hv50k-2016-84529	2H	80625185	G	A	a	a	a	a	a	a	a	a	a	a	a	a	a	a	a	a	a	a	a	b	b	b	h	b	b	b	b	b	b	h	b	b	b	b	b	b	b	b	b	b	b	h	b	b	a
JHI-Hv50k-2016-85915	2H	92202218	A	G	a	a	a	a	a	a	a	a	a	a	a	a	a	a	a	a	a	a	a	b	b	b	h	b	b	b	b	b	b	h	b	b	b	b	b	b	b	b	b	b	b	h	b	b	a
JHI-Hv50k-2016-85992	2H	92730241	G	A	a	a	a	a	a	a	a	a	a	a	a	a	a	a	a	a	a	a	a	b	b	b	h	b	b	b	b	b	b	h	b	b	b	b	b	b	b	b	b	b	b	h	b	b	a
SCRI_RS_218303	2H	92731307	C	T	a	a	a	a	a	a	a	a	a	a	a	a	a	a	a	a	a	a	a	b	b	b	h	b	b	b	b	b	b	h	b	b	b	b	b	b	b	b	b	b	b	h	b	b	a
JHI-Hv50k-2016-85986	2H	92733456	T	C	a	a	a	a	a	a	a	a	a	a	a	a	a	a	a	a	a	a	a	b	b	b	h	b	b	b	b	b	b	h	b	b	b	b	b	b	b	b	b	b	b	h	b	b	a
JHI-Hv50k-2016-85984	2H	92734846	G	A	a	a	a	a	a	a	a	a	a	a	a	a	a	a	a	a	a	a	a	b	b	b	h	b	b	b	b	b	b	h	b	b	b	b	b	b	b	b	b	b	b	h	b	b	a
SCRI_RS_199897	2H	92735441	C	T	a	a	a	a	a	a	a	a	a	a	a	a	a	a	a	a	a	a	a	b	b	b	h	b	b	b	b	b	b	h	b	b	b	b	b	b	b	b	b	b	b	h	b	b	a
SCRI_RS_199898	2H	92741989	C	A	a	a	a	a	a	a	a	a	a	a	a	a	a	a	a	a	a	a	a	b	b	b	h	b	b	b	b	b	b	h	b	b	b	b	b	b	b	b	b	b	b	h	b	b	a
JHI-Hv50k-2016-85965	2H	92742388	A	G	a	a	a	a	a	a	a	a	a	a	a	a	a	a	a	a	a	a	a	b	b	b	h	b	b	b	b	b	b	h	b	b	b	b	b	b	b	b	b	b	b	h	b	b	a
JHI-Hv50k-2016-85962	2H	92747637	A	G	a	a	a	a	a	a	a	a	a	a	a	a	a	a	a	a	a	a	a	b	b	b	h	b	b	b	b	b	b	h	b	b	b	b	b	b	b	b	b	b	b	h	b	b	a
JHI-Hv50k-2016-86026	2H	92876261	G	C	a	a	a	a	a	a	a	a	a	a	a	a	a	a	a	a	a	a	a	b	b	b	h	b	b	b	b	b	b	h	b	b	b	b	b	b	b	b	b	b	b	h	b	b	a
JHI-Hv50k-2016-86010	2H	92879118	T	C	a	a	a	a	a	a	a	a	a	a	a	a	a	a	a	a	a	a	a	b	b	b	a	b	b	b	b	b	b	a	b	b	b	b	b	b	b	b	b	b	b	b	b	b	a
JHI-Hv50k-2016-86061	2H	93022652	A	G	a	a	a	a	a	a	a	a	a	a	a	a	a	a	a	a	a	a	a	b	b	b	h	b	b	b	b	b	b	h	b	b	b	b	b	b	b	b	b	b	b	h	b	b	a
JHI-Hv50k-2016-86056	2H	93023538	T	C	a	a	a	a	a	a	a	a	a	a	a	a	a	a	a	a	a	a	a	b	b	b	h	b	b	b	b	b	b	h	b	b	b	b	b	b	b	b	b	b	b	h	b	b	a
BOPA2_12_31474	2H	93068932	C	G	a	a	a	a	a	a	a	a	a	a	a	a	a	a	a	a	a	a	a	b	b	b	h	b	b	b	b	b	b	h	b	b	b	b	b	b	b	b	b	b	b	h	b	b	a
JHI-Hv50k-2016-86045	2H	93069239	A	C	a	a	a	a	a	a	a	a	a	a	a	a	a	a	a	a	a	a	a	b	b	b	h	b	b	b	b	b	b	h	b	b	b	b	b	b	b	b	b	b	b	h	b	b	a
JHI-Hv50k-2016-86043	2H	93069354	T	C	a	a	a	a	a	a	a	a	a	a	a	a	a	a	a	a	a	a	a	b	b	b	h	b	b	b	b	b	b	h	b	b	b	b	b	b	b	b	b	b	b	h	b	b	a
JHI-Hv50k-2016-86091	2H	93335128	A	G	a	a	a	a	a	a	a	a	a	a	a	a	a	a	a	a	a	a	a	b	b	b	h	b	b	b	b	b	b	h	b	b	b	b	b	b	b	b	b	b	b	h	b	b	a
JHI-Hv50k-2016-86129	2H	94091396	A	C	a	a	a	a	a	a	a	a	a	a	a	a	a	a	a	a	a	a	a	b	b	b	h	b	b	b	b	b	b	h	b	b	b	b	b	b	b	b	b	b	b	h	b	b	a
JHI-Hv50k-2016-86401	2H	95150055	C	T	a	a	a	a	a	a	a	a	a	a	a	a	a	a	a	a	a	a	a	b	b	b	h	b	b	b	b	b	b	h	b	b	b	b	b	b	b	b	b	b	b	h	b	b	a
JHI-Hv50k-2016-86404	2H	95150920	T	A	a	a	a	a	a	a	a	a	a	a	a	a	a	a	a	a	a	a	a	b	b	b	h	b	b	b	b	b	b	h	b	b	b	b	b	b	b	b	b	b	b	h	b	b	a
JHI-Hv50k-2016-86411	2H	95213816	A	T	a	a	a	a	a	a	a	a	a	a	a	a	a	a	a	a	a	a	a	b	b	b	h	b	b	b	b	b	b	h	b	b	b	b	b	b	b	b	b	b	b	h	b	b	a
SCRI_RS_10398	2H	95552422	C	T	a	a	a	a	a	a	a	a	a	a	a	a	a	a	a	a	a	a	a	b	b	b	h	b	b	b	b	b	b	h	b	b	b	b	b	b	b	b	b	b	b	h	b	b	a
JHI-Hv50k-2016-86571	2H	95869593	C	T	a	a	a	a	a	a	a	a	a	a	a	a	a	a	a	a	a	a	a	b	b	b	h	b	b	b	b	b	b	h	b	b	b	b	b	b	b	b	b	b	b	h	b	b	a
JHI-Hv50k-2016-86589	2H	95874343	G	A	a	a	a	a	a	a	a	a	a	a	a	a	a	a	a	a	a	a	a	b	b	b	h	b	b	b	b	b	b	h	b	b	b	b	b	b	b	b	b	b	b	h	b	b	a
JHI-Hv50k-2016-86599	2H	95877573	G	A	a	a	a	a	a	a	a	a	a	a	a	a	a	a	a	a	a	a	a	b	b	b	h	b	b	b	b	b	b	h	b	b	b	b	b	b	b	b	b	b	b	h	b	b	a
SCRI_RS_155546	2H	96044144	A	C	a	a	a	a	a	a	a	a	a	a	a	a	a	a	a	a	a	a	a	b	b	b	h	b	b	b	b	b	b	h	b	b	b	b	b	b	b	b	b	b	b	h	b	b	a
JHI-Hv50k-2016-86624	2H	96044332	A	G	a	a	a	a	a	a	a	a	a	a	a	a	a	a	a	a	a	a	a	b	b	b	h	b	b	b	b	b	b	h	b	b	b	b	b	b	b	b	b	b	b	h	b	b	a
JHI-Hv50k-2016-86629	2H	96045454	A	G	a	a	a	a	a	a	a	a	a	a	a	a	a	a	a	a	a	a	a	b	b	b	h	b	b	b	b	b	b	h	b	b	b	b	b	b	b	b	b	b	b	h	b	b	a
JHI-Hv50k-2016-86652	2H	96520488	T	C	a	a	a	a	a	a	a	a	a	a	a	a	a	a	a	a	a	a	a	b	b	b	h	b	b	b	b	b	b	h	b	b	b	b	b	b	b	b	b	b	b	h	b	b	a
SCRI_RS_144592	2H	96695191	C	T	a	a	a	a	a	a	a	a	a	a	a	a	a	a	a	a	a	a	a	b	b	b	h	b	b	b	b	b	b	h	b	b	b	b	b	b	b	b	b	b	b	h	b	b	a
JHI-Hv50k-2016-86805	2H	97553550	G	C	a	a	a	a	a	a	a	a	a	a	a	a	a	a	a	a	a	a	a	b	b	b	h	b	b	b	b	b	b	h	b	b	b	b	b	b	b	b	b	b	b	h	b	b	a
JHI-Hv50k-2016-86817	2H	97560340	T	C	a	a	a	a	a	a	a	a	a	a	a	a	a	a	a	a	a	a	a	b	b	b	h	b	b	b	b	b	b	h	b	b	b	b	b	b	b	b	b	b	b	h	b	b	a
JHI-Hv50k-2016-86836	2H	97671157	C	T	a	a	a	a	a	a	a	a	a	a	a	a	a	a	a	a	a	a	a	b	b	b	h	b	b	b	b	b	b	h	b	b	b	b	b	b	b	b	b	b	b	h	b	b	a
JHI-Hv50k-2016-86885	2H	97732427	C	T	a	a	a	a	a	a	a	a	a	a	a	a	a	a	a	a	a	a	a	b	b	b	h	b	b	b	b	b	b	h	b	b	b	b	b	b	b	b	b	b	b	h	b	b	a
JHI-Hv50k-2016-86874	2H	97734039	C	T	a	a	a	a	a	a	a	a	a	a	a	a	a	a	a	a	a	a	a	b	b	b	h	b	b	b	b	b	b	h	b	b	b	b	b	b	b	b	b	b	b	h	b	b	a
JHI-Hv50k-2016-86872	2H	97734514	T	A	a	a	a	a	a	a	a	a	a	a	a	a	a	a	a	a	a	a	a	b	b	b	h	b	b	b	b	b	b	h	b	b	b	b	b	b	b	b	b	b	b	h	b	b	a
JHI-Hv50k-2016-86863	2H	97738193	T	C	a	a	a	a	a	a	a	a	a	a	a	a	a	a	a	a	a	a	a	b	b	b	h	b	b	b	b	b	b	h	b	b	b	b	b	b	b	b	b	b	b	h	b	b	a
JHI-Hv50k-2016-86920	2H	98044945	C	G	a	a	a	a	a	a	a	a	a	a	a	a	a	a	a	a	a	a	a	b	b	b	h	b	b	b	b	b	b	h	b	b	b	b	b	b	b	b	b	b	b	h	b	b	a
JHI-Hv50k-2016-86917	2H	98048013	G	A	a	a	a	a	a	a	a	a	a	a	a	a	a	a	a	a	a	a	a	b	b	b	h	b	b	b	b	b	b	h	b	b	b	b	b	b	b	b	b	b	b	h	b	b	a
JHI-Hv50k-2016-86954	2H	98271413	A	T	a	a	a	a	a	a	a	a	a	a	a	a	a	a	a	a	a	a	a	b	b	b	h	b	b	b	b	b	b	h	b	b	b	b	b	b	b	b	b	b	b	h	b	b	a
JHI-Hv50k-2016-87040	2H	99376330	C	T	a	a	a	a	a	a	a	a	a	a	a	a	a	a	a	a	a	a	a	b	b	b	b	b	b	b	b	b	b	b	b	b	b	b	b	b	b	b	b	b	b	b	b	b	a
JHI-Hv50k-2016-87019	2H	99380988	C	T	a	a	a	a	a	a	a	a	a	a	a	a	a	a	a	a	a	a	a	b	b	b	a	b	b	b	b	b	b	a	b	b	b	b	b	b	b	b	b	b	b	a	b	b	a
JHI-Hv50k-2016-87094	2H	99699253	C	T	a	a	a	a	a	a	a	a	a	a	a	a	a	a	a	a	a	a	a	b	b	b	h	b	b	b	b	b	b	h	b	b	b	b	b	b	b	b	b	b	b	h	b	b	a
JHI-Hv50k-2016-87089	2H	99700306	C	T	a	a	a	a	a	a	a	a	a	a	a	a	a	a	a	a	a	a	a	b	b	b	h	b	b	b	b	b	b	h	b	b	b	b	b	b	b	b	b	b	b	h	b	b	a
SCRI_RS_169913	2H	100212916	C	T	a	a	a	a	a	a	a	a	a	a	a	a	a	a	a	a	a	a	a	b	b	b	h	b	b	b	b	b	b	h	b	b	b	b	b	b	b	b	b	b	b	h	b	b	a
JHI-Hv50k-2016-87161	2H	100214654	G	A	a	a	a	a	a	a	a	a	a	a	a	a	a	a	a	a	a	a	a	b	b	b	h	b	b	b	b	b	b	h	b	b	b	b	b	b	b	b	b	b	b	h	b	b	a
JHI-Hv50k-2016-87208	2H	100632461	G	A	a	a	a	a	a	a	a	a	a	a	a	a	a	a	a	a	a	a	a	b	b	b	h	b	b	b	b	b	b	h	b	b	b	b	b	b	b	b	b	b	b	h	b	b	a
JHI-Hv50k-2016-87209	2H	100632505	T	G	a	a	a	a	a	a	a	a	a	a	a	a	a	a	a	a	a	a	a	b	b	b	h	b	b	b	b	b	b	h	b	b	b	b	b	b	b	b	b	b	b	h	b	b	a
BOPA1_2601-171	2H	100634501	G	C	a	a	a	a	a	a	a	a	a	a	a	a	a	a	a	a	a	a	a	b	b	b	h	b	b	b	b	b	b	h	b	b	b	b	b	b	b	b	b	b	b	h	b	b	a
JHI-Hv50k-2016-87242	2H	100974670	A	T	a	a	a	a	a	a	a	a	a	a	a	a	a	a	a	a	a	a	a	b	b	b	h	b	b	b	b	b	b	h	b	b	b	b	b	b	b	b	b	b	b	h	b	b	a
JHI-Hv50k-2016-87243	2H	100975567	T	C	a	a	a	a	a	a	a	a	a	a	a	a	a	a	a	a	a	a	a	b	b	b	h	b	b	b	b	b	b	h	b	b	b	b	b	b	b	b	b	b	b	h	b	b	a
JHI-Hv50k-2016-87244	2H	100976694	A	T	a	a	a	a	a	a	a	a	a	a	a	a	a	a	a	a	a	a	a	b	b	b	h	b	b	b	b	b	b	h	b	b	b	b	b	b	b	b	b	b	b	h	b	b	a
JHI-Hv50k-2016-87248	2H	101117182	T	C	a	a	a	a	a	a	a	a	a	a	a	a	a	a	a	a	a	a	a	b	b	b	h	b	b	b	b	b	b	h	b	b	b	b	b	b	b	b	b	b	b	h	b	b	a
JHI-Hv50k-2016-87253	2H	101124579	C	T	a	a	a	a	a	a	a	a	a	a	a	a	a	a	a	a	a	a	a	b	b	b	h	b	b	b	b	b	b	h	b	b	b	b	b	b	b	b	b	b	b	h	b	b	a
JHI-Hv50k-2016-87257	2H	101297723	A	G	a	a	a	a	a	a	a	a	a	a	a	a	a	a	a	a	a	a	a	b	b	b	h	b	b	b	b	b	b	h	b	b	b	b	b	b	b	b	b	b	b	h	b	b	a
JHI-Hv50k-2016-87256	2H	101298158	T	A	a	a	a	a	a	a	a	a	a	a	a	a	a	a	a	a	a	a	a	b	b	b	h	b	b	b	b	b	b	h	b	b	b	b	b	b	b	b	b	b	b	h	b	b	a
JHI-Hv50k-2016-87289	2H	101471981	C	A	a	a	a	a	a	a	a	a	a	a	a	a	a	a	a	a	a	a	a	b	b	b	h	b	b	b	b	b	b	h	b	b	b	b	b	b	b	b	b	b	b	h	b	b	a
SCRI_RS_195938	2H	101516101	T	G	a	a	a	a	a	a	a	a	a	a	a	a	a	a	a	a	a	a	a	b	b	b	h	b	b	b	b	b	b	h	b	b	b	b	b	b	b	b	b	b	b	h	b	b	a
JHI-Hv50k-2016-87311	2H	101516445	G	C	a	a	a	a	a	a	a	a	a	a	a	a	a	a	a	a	a	a	a	b	b	b	h	b	b	b	b	b	b	h	b	b	b	b	b	b	b	b	b	b	b	h	b	b	a
JHI-Hv50k-2016-87336	2H	101547101	A	C	a	a	a	a	a	a	a	a	a	a	a	a	a	a	a	a	a	a	a	b	b	b	h	b	b	b	b	b	b	h	b	b	b	b	b	b	b	b	b	b	b	h	b	b	a
SCRI_RS_125325	2H	101549170	T	C	a	a	a	a	a	a	a	a	a	a	a	a	a	a	a	a	a	a	a	b	b	b	h	b	b	b	b	b	b	h	b	b	b	b	b	b	b	b	b	b	b	h	b	b	a
JHI-Hv50k-2016-87478	2H	102252954	T	C	a	a	a	a	a	a	a	a	a	a	a	a	a	a	a	a	a	a	a	b	b	b	h	b	b	b	b	b	b	h	b	b	b	b	b	b	b	b	b	b	b	h	b	b	a
JHI-Hv50k-2016-87465	2H	102257186	G	A	a	a	a	a	a	a	a	a	a	a	a	a	a	a	a	a	a	a	a	b	b	b	h	b	b	b	b	b	b	h	b	b	b	b	b	b	b	b	b	b	b	h	b	b	a
SCRI_RS_6099	2H	102852651	C	T	a	a	a	a	a	a	a	a	a	a	a	a	a	a	a	a	a	a	a	b	b	b	h	b	b	b	b	b	b	h	b	b	b	b	b	b	b	b	b	b	b	h	b	b	a
SCRI_RS_194216	2H	102973252	G	T	a	a	a	a	a	a	a	a	a	a	a	a	a	a	a	a	a	a	a	b	b	b	h	b	b	b	b	b	b	h	b	b	b	b	b	b	b	b	b	b	b	h	b	b	a
JHI-Hv50k-2016-87514	2H	102973507	T	C	a	a	a	a	a	a	a	a	a	a	a	a	a	a	a	a	a	a	a	b	b	b	h	b	b	b	b	b	b	h	b	b	b	b	b	b	b	b	b	b	b	h	b	b	a
JHI-Hv50k-2016-87510	2H	102973954	G	C	a	a	a	a	a	a	a	a	a	a	a	a	a	a	a	a	a	a	a	b	b	b	h	b	b	b	b	b	b	h	b	b	b	b	b	b	b	b	b	b	b	h	b	b	a
JHI-Hv50k-2016-87501	2H	102980866	G	C	a	a	a	a	a	a	a	a	a	a	a	a	a	a	a	a	a	a	a	b	b	b	h	b	b	b	b	b	b	h	b	b	b	b	b	b	b	b	b	b	b	h	b	b	a
JHI-Hv50k-2016-87542	2H	103177503	T	C	a	a	a	a	a	a	a	a	a	a	a	a	a	a	a	a	a	a	a	b	b	b	h	b	b	b	b	b	b	h	b	b	b	b	b	b	b	b	b	b	b	h	b	b	a
JHI-Hv50k-2016-87539	2H	103182797	A	G	a	a	a	a	a	a	a	a	a	a	a	a	a	a	a	a	a	a	a	b	b	b	h	b	b	b	b	b	b	h	b	b	b	b	b	b	b	b	b	b	b	h	b	b	a
JHI-Hv50k-2016-87536	2H	103188673	T	A	a	a	a	a	a	a	a	a	a	a	a	a	a	a	a	a	a	a	a	b	b	b	h	b	b	b	b	b	b	h	b	b	b	b	b	b	b	b	b	b	b	h	b	b	a
JHI-Hv50k-2016-87529	2H	103193722	T	A	a	a	a	a	a	a	a	a	a	a	a	a	a	a	a	a	a	a	a	b	b	b	h	b	b	b	b	b	b	h	b	b	b	b	b	b	b	b	b	b	b	h	b	b	a
JHI-Hv50k-2016-87558	2H	103462939	T	G	a	a	a	a	a	a	a	a	a	a	a	a	a	a	a	a	a	a	a	b	b	b	h	b	b	b	b	b	b	h	b	b	b	b	b	b	b	b	b	b	b	h	b	b	a
JHI-Hv50k-2016-87559	2H	103463080	G	A	a	a	a	a	a	a	a	a	a	a	a	a	a	a	a	a	a	a	a	b	b	b	h	b	b	b	b	b	b	h	b	b	b	b	b	b	b	b	b	b	b	h	b	b	a
JHI-Hv50k-2016-87560	2H	103463247	T	C	a	a	a	a	a	a	a	a	a	a	a	a	a	a	a	a	a	a	a	b	b	b	h	b	b	b	b	b	b	h	b	b	b	b	b	b	b	b	b	b	b	h	b	b	a
JHI-Hv50k-2016-87586	2H	103679279	C	T	a	a	a	a	a	a	a	a	a	a	a	a	a	a	a	a	a	a	a	b	b	b	h	b	b	b	b	b	b	h	b	b	b	b	b	b	b	b	b	b	b	h	b	b	a
JHI-Hv50k-2016-87585	2H	103679597	T	C	a	a	a	a	a	a	a	a	a	a	a	a	a	a	a	a	a	a	a	b	b	b	h	b	b	b	b	b	b	h	b	b	b	b	b	b	b	b	b	b	b	h	b	b	a
JHI-Hv50k-2016-87610	2H	103904739	T	A	a	a	a	a	a	a	a	a	a	a	a	a	a	a	a	a	a	a	a	b	b	b	h	b	b	b	b	b	b	h	b	b	b	b	b	b	b	b	b	b	b	h	b	b	a
JHI-Hv50k-2016-87608	2H	103906546	G	A	a	a	a	a	a	a	a	a	a	a	a	a	a	a	a	a	a	a	a	b	b	b	h	b	b	b	b	b	b	h	b	b	b	b	b	b	b	b	b	b	b	h	b	b	a
JHI-Hv50k-2016-87618	2H	104110717	A	T	a	a	a	a	a	a	a	a	a	a	a	a	a	a	a	a	a	a	a	b	b	b	h	b	b	b	b	b	b	h	b	b	b	b	b	b	b	b	b	b	b	h	b	b	a
JHI-Hv50k-2016-87619	2H	104110885	A	G	a	a	a	a	a	a	a	a	a	a	a	a	a	a	a	a	a	a	a	b	b	b	h	b	b	b	b	b	b	h	b	b	b	b	b	b	b	b	b	b	b	h	b	b	a
JHI-Hv50k-2016-87627	2H	104113897	C	T	a	a	a	a	a	a	a	a	a	a	a	a	a	a	a	a	a	a	a	b	b	b	h	b	b	b	b	b	b	h	b	b	b	b	b	b	b	b	b	b	b	h	b	b	a
SCRI_RS_187110	2H	104562960	T	C	a	a	a	a	a	a	a	a	a	a	a	a	a	a	a	a	a	a	a	b	b	b	h	b	b	b	b	b	b	h	b	b	b	b	b	b	b	b	b	b	b	h	b	b	a
JHI-Hv50k-2016-87713	2H	105038142	T	C	a	a	a	a	a	a	a	a	a	a	a	a	a	a	a	a	a	a	a	b	b	b	h	b	b	b	b	b	b	h	b	b	b	b	b	b	b	b	b	b	b	h	b	b	a
JHI-Hv50k-2016-87717	2H	105238191	A	C	a	a	a	a	a	a	a	a	a	a	a	a	a	a	a	a	a	a	a	b	b	b	h	b	b	b	b	b	b	h	b	b	b	b	b	b	b	b	b	b	b	h	b	b	a
BOPA2_12_31288	2H	105238411	G	A	a	a	a	a	a	a	a	a	a	a	a	a	a	a	a	a	a	a	a	b	b	b	h	b	b	b	b	b	b	h	b	b	b	b	b	b	b	b	b	b	b	h	b	b	a
JHI-Hv50k-2016-87726	2H	105240281	G	A	a	a	a	a	a	a	a	a	a	a	a	a	a	a	a	a	a	a	a	b	b	b	h	b	b	b	b	b	b	h	b	b	b	b	b	b	b	b	b	b	b	h	b	b	a
JHI-Hv50k-2016-87752	2H	105886373	A	G	a	a	a	a	a	a	a	a	a	a	a	a	a	a	a	a	a	a	a	b	b	b	h	b	b	b	b	b	b	h	b	b	b	b	b	b	b	b	b	b	b	h	b	b	a
JHI-Hv50k-2016-87782	2H	106187197	T	C	a	a	a	a	a	a	a	a	a	a	a	a	a	a	a	a	a	a	a	b	b	b	h	b	b	b	b	b	b	h	b	b	b	b	b	b	b	b	b	b	b	h	b	b	a
JHI-Hv50k-2016-87770	2H	106190287	T	A	a	a	a	a	a	a	a	a	a	a	a	a	a	a	a	a	a	a	a	b	b	b	h	b	b	b	b	b	b	h	b	b	b	b	b	b	b	b	b	b	b	h	b	b	a
JHI-Hv50k-2016-87760	2H	106192268	A	G	a	a	a	a	a	a	a	a	a	a	a	a	a	a	a	a	a	a	a	b	b	b	h	b	b	b	b	b	b	h	b	b	b	b	b	b	b	b	b	b	b	h	b	b	a
JHI-Hv50k-2016-87809	2H	107028600	G	C	a	a	a	a	a	a	a	a	a	a	a	a	a	a	a	a	a	a	a	b	b	b	h	b	b	b	b	b	b	h	b	b	b	b	b	b	b	b	b	b	b	h	b	b	a
JHI-Hv50k-2016-87813	2H	107030534	A	G	a	a	a	a	a	a	a	a	a	a	a	a	a	a	a	a	a	a	a	b	b	b	h	b	b	b	b	b	b	h	b	b	b	b	b	b	b	b	b	b	b	h	b	b	a
JHI-Hv50k-2016-87838	2H	107452780	A	C	a	a	a	a	a	a	a	a	a	a	a	a	a	a	a	a	a	a	a	b	b	b	h	b	b	b	b	b	b	h	b	b	b	b	b	b	b	b	b	b	b	h	b	b	a
SCRI_RS_30973	2H	107453701	G	A	a	a	a	a	a	a	a	a	a	a	a	a	a	a	a	a	a	a	a	b	b	b	h	b	b	b	b	b	b	h	b	b	b	b	b	b	b	b	b	b	b	h	b	b	a
SCRI_RS_186443	2H	107676891	C	T	a	a	a	a	a	a	a	a	a	a	a	a	a	a	a	a	a	a	a	b	b	b	h	b	b	b	b	b	b	h	b	b	b	b	b	b	b	b	b	b	b	h	b	b	a
JHI-Hv50k-2016-87900	2H	108007845	G	A	a	a	a	a	a	a	a	a	a	a	a	a	a	a	a	a	a	a	a	b	b	b	a	b	b	b	b	b	b	a	b	b	b	b	b	b	b	b	b	b	b	a	b	b	a
JHI-Hv50k-2016-87899	2H	108007990	T	A	a	a	a	a	a	a	a	a	a	a	a	a	a	a	a	a	a	a	a	b	b	b	h	b	b	b	b	b	b	h	b	b	b	b	b	b	b	b	b	b	b	h	b	b	a
JHI-Hv50k-2016-87887	2H	108010667	C	T	a	a	a	a	a	a	a	a	a	a	a	a	a	a	a	a	a	a	a	b	b	b	h	b	b	b	b	b	b	h	b	b	b	b	b	b	b	b	b	b	b	h	b	b	a
JHI-Hv50k-2016-87985	2H	108807067	A	T	a	a	a	a	a	a	a	a	a	a	a	a	a	a	a	a	a	a	a	b	b	b	h	b	b	b	b	b	b	h	b	b	b	b	b	b	b	b	b	b	b	h	b	b	a
JHI-Hv50k-2016-87978	2H	108809408	A	G	a	a	a	a	a	a	a	a	a	a	a	a	a	a	a	a	a	a	a	b	b	b	h	b	b	b	b	b	b	h	b	b	b	b	b	b	b	b	b	b	b	h	b	b	a
JHI-Hv50k-2016-87976	2H	108875572	A	T	a	a	a	a	a	a	a	a	a	a	a	a	a	a	a	a	a	a	a	b	b	b	h	b	b	b	b	b	b	h	b	b	b	b	b	b	b	b	b	b	b	h	b	b	a
JHI-Hv50k-2016-87973	2H	108876204	T	A	a	a	a	a	a	a	a	a	a	a	a	a	a	a	a	a	a	a	a	b	b	b	h	b	b	b	b	b	b	h	b	b	b	b	b	b	b	b	b	b	b	h	b	b	a
BOPA2_12_30251	2H	108889018	T	A	a	a	a	a	a	a	a	a	a	a	a	a	a	a	a	a	a	a	a	b	b	b	h	b	b	b	b	b	b	h	b	b	b	b	b	b	b	b	b	b	b	h	b	b	a
JHI-Hv50k-2016-88014	2H	109599017	G	A	a	a	a	a	a	a	a	a	a	a	a	a	a	a	a	a	a	a	a	b	b	b	h	b	b	b	b	b	b	h	b	b	b	b	b	b	b	b	b	b	b	h	b	b	a
JHI-Hv50k-2016-88019	2H	109768352	A	C	a	a	a	a	a	a	a	a	a	a	a	a	a	a	a	a	a	a	a	b	b	b	h	b	b	b	b	b	b	h	b	b	b	b	b	b	b	b	b	b	b	h	b	b	a
JHI-Hv50k-2016-88046	2H	109973742	A	G	a	a	a	a	a	a	a	a	a	a	a	a	a	a	a	a	a	a	a	b	b	b	h	b	b	b	b	b	b	h	b	b	b	b	b	b	b	b	b	b	b	h	b	b	a
JHI-Hv50k-2016-88059	2H	110199344	G	C	a	a	a	a	a	a	a	a	a	a	a	a	a	a	a	a	a	a	a	b	b	b	h	b	b	b	b	b	b	h	b	b	b	b	b	b	b	b	b	b	b	h	b	b	a
JHI-Hv50k-2016-88124	2H	110787157	T	C	a	a	a	a	a	a	a	a	a	a	a	a	a	a	a	a	a	a	a	b	b	b	h	b	b	b	b	b	b	h	b	b	b	b	b	b	b	b	b	b	b	h	b	b	a
JHI-Hv50k-2016-88182	2H	111067334	A	G	a	a	a	a	a	a	a	a	a	a	a	a	a	a	a	a	a	a	a	b	b	b	h	b	b	b	b	b	b	h	b	b	b	b	b	b	b	b	b	b	b	h	b	b	a
JHI-Hv50k-2016-88372	2H	112567956	G	A	a	a	a	a	a	a	a	a	a	a	a	a	a	a	a	a	a	a	a	b	b	b	h	b	b	b	b	b	b	h	b	b	b	b	b	b	b	b	b	b	b	h	b	b	a
BOPA1_8889-842	2H	112663998	A	G	a	a	a	a	a	a	a	a	a	a	a	a	a	a	a	a	a	a	a	b	b	b	h	b	b	b	b	b	b	h	b	b	b	b	b	b	b	b	b	b	b	h	b	b	a
JHI-Hv50k-2016-88334	2H	112768382	T	C	a	a	a	a	a	a	a	a	a	a	a	a	a	a	a	a	a	a	a	b	b	b	h	b	b	b	b	b	b	h	b	b	b	b	b	b	b	b	b	b	b	h	b	b	a
JHI-Hv50k-2016-88275	2H	112939990	C	T	a	a	a	a	a	a	a	a	a	a	a	a	a	a	a	a	a	a	a	b	b	b	h	b	b	b	b	b	b	h	b	b	b	b	b	b	b	b	b	b	b	h	b	b	a
SCRI_RS_206492	2H	113173686	A	C	a	a	a	a	a	a	a	a	a	a	a	a	a	a	a	a	a	a	a	b	b	b	h	b	b	b	b	b	b	h	b	b	b	b	b	b	b	b	b	b	b	h	b	b	a
JHI-Hv50k-2016-88492	2H	113495848	A	G	a	a	a	a	a	a	a	a	a	a	a	a	a	a	a	a	a	a	a	b	b	b	h	b	b	b	b	b	b	h	b	b	b	b	b	b	b	b	b	b	b	h	b	b	a
JHI-Hv50k-2016-88660	2H	114661833	T	C	a	a	a	a	a	a	a	a	a	a	a	a	a	a	a	a	a	a	a	b	b	b	h	b	b	b	b	b	b	h	b	b	b	b	b	b	b	b	b	b	b	h	b	b	a
JHI-Hv50k-2016-88665	2H	114864194	C	T	a	a	a	a	a	a	a	a	a	a	a	a	a	a	a	a	a	a	a	b	b	b	h	b	b	b	b	b	b	h	b	b	b	b	b	b	b	b	b	b	b	h	b	b	a
BOPA2_12_31408	2H	114938741	A	G	a	a	a	a	a	a	a	a	a	a	a	a	a	a	a	a	a	a	a	b	b	b	h	b	b	b	b	b	b	h	b	b	b	b	b	b	b	b	b	b	b	h	b	b	a
JHI-Hv50k-2016-88674	2H	114946259	G	A	a	a	a	a	a	a	a	a	a	a	a	a	a	a	a	a	a	a	a	b	b	b	h	b	b	b	b	b	b	h	b	b	b	b	b	b	b	b	b	b	b	h	b	b	a
SCRI_RS_158123	2H	115368935	A	C	a	a	a	a	a	a	a	a	a	a	a	a	a	a	a	a	a	a	a	b	b	b	h	b	b	b	b	b	b	h	b	b	b	b	b	b	b	b	b	b	b	h	b	b	a
JHI-Hv50k-2016-88730	2H	115840310	T	C	a	a	a	a	a	a	a	a	a	a	a	a	a	a	a	a	a	a	a	b	b	b	h	b	b	b	b	b	b	h	b	b	b	b	b	b	b	b	b	b	b	h	b	b	a
JHI-Hv50k-2016-89308	2H	134397889	C	A	a	a	a	a	a	a	a	a	a	a	a	a	a	a	a	a	a	a	a	b	b	b	h	b	b	b	b	b	b	h	b	b	b	b	b	b	b	b	b	b	b	h	b	b	a
JHI-Hv50k-2016-89479	2H	137697420	T	G	a	a	a	a	a	a	a	a	a	a	a	a	a	a	a	a	a	a	a	b	b	b	h	b	b	b	b	b	b	h	b	b	b	b	b	b	b	b	b	b	b	h	b	b	a
SCRI_RS_106444	2H	139369230	G	A	a	a	a	a	a	a	a	a	a	a	a	a	a	a	a	a	a	a	a	b	b	b	h	b	b	b	b	b	b	h	b	b	b	b	b	b	b	b	b	b	b	h	b	b	a
SCRI_RS_131325	2H	140803909	C	T	a	a	a	a	a	a	a	a	a	a	a	a	a	a	a	a	a	a	a	b	b	b	h	b	b	b	b	b	b	h	b	b	b	b	b	b	b	b	b	b	b	h	b	b	a
SCRI_RS_135633	2H	160022796	C	T	a	a	a	a	a	a	a	a	a	a	a	a	a	a	a	a	a	a	a	b	b	b	h	b	b	b	b	b	b	h	b	b	b	b	b	b	b	b	b	b	b	h	b	b	a
SCRI_RS_220718	2H	163547061	A	G	a	a	a	a	a	a	a	a	a	a	a	a	a	a	a	a	a	a	a	b	b	b	h	b	b	b	b	b	b	h	b	b	b	b	b	b	b	b	b	b	b	h	b	b	a
JHI-Hv50k-2016-90572	2H	163949295	A	G	a	a	a	a	a	a	a	a	a	a	a	a	a	a	a	a	a	a	a	b	b	b	h	b	b	b	b	b	b	h	b	b	b	b	b	b	b	b	b	b	b	h	b	b	a
BOPA1_5759-478	2H	164050763	A	G	a	a	a	a	a	a	a	a	a	a	a	a	a	a	a	a	a	a	a	b	b	b	h	b	b	b	b	b	b	h	b	b	b	b	b	b	b	b	b	b	b	h	b	b	a
SCRI_RS_219675	2H	164856816	G	A	a	a	a	a	a	a	a	a	a	a	a	a	a	a	a	a	a	a	a	b	b	b	h	b	b	b	b	b	b	h	b	b	b	b	b	b	b	b	b	b	b	h	b	b	a
JHI-Hv50k-2016-90623	2H	164862300	T	A	a	a	a	a	a	a	a	a	a	a	a	a	a	a	a	a	a	a	a	b	b	b	h	b	b	b	b	b	b	h	b	b	b	b	b	b	b	b	b	b	b	h	b	b	a
JHI-Hv50k-2016-90633	2H	165037659	T	C	a	a	a	a	a	a	a	a	a	a	a	a	a	a	a	a	a	a	a	b	b	b	h	b	b	b	b	b	b	h	b	b	b	b	b	b	b	b	b	b	b	h	b	b	a
JHI-Hv50k-2016-90634	2H	165037834	G	T	a	a	a	a	a	a	a	a	a	a	a	a	a	a	a	a	a	a	a	b	b	b	h	b	b	b	b	b	b	h	b	b	b	b	b	b	b	b	b	b	b	h	b	b	a
JHI-Hv50k-2016-90638	2H	165428931	G	C	a	a	a	a	a	a	a	a	a	a	a	a	a	a	a	a	a	a	a	b	b	b	h	b	b	b	b	b	b	h	b	b	b	b	b	b	b	b	b	b	b	h	b	b	a
JHI-Hv50k-2016-90688	2H	166016717	G	C	a	a	a	a	a	a	a	a	a	a	a	a	a	a	a	a	a	a	a	b	b	b	h	b	b	b	b	b	b	h	b	b	b	b	b	b	b	b	b	b	b	h	b	b	a
JHI-Hv50k-2016-90680	2H	166086289	G	C	a	a	a	a	a	a	a	a	a	a	a	a	a	a	a	a	a	a	a	b	b	b	h	b	b	b	b	b	b	h	b	b	b	b	b	b	b	b	b	b	b	h	b	b	a
JHI-Hv50k-2016-90727	2H	166359908	C	T	a	a	a	a	a	a	a	a	a	a	a	a	a	a	a	a	a	a	a	b	b	b	h	b	b	b	b	b	b	h	b	b	b	b	b	b	b	b	b	b	b	h	b	b	a
SCRI_RS_132200	2H	166379374	T	C	a	a	a	a	a	a	a	a	a	a	a	a	a	a	a	a	a	a	a	b	b	b	h	b	b	b	b	b	b	h	b	b	b	b	b	b	b	b	b	b	b	h	b	b	a
SCRI_RS_98229	2H	166913488	C	A	a	a	a	a	a	a	a	a	a	a	a	a	a	a	a	a	a	a	a	b	b	b	h	b	b	b	b	b	b	h	b	b	b	b	b	b	b	b	b	b	b	h	b	b	a
JHI-Hv50k-2016-90756	2H	166917068	A	G	a	a	a	a	a	a	a	a	a	a	a	a	a	a	a	a	a	a	a	b	b	b	h	b	b	b	b	b	b	h	b	b	b	b	b	b	b	b	b	b	b	h	b	b	a
JHI-Hv50k-2016-90748	2H	167027454	G	A	a	a	a	a	a	a	a	a	a	a	a	a	a	a	a	a	a	a	a	b	b	b	h	b	b	b	b	b	b	h	b	b	b	b	b	b	b	b	b	b	b	h	b	b	a
SCRI_RS_186840	2H	167675863	A	G	a	a	a	a	a	a	a	a	a	a	a	a	a	a	a	a	a	a	a	b	b	b	h	b	b	b	b	b	b	h	b	b	b	b	b	b	b	b	b	b	b	h	b	b	a
SCRI_RS_151459	2H	167683123	G	A	a	a	a	a	a	a	a	a	a	a	a	a	a	a	a	a	a	a	a	b	b	b	h	b	b	b	b	b	b	h	b	b	b	b	b	b	b	b	b	b	b	h	b	b	a
SCRI_RS_146010	2H	168108743	T	C	a	a	a	a	a	a	a	a	a	a	a	a	a	a	a	a	a	a	a	b	b	b	h	b	b	b	b	b	b	h	b	b	b	b	b	b	b	b	b	b	b	h	b	b	a
JHI-Hv50k-2016-90815	2H	168111048	C	T	a	a	a	a	a	a	a	a	a	a	a	a	a	a	a	a	a	a	a	b	b	b	h	b	b	b	b	b	b	h	b	b	b	b	b	b	b	b	b	b	b	h	b	b	a
SCRI_RS_192676	2H	168405151	C	T	a	a	a	a	a	a	a	a	a	a	a	a	a	a	a	a	a	a	a	b	b	b	h	b	b	b	b	b	b	h	b	b	b	b	b	b	b	b	b	b	b	h	b	b	a
JHI-Hv50k-2016-90856	2H	168598610	A	G	a	a	a	a	a	a	a	a	a	a	a	a	a	a	a	a	a	a	a	b	b	b	h	b	b	b	b	b	b	h	b	b	b	b	b	b	b	b	b	b	b	h	b	b	a
BOPA2_12_30634	2H	168608426	G	A	a	a	a	a	a	a	a	a	a	a	a	a	a	a	a	a	a	a	a	b	b	b	h	b	b	b	b	b	b	h	b	b	b	b	b	b	b	b	b	b	b	h	b	b	a
JHI-Hv50k-2016-90859	2H	168991383	G	C	a	a	a	a	a	a	a	a	a	a	a	a	a	a	a	a	a	a	a	b	b	b	h	b	b	b	b	b	b	h	b	b	b	b	b	b	b	b	b	b	b	h	b	b	a
BOPA1_411-495	2H	168991960	C	A	a	a	a	a	a	a	a	a	a	a	a	a	a	a	a	a	a	a	a	b	b	b	h	b	b	b	b	b	b	h	b	b	b	b	b	b	b	b	b	b	b	h	b	b	a
JHI-Hv50k-2016-90865	2H	169367031	T	C	a	a	a	a	a	a	a	a	a	a	a	a	a	a	a	a	a	a	a	b	b	b	h	b	b	b	b	b	b	h	b	b	b	b	b	b	b	b	b	b	b	h	b	b	a
JHI-Hv50k-2016-90896	2H	169989537	G	A	a	a	a	a	a	a	a	a	a	a	a	a	a	a	a	a	a	a	a	b	b	b	h	b	b	b	b	b	b	h	b	b	b	b	b	b	b	b	b	b	b	h	b	b	a
SCRI_RS_204254	2H	172258354	A	G	a	a	a	a	a	a	a	a	a	a	a	a	a	a	a	a	a	a	a	b	b	b	h	b	b	b	b	b	b	h	b	b	b	b	b	b	b	b	b	b	b	h	b	b	a
JHI-Hv50k-2016-90919	2H	172534217	C	T	a	a	a	a	a	a	a	a	a	a	a	a	a	a	a	a	a	a	a	b	b	b	h	b	b	b	b	b	b	h	b	b	b	b	b	b	b	b	b	b	b	h	b	b	a
JHI-Hv50k-2016-90954	2H	173475821	A	C	a	a	a	a	a	a	a	a	a	a	a	a	a	a	a	a	a	a	a	b	b	b	h	b	b	b	b	b	b	h	b	b	b	b	b	b	b	b	b	b	b	h	b	b	a
JHI-Hv50k-2016-90971	2H	173730025	T	C	a	a	a	a	a	a	a	a	a	a	a	a	a	a	a	a	a	a	a	b	b	b	h	b	b	b	b	b	b	h	b	b	b	b	b	b	b	b	b	b	b	h	b	b	a
JHI-Hv50k-2016-90993	2H	173821318	G	A	a	a	a	a	a	a	a	a	a	a	a	a	a	a	a	a	a	a	a	b	b	b	h	b	b	b	b	b	b	h	b	b	b	b	b	b	b	b	b	b	b	h	b	b	a
SCRI_RS_141874	2H	173823915	G	A	a	a	a	a	a	a	a	a	a	a	a	a	a	a	a	a	a	a	a	b	b	b	h	b	b	b	b	b	b	h	b	b	b	b	b	b	b	b	b	b	b	h	b	b	a
JHI-Hv50k-2016-91006	2H	175710547	G	T	a	a	a	a	a	a	a	a	a	a	a	a	a	a	a	a	a	a	a	b	b	b	h	b	b	b	b	b	b	h	b	b	b	b	b	b	b	b	b	b	b	h	b	b	a
JHI-Hv50k-2016-91028	2H	176166802	C	T	a	a	a	a	a	a	a	a	a	a	a	a	a	a	a	a	a	a	a	b	b	b	h	b	b	b	b	b	b	h	b	b	b	b	b	b	b	b	b	b	b	h	b	b	a
BOPA1_ABC01644-1-3-379	2H	176319772	G	A	a	a	a	a	a	a	a	a	a	a	a	a	a	a	a	a	a	a	a	b	b	b	h	b	b	b	b	b	b	h	b	b	b	b	b	b	b	b	b	b	b	h	b	b	a
JHI-Hv50k-2016-91056	2H	176320006	T	C	a	a	a	a	a	a	a	a	a	a	a	a	a	a	a	a	a	a	a	b	b	b	h	b	b	b	b	b	b	h	b	b	b	b	b	b	b	b	b	b	b	h	b	b	a
BOPA1_7932-687	2H	180576953	A	G	a	a	a	a	a	a	a	a	a	a	a	a	a	a	a	a	a	a	a	b	b	b	h	b	b	b	b	b	b	h	b	b	b	b	b	b	b	b	b	b	b	h	b	b	a
JHI-Hv50k-2016-91125	2H	181894465	G	T	a	a	a	a	a	a	a	a	a	a	a	a	a	a	a	a	a	a	a	b	h	b	h	b	b	b	h	h	b	h	h	h	h	h	b	b	h	b	b	b	h	h	b	h	a
JHI-Hv50k-2016-91131	2H	182684043	G	A	a	a	a	a	a	a	a	a	a	a	a	a	a	a	a	a	a	a	a	b	b	b	h	b	b	b	b	b	b	h	b	b	b	b	b	b	b	b	b	b	b	h	b	b	a
JHI-Hv50k-2016-91134	2H	182914349	C	T	a	a	a	a	a	a	a	a	a	a	a	a	a	a	a	a	a	a	a	b	b	b	h	b	b	b	b	b	b	h	b	b	b	b	b	b	b	b	b	b	b	h	b	b	a
SCRI_RS_228442	2H	183915298	C	T	a	a	a	a	a	a	a	a	a	a	a	a	a	a	a	a	a	a	a	b	b	b	h	b	b	b	b	b	b	h	b	b	b	b	b	b	b	b	b	b	b	h	b	b	a
JHI-Hv50k-2016-91144	2H	184790811	C	T	a	a	a	a	a	a	a	a	a	a	a	a	a	a	a	a	a	a	a	b	b	b	h	b	b	b	b	b	b	h	b	b	b	b	b	b	b	b	b	b	b	h	b	b	a
JHI-Hv50k-2016-91150	2H	184950813	T	C	a	a	a	a	a	a	a	a	a	a	a	a	a	a	a	a	a	a	a	b	b	b	b	b	b	b	b	b	b	b	b	b	b	b	b	b	b	b	b	b	b	b	b	b	a
JHI-Hv50k-2016-91157	2H	187016750	G	C	a	a	a	a	a	a	a	a	a	a	a	a	a	a	a	a	a	a	a	b	b	b	h	b	b	b	b	b	b	h	b	b	b	b	b	b	b	b	b	b	b	h	b	b	a
JHI-Hv50k-2016-91167	2H	187869357	A	C	a	a	a	a	a	a	a	a	a	a	a	a	a	a	a	a	a	a	a	b	b	b	h	b	b	b	b	b	b	h	b	b	b	b	b	b	b	b	b	b	b	h	b	b	a
BOPA2_12_30828	2H	189269966	G	A	a	a	a	a	a	a	a	a	a	a	a	a	a	a	a	a	a	a	a	b	b	b	h	b	b	b	b	b	b	h	b	b	b	b	b	b	b	b	b	b	b	h	b	b	a
JHI-Hv50k-2016-91201	2H	191266088	G	A	a	a	a	a	a	a	a	a	a	a	a	a	a	a	a	a	a	a	a	b	b	b	h	b	b	b	b	b	b	h	b	b	b	b	b	b	b	b	b	b	b	h	b	b	a
JHI-Hv50k-2016-91226	2H	194228938	C	T	a	a	a	a	a	a	a	a	a	a	a	a	a	a	a	a	a	a	a	b	b	b	h	b	b	b	b	b	b	h	b	b	b	b	b	b	b	b	b	b	b	h	b	b	a
SCRI_RS_198865	2H	194499433	G	A	a	a	a	a	a	a	a	a	a	a	a	a	a	a	a	a	a	a	a	b	b	b	h	b	b	b	b	b	b	h	b	b	b	b	b	b	b	b	b	b	b	h	b	b	a
BOPA1_4233-63	2H	195773770	G	C	a	a	a	a	a	a	a	a	a	a	a	a	a	a	a	a	a	a	a	b	b	b	h	b	b	b	b	b	b	h	b	b	b	b	b	b	b	b	b	b	b	h	b	b	a
JHI-Hv50k-2016-91246	2H	197207131	C	A	a	a	a	a	a	a	a	a	a	a	a	a	a	a	a	a	a	a	a	b	b	b	h	b	b	b	b	b	b	h	b	b	b	b	b	b	b	b	b	b	b	h	b	b	a
JHI-Hv50k-2016-91257	2H	197746099	C	A	a	a	a	a	a	a	a	a	a	a	a	a	a	a	a	a	a	a	a	b	b	b	h	b	b	b	b	b	b	h	b	b	b	b	b	b	b	b	b	b	b	h	b	b	a
JHI-Hv50k-2016-91278	2H	200245526	T	C	a	a	a	a	a	a	a	a	a	a	a	a	a	a	a	a	a	a	a	b	b	b	h	b	b	b	b	b	b	h	b	b	b	b	b	b	b	b	b	b	b	h	b	b	a
JHI-Hv50k-2016-91289	2H	200265081	C	T	a	a	a	a	a	a	a	a	a	a	a	a	a	a	a	a	a	a	a	b	b	b	h	b	b	b	b	b	b	h	b	b	b	b	b	b	b	b	b	b	b	h	b	b	a
JHI-Hv50k-2016-91302	2H	200306035	C	T	a	a	a	a	a	a	a	a	a	a	a	a	a	a	a	a	a	a	a	b	b	b	h	b	b	b	b	b	b	h	b	b	b	b	b	b	b	b	b	b	b	h	b	b	a
JHI-Hv50k-2016-91311	2H	200507745	G	T	a	a	a	a	a	a	a	a	a	a	a	a	a	a	a	a	a	a	a	b	b	b	h	b	b	b	b	b	b	h	b	b	b	b	b	b	b	b	b	b	b	h	b	b	a
JHI-Hv50k-2016-91329	2H	201150775	C	G	a	a	a	a	a	a	a	a	a	a	a	a	a	a	a	a	a	a	a	b	b	b	h	b	b	b	b	b	b	h	b	b	b	b	b	b	b	b	b	b	b	h	b	b	a
JHI-Hv50k-2016-91345	2H	201949855	T	C	a	a	a	a	a	a	a	a	a	a	a	a	a	a	a	a	a	a	a	b	b	b	h	b	b	b	b	b	b	h	b	b	b	b	b	b	b	b	b	b	b	h	b	b	a
JHI-Hv50k-2016-91390	2H	202326028	C	G	a	a	a	a	a	a	a	a	a	a	a	a	a	a	a	a	a	a	a	b	b	b	h	b	b	b	b	b	b	h	b	b	b	b	b	b	b	b	b	b	b	h	b	b	a
JHI-Hv50k-2016-91422	2H	202783274	G	T	a	a	a	a	a	a	a	a	a	a	a	a	a	a	a	a	a	a	a	b	b	b	h	b	b	b	b	b	b	h	b	b	b	b	b	b	b	b	b	b	b	h	b	b	a
JHI-Hv50k-2016-91451	2H	203160692	A	G	a	a	a	a	a	a	a	a	a	a	a	a	a	a	a	a	a	a	a	b	b	b	h	b	b	b	b	b	b	h	b	b	b	b	b	b	b	b	b	b	b	h	b	b	a
BOPA1_10719-459	2H	203689847	A	G	a	a	a	a	a	a	a	a	a	a	a	a	a	a	a	a	a	a	a	b	b	b	h	b	b	b	b	b	b	h	b	b	b	b	b	b	b	b	b	b	b	h	b	b	a
JHI-Hv50k-2016-91495	2H	203704358	T	C	a	a	a	a	a	a	a	a	a	a	a	a	a	a	a	a	a	a	a	b	b	b	h	b	b	b	b	b	b	h	b	b	b	b	b	b	b	b	b	b	b	h	b	b	a
JHI-Hv50k-2016-91494	2H	203704669	T	C	a	a	a	a	a	a	a	a	a	a	a	a	a	a	a	a	a	a	a	b	b	b	h	b	b	b	b	b	b	h	b	b	b	b	b	b	b	b	b	b	b	h	b	b	a
JHI-Hv50k-2016-91587	2H	205613087	C	T	a	a	a	a	a	a	a	a	a	a	a	a	a	a	a	a	a	a	a	b	b	b	h	b	b	b	b	b	b	b	b	b	b	b	b	b	b	b	b	b	b	h	b	b	a
BOPA2_12_10474	2H	206015792	A	G	a	a	a	a	a	a	a	a	a	a	a	a	a	a	a	a	a	a	a	b	b	b	h	b	b	b	b	b	b	b	b	b	b	b	b	b	b	b	b	b	b	h	b	b	a
SCRI_RS_240011	2H	206815873	A	C	a	a	a	a	a	a	a	a	a	a	a	a	a	a	a	a	a	a	a	b	b	b	h	b	b	b	b	b	b	b	b	b	b	b	b	b	b	b	b	b	b	h	b	b	a
SCRI_RS_194604	2H	206819970	C	T	a	a	a	a	a	a	a	a	a	a	a	a	a	a	a	a	a	a	a	b	b	b	h	b	b	b	b	b	b	b	b	b	b	b	b	b	b	b	b	b	b	h	b	b	a
SCRI_RS_55840	2H	207292093	A	C	a	a	a	a	a	a	a	a	a	a	a	a	a	a	a	a	a	a	a	b	b	b	h	b	b	b	b	b	b	b	b	b	b	b	b	b	b	b	b	b	b	h	b	b	a
SCRI_RS_137018	2H	208031565	C	G	a	a	a	a	a	a	a	a	a	a	a	a	a	a	a	a	a	a	a	b	b	b	h	b	b	b	b	b	b	b	b	b	b	b	b	b	b	b	b	b	b	h	b	b	a
SCRI_RS_182959	2H	208039115	C	T	a	a	a	a	a	a	a	a	a	a	a	a	a	a	a	a	a	a	a	b	b	b	h	b	b	b	b	b	b	b	b	b	b	b	b	b	b	b	b	b	b	h	b	b	a
BOPA1_2998-508	2H	208375495	A	G	a	a	a	a	a	a	a	a	a	a	a	a	a	a	a	a	a	a	a	b	b	b	h	b	b	b	b	b	b	b	b	b	b	b	b	b	b	b	b	b	b	h	b	b	a
JHI-Hv50k-2016-91660	2H	209249338	C	T	a	a	a	a	a	a	a	a	a	a	a	a	a	a	a	a	a	a	a	b	b	b	h	b	b	b	b	b	b	b	b	b	b	b	b	b	b	b	b	b	b	h	b	b	a
JHI-Hv50k-2016-91681	2H	210848831	C	A	a	a	a	a	a	a	a	a	a	a	a	a	a	a	a	a	a	a	a	b	b	b	h	b	b	b	b	b	b	b	b	b	b	b	b	b	b	b	b	b	b	h	b	b	a
SCRI_RS_87934	2H	215373753	T	C	a	a	a	a	a	a	a	a	a	a	a	a	a	a	a	a	a	a	a	b	b	b	h	b	b	b	b	b	b	b	b	b	b	b	b	b	b	b	b	b	b	h	b	b	a
BOPA1_ABC14943-1-2-466	2H	215895944	C	A	a	a	a	a	a	a	a	a	a	a	a	a	a	a	a	a	a	a	a	b	b	b	h	b	b	b	b	b	b	b	b	b	b	b	b	b	b	b	b	b	b	h	b	b	a
JHI-Hv50k-2016-91815	2H	217395557	G	A	a	a	a	a	a	a	a	a	a	a	a	a	a	a	a	a	a	a	a	b	b	b	h	b	b	b	b	b	b	b	b	b	b	b	b	b	b	b	b	b	b	h	b	b	a
BOPA2_12_30042	2H	218841083	A	G	a	a	a	a	a	a	a	a	a	a	a	a	a	a	a	a	a	a	a	b	b	b	h	b	b	b	b	b	b	b	b	b	b	b	b	b	b	b	b	b	b	h	b	b	a
SCRI_RS_160277	2H	219129381	C	T	a	a	a	a	a	a	a	a	a	a	a	a	a	a	a	a	a	a	a	b	b	b	h	b	b	b	b	b	b	b	b	b	b	b	b	b	b	b	b	b	b	h	b	b	a
BOPA2_12_10099	2H	219981504	A	G	a	a	a	a	a	a	a	a	a	a	a	a	a	a	a	a	a	a	a	b	b	b	h	b	b	b	b	b	b	b	b	b	b	b	b	b	b	b	b	b	b	h	b	b	a
BOPA1_2802-685	2H	221627205	A	G	a	a	a	a	a	a	a	a	a	a	a	a	a	a	a	a	a	a	a	b	b	b	h	b	b	b	b	b	b	b	b	b	b	b	b	b	b	b	b	b	b	h	b	b	a
JHI-Hv50k-2016-91952	2H	224081977	C	G	a	a	a	a	a	a	a	a	a	a	a	a	a	a	a	a	a	a	a	b	b	b	h	b	b	b	b	b	b	b	b	b	b	b	b	b	b	b	b	b	b	h	b	b	a
SCRI_RS_151921	2H	226700347	A	G	a	a	a	a	a	a	a	a	a	a	a	a	a	a	a	a	a	a	a	b	b	b	h	b	b	b	b	b	b	b	b	b	b	b	b	b	b	b	b	b	b	h	b	b	a
SCRI_RS_193756	2H	226824856	T	C	a	a	a	a	a	a	a	a	a	a	a	a	a	a	a	a	a	a	a	b	b	b	h	b	b	b	b	b	b	b	b	b	b	b	b	b	b	b	b	b	b	h	b	b	a
SCRI_RS_185513	2H	230445616	C	T	a	a	a	a	a	a	a	a	a	a	a	a	a	a	a	a	a	a	a	b	b	b	h	b	b	b	b	b	b	b	b	b	b	b	b	b	b	b	b	b	b	h	b	b	a
SCRI_RS_220670	2H	231381002	C	A	a	a	a	a	a	a	a	a	a	a	a	a	a	a	a	a	a	a	a	b	b	b	h	b	b	b	b	b	b	b	b	b	b	b	b	b	b	b	b	b	b	h	b	b	a
SCRI_RS_235694	2H	234197944	C	T	a	a	a	a	a	a	a	a	a	a	a	a	a	a	a	a	a	a	a	b	b	b	h	b	b	b	b	b	b	b	b	b	b	b	b	b	b	b	b	b	b	h	b	b	a
BOPA2_12_30179	2H	239169881	A	G	a	a	a	a	a	a	a	a	a	a	a	a	a	a	a	a	a	a	a	b	b	b	h	b	b	b	b	b	b	b	b	b	b	b	b	b	b	b	b	b	b	h	b	b	a
BOPA2_12_30582	2H	257254188	G	A	a	a	a	a	a	a	a	a	a	a	a	a	a	a	a	a	a	a	a	b	b	b	h	b	b	b	b	b	b	b	b	b	b	b	b	b	b	b	b	b	b	h	b	b	a
JHI-Hv50k-2016-92134	2H	261680302	A	C	a	a	a	a	a	a	a	a	a	a	a	a	a	a	a	a	a	a	a	b	b	b	h	b	b	b	b	b	b	b	b	b	b	b	b	b	b	b	b	b	b	h	b	b	a
SCRI_RS_176173	2H	269612591	T	C	a	a	a	a	a	a	a	a	a	a	a	a	a	a	a	a	a	a	a	b	b	b	h	b	b	b	b	b	b	b	b	b	b	b	b	b	b	b	b	b	b	h	b	b	a
JHI-Hv50k-2016-92202	2H	272501172	T	C	a	a	a	a	a	a	a	a	a	a	a	a	a	a	a	a	a	a	a	b	b	b	h	b	b	b	b	b	b	b	b	b	b	b	b	b	b	b	b	b	b	h	b	b	a
SCRI_RS_232669	2H	273436047	C	T	a	a	a	a	a	a	a	a	a	a	a	a	a	a	a	a	a	a	a	b	b	b	h	b	b	b	b	b	b	b	b	b	b	b	b	b	b	b	b	b	b	h	b	b	a
BOPA2_12_31175	2H	280911757	A	G	a	a	a	a	a	a	a	a	a	a	a	a	a	a	a	a	a	a	a	b	b	b	h	b	b	b	b	b	b	b	b	b	b	b	b	b	b	b	b	b	b	h	b	b	a
SCRI_RS_208799	2H	283783714	T	C	a	a	a	a	a	a	a	a	a	a	a	a	a	a	a	a	a	a	a	b	b	b	h	b	b	b	b	b	b	b	b	b	b	b	b	b	b	b	b	b	b	h	b	b	a
SCRI_RS_231897	2H	286185146	C	T	a	a	a	a	a	a	a	a	a	a	a	a	a	a	a	a	a	a	a	b	b	b	h	b	b	b	b	b	b	b	b	b	b	b	b	b	b	b	b	b	b	h	b	b	a
BOPA2_12_30561	2H	313650588	G	C	a	a	a	a	a	a	a	a	a	a	a	a	a	a	a	a	a	a	a	b	b	b	h	b	b	b	b	b	b	b	b	b	b	b	b	b	b	b	b	b	b	h	b	b	a
JHI-Hv50k-2016-92456	2H	322103293	C	T	a	a	a	a	a	a	a	a	a	a	a	a	a	a	a	a	a	a	a	b	b	b	h	b	b	b	b	b	b	b	b	b	b	b	b	b	b	b	b	b	b	h	b	b	a
JHI-Hv50k-2016-92462	2H	322598122	G	A	a	a	a	a	a	a	a	a	a	a	a	a	a	a	a	a	a	a	a	b	b	b	h	b	b	b	b	b	b	b	b	b	b	b	b	b	b	b	b	b	b	h	b	b	a
SCRI_RS_147644	2H	334873976	T	C	a	a	a	a	a	a	a	a	a	a	a	a	a	a	a	a	a	a	a	b	b	b	h	b	b	b	b	b	b	b	b	b	b	b	b	b	b	b	b	b	b	h	b	b	a
JHI-Hv50k-2016-92557	2H	342920995	T	C	a	a	a	a	a	a	a	a	a	a	a	a	a	a	a	a	a	a	a	b	b	b	h	b	b	b	b	b	b	b	b	b	b	b	b	b	b	b	b	b	b	h	b	b	a
BOPA1_2528-2111	2H	342925311	C	A	a	a	a	a	a	a	a	a	a	a	a	a	a	a	a	a	a	a	a	b	b	b	h	b	b	b	b	b	b	b	b	b	b	b	b	b	b	b	b	b	b	h	b	b	a
JHI-Hv50k-2016-92591	2H	350019385	C	T	a	a	a	a	a	a	a	a	a	a	a	a	a	a	a	a	a	a	a	b	b	b	b	b	b	b	b	b	b	b	b	b	b	b	b	b	b	b	b	b	b	b	b	b	a
JHI-Hv50k-2016-92599	2H	351064312	A	G	a	a	a	a	a	a	a	a	a	a	a	a	a	a	a	a	a	a	a	b	b	b	h	b	b	b	b	b	b	b	b	b	b	b	b	b	b	b	b	b	b	h	b	b	a
JHI-Hv50k-2016-92629	2H	356305854	G	A	a	a	a	a	a	a	a	a	a	a	a	a	a	a	a	a	a	a	a	b	b	b	h	b	b	b	b	b	b	b	b	b	b	b	b	b	b	b	b	b	b	h	b	b	a
SCRI_RS_12448	2H	360874294	A	G	a	a	a	a	a	a	a	a	a	a	a	a	a	a	a	a	a	a	a	b	b	b	h	b	b	b	b	b	b	b	b	b	b	b	b	b	b	b	b	b	b	h	b	b	a
SCRI_RS_117951	2H	360887764	C	T	a	a	a	a	a	a	a	a	a	a	a	a	a	a	a	a	a	a	a	b	b	b	h	b	b	b	b	b	b	b	b	b	b	b	b	b	b	b	b	b	b	b	b	b	a
JHI-Hv50k-2016-92837	2H	361061848	C	T	a	a	a	a	a	a	a	a	a	a	a	a	a	a	a	a	a	a	a	b	b	b	h	b	b	b	b	b	b	b	b	b	b	b	b	b	b	b	b	b	b	b	b	b	a
SCRI_RS_175300	2H	361064839	T	C	a	a	a	a	a	a	a	a	a	a	a	a	a	a	a	a	a	a	a	b	b	b	h	b	b	b	b	b	b	b	b	b	b	b	b	b	b	b	b	b	b	b	b	b	a
JHI-Hv50k-2016-92887	2H	361506229	G	A	a	a	a	a	a	a	a	a	a	a	a	a	a	a	a	a	a	a	a	b	b	b	h	b	b	b	b	b	b	b	b	b	b	b	b	b	b	b	b	b	b	b	b	b	a
SCRI_RS_174318	2H	361508091	A	G	a	a	a	a	a	a	a	a	a	a	a	a	a	a	a	a	a	a	a	b	b	b	h	b	b	b	b	b	b	b	b	b	b	b	b	b	b	b	b	b	b	b	b	b	a
SCRI_RS_230984	2H	361775559	G	A	a	a	a	a	a	a	a	a	a	a	a	a	a	a	a	a	a	a	a	b	b	b	h	b	b	b	b	b	b	b	b	b	b	b	b	b	b	b	b	b	b	b	b	b	a
JHI-Hv50k-2016-92911	2H	361777004	A	C	a	a	a	a	a	a	a	a	a	a	a	a	a	a	a	a	a	a	a	b	b	b	h	b	b	b	b	b	b	b	b	b	b	b	b	b	b	b	b	b	b	b	b	b	a
JHI-Hv50k-2016-92907	2H	361788451	C	T	a	a	a	a	a	a	a	a	a	a	a	a	a	a	a	a	a	a	a	b	b	b	h	b	b	b	b	b	b	b	b	b	b	b	b	b	b	b	b	b	b	b	b	b	a
SCRI_RS_130072	2H	362487172	C	T	a	a	a	a	a	a	a	a	a	a	a	a	a	a	a	a	a	a	a	b	b	b	h	b	b	b	b	b	b	b	b	b	b	b	b	b	b	b	b	b	b	b	b	b	a
JHI-Hv50k-2016-90385	2H	362597415	C	T	a	a	a	a	a	a	a	a	a	a	a	a	a	a	a	a	a	a	a	b	b	b	h	b	b	b	b	b	b	b	b	b	b	b	b	b	b	b	b	b	b	b	b	b	a
JHI-Hv50k-2016-90430	2H	363045715	C	A	a	a	a	a	a	a	a	a	a	a	a	a	a	a	a	a	a	a	a	b	b	b	h	b	b	b	b	b	b	b	b	b	b	b	b	b	b	b	b	b	b	b	b	b	a
JHI-Hv50k-2016-92920	2H	363261692	C	T	a	a	a	a	a	a	a	a	a	a	a	a	a	a	a	a	a	a	a	b	b	b	h	b	b	b	b	b	b	b	b	b	b	b	b	b	b	b	b	b	b	b	b	b	a
SCRI_RS_157207	2H	363263820	T	G	a	a	a	a	a	a	a	a	a	a	a	a	a	a	a	a	a	a	a	b	b	b	h	b	b	b	b	b	b	b	b	b	b	b	b	b	b	b	b	b	b	b	b	b	a
SCRI_RS_155067	2H	363264632	G	A	a	a	a	a	a	a	a	a	a	a	a	a	a	a	a	a	a	a	a	b	b	b	h	b	b	b	b	b	b	b	b	b	b	b	b	b	b	b	b	b	b	b	b	b	a
JHI-Hv50k-2016-92942	2H	363695416	C	T	a	a	a	a	a	a	a	a	a	a	a	a	a	a	a	a	a	a	a	b	b	b	h	b	b	b	b	b	b	b	b	b	b	b	b	b	b	b	b	b	b	b	b	b	a
BOPA1_4049-233	2H	364454182	A	G	a	a	a	a	a	a	a	a	a	a	a	a	a	a	a	a	a	a	a	b	b	b	h	b	b	b	b	b	b	b	b	b	b	b	b	b	b	b	b	b	b	b	b	b	a
BOPA1_1062-478	2H	365198431	A	G	a	a	a	a	a	a	a	a	a	a	a	a	a	a	a	a	a	a	a	b	b	b	h	b	b	b	b	b	b	b	b	b	b	b	b	b	b	b	b	b	b	b	b	b	a
SCRI_RS_135468	2H	365659437	C	A	a	a	a	a	a	a	a	a	a	a	a	a	a	a	a	a	a	a	a	b	b	b	h	b	b	b	b	b	b	b	b	b	b	b	b	b	b	b	b	b	b	b	b	b	a
JHI-Hv50k-2016-92985	2H	365671468	G	T	a	a	a	a	a	a	a	a	a	a	a	a	a	a	a	a	a	a	a	b	b	b	h	b	b	b	b	b	b	b	b	b	b	b	b	b	b	b	b	b	b	b	b	b	a
SCRI_RS_197997	2H	366354332	T	C	a	a	a	a	a	a	a	a	a	a	a	a	a	a	a	a	a	a	a	b	b	b	h	b	b	b	b	b	b	b	b	b	b	b	b	b	b	b	b	b	b	b	b	b	a
JHI-Hv50k-2016-93106	2H	386383966	C	T	a	a	a	a	a	a	a	a	a	a	a	a	a	a	a	a	a	a	a	b	b	b	b	b	b	b	b	b	b	b	b	b	b	b	b	b	b	b	b	b	b	b	b	b	a
JHI-Hv50k-2016-93108	2H	387348549	G	A	a	a	a	a	a	a	a	a	a	a	a	a	a	a	a	a	a	a	a	b	b	b	h	b	b	b	b	b	b	b	b	b	b	b	b	b	b	b	b	b	b	b	b	b	a
JHI-Hv50k-2016-93148	2H	388134313	G	A	a	a	a	a	a	a	a	a	a	a	a	a	a	a	a	a	a	a	a	b	b	b	h	b	b	b	b	b	b	b	b	b	b	b	b	b	b	b	b	b	b	b	b	b	a
BOPA2_12_10035	2H	414970641	G	A	a	a	a	a	a	a	a	a	a	a	a	a	a	a	a	a	a	a	a	b	b	b	h	b	b	b	b	b	b	b	b	b	b	b	b	b	b	b	b	b	b	b	b	b	a
JHI-Hv50k-2016-94189	2H	423168003	G	A	a	a	a	a	a	a	a	a	a	a	a	a	a	a	a	a	a	a	a	b	b	b	h	b	b	b	b	b	b	b	b	b	b	b	b	b	b	b	b	b	b	b	b	b	a
JHI-Hv50k-2016-94279	2H	425643037	T	C	a	a	a	a	a	a	a	a	a	a	a	a	a	a	a	a	a	a	a	b	b	b	h	b	b	b	b	b	b	b	b	b	b	b	b	b	b	b	b	b	b	b	b	b	a
SCRI_RS_161169	2H	432610472	G	A	a	a	a	a	a	a	a	a	a	a	a	a	a	a	a	a	a	a	a	b	b	b	h	b	b	b	b	b	b	b	b	b	b	b	b	b	b	b	b	b	b	b	b	b	a
JHI-Hv50k-2016-94503	2H	432620375	C	A	a	a	a	a	a	a	a	a	a	a	a	a	a	a	a	a	a	a	a	b	b	b	h	b	b	b	b	b	b	b	b	b	b	b	b	b	b	b	b	b	b	b	b	b	a
JHI-Hv50k-2016-94875	2H	444191228	C	T	a	a	a	a	a	a	a	a	a	a	a	a	a	a	a	a	a	a	a	b	b	b	b	b	b	b	b	b	b	b	b	b	b	b	b	b	b	b	b	b	b	b	b	b	a
JHI-Hv50k-2016-94897	2H	448196379	G	A	a	a	a	a	a	a	a	a	a	a	a	a	a	a	a	a	a	a	a	b	b	b	b	b	b	b	b	b	b	b	b	b	b	b	b	b	b	b	b	b	b	b	b	b	a
JHI-Hv50k-2016-94966	2H	459255577	C	T	a	a	a	a	a	a	a	a	a	a	a	a	a	a	a	a	a	a	a	b	b	b	b	b	b	b	b	b	b	b	b	b	b	b	b	b	b	b	b	b	b	b	b	b	a
SCRI_RS_116920	2H	459257629	A	G	a	a	a	a	a	a	a	a	a	a	a	a	a	a	a	a	a	a	a	b	b	b	b	b	b	b	b	b	b	b	b	b	b	b	b	b	b	b	b	b	b	b	b	b	a
BOPA1_3355-605	2H	459638235	C	A	a	a	a	a	a	a	a	a	a	a	a	a	a	a	a	a	a	a	a	b	b	b	b	b	b	b	b	b	b	b	b	b	b	b	b	b	b	b	b	b	b	b	b	b	a
SCRI_RS_138697	2H	461279676	C	T	a	a	a	a	a	a	a	a	a	a	a	a	a	a	a	a	a	a	a	b	b	b	b	b	b	b	b	b	b	b	b	b	b	b	b	b	b	b	b	b	b	b	b	b	a
JHI-Hv50k-2016-95083	2H	461281910	C	G	a	a	a	a	a	a	a	a	a	a	a	a	a	a	a	a	a	a	a	b	b	b	b	b	b	b	b	b	b	b	b	b	b	b	b	b	b	b	b	b	b	b	b	b	a
JHI-Hv50k-2016-95108	2H	461294870	C	T	a	a	a	a	a	a	a	a	a	a	a	a	a	a	a	a	a	a	a	b	b	b	b	b	b	b	b	b	b	b	b	b	b	b	b	b	b	b	b	b	b	b	b	b	a
SCRI_RS_4969	2H	461706516	C	A	a	a	a	a	a	a	a	a	a	a	a	a	a	a	a	a	a	a	a	b	b	b	b	b	b	b	b	b	b	b	b	b	b	b	b	b	b	b	b	b	b	b	b	b	a
JHI-Hv50k-2016-95165	2H	461745755	T	C	a	a	a	a	a	a	a	a	a	a	a	a	a	a	a	a	a	a	a	b	b	b	b	b	b	b	b	b	b	b	b	b	b	b	b	b	b	b	b	b	b	b	b	b	a
SCRI_RS_1502	2H	462138441	C	T	a	a	a	a	a	a	a	a	a	a	a	a	a	a	a	a	a	a	a	b	b	b	b	b	b	b	b	b	b	b	b	b	b	b	b	b	b	b	b	b	b	b	b	b	a
JHI-Hv50k-2016-95223	2H	462141012	T	C	a	a	a	a	a	a	a	a	a	a	a	a	a	a	a	a	a	a	a	b	b	b	b	b	b	b	b	b	b	b	b	b	b	b	b	b	b	b	b	b	b	b	b	b	a
SCRI_RS_162917	2H	462767055	A	G	a	a	a	a	a	a	a	a	a	a	a	a	a	a	a	a	a	a	a	b	b	b	b	b	b	b	b	b	b	b	b	b	b	b	b	b	b	b	b	b	b	b	b	b	a
SCRI_RS_177375	2H	463048274	C	T	a	a	a	a	a	a	a	a	a	a	a	a	a	a	a	a	a	a	a	b	b	b	b	b	b	b	b	b	b	b	b	b	b	b	b	b	b	b	b	b	b	b	b	b	a
JHI-Hv50k-2016-95334	2H	463048352	T	C	a	a	a	a	a	a	a	a	a	a	a	a	a	a	a	a	a	a	a	b	b	b	b	b	b	b	b	b	b	b	b	b	b	b	b	b	b	b	b	b	b	b	b	b	a
SCRI_RS_222769	2H	464286614	C	A	a	a	a	a	a	a	a	a	a	a	a	a	a	a	a	a	a	a	a	b	b	b	b	b	b	b	b	b	b	b	b	b	b	b	b	b	b	b	b	b	b	b	b	b	a
SCRI_RS_127347	2H	464288056	T	C	a	a	a	a	a	a	a	a	a	a	a	a	a	a	a	a	a	a	a	b	b	b	b	b	b	b	b	b	b	b	b	b	b	b	b	b	b	b	b	b	b	b	b	b	a
JHI-Hv50k-2016-95462	2H	464675437	G	A	a	a	a	a	a	a	a	a	a	a	a	a	a	a	a	a	a	a	a	b	b	b	b	b	b	b	b	b	b	b	b	b	b	b	b	b	b	b	b	b	b	b	b	b	a
JHI-Hv50k-2016-95515	2H	465298467	G	A	a	a	a	a	a	a	a	a	a	a	a	a	a	a	a	a	a	a	a	b	b	b	b	b	b	b	b	b	b	b	b	b	b	b	b	b	b	b	b	b	b	b	b	b	a
SCRI_RS_191136	2H	465394346	T	C	a	a	a	a	a	a	a	a	a	a	a	a	a	a	a	a	a	a	a	b	b	b	b	b	b	b	b	b	b	b	b	b	b	b	b	b	b	b	b	b	b	b	b	b	a
JHI-Hv50k-2016-95567	2H	465643051	T	C	a	a	a	a	a	a	a	a	a	a	a	a	a	a	a	a	a	a	a	b	b	b	b	b	b	b	b	b	b	b	b	b	b	b	b	b	b	b	b	b	b	b	b	b	a
SCRI_RS_233449	2H	465645399	G	A	a	a	a	a	a	a	a	a	a	a	a	a	a	a	a	a	a	a	a	b	b	b	b	b	b	b	b	b	b	b	b	b	b	b	b	b	b	b	b	b	b	b	b	b	a
JHI-Hv50k-2016-95563	2H	465651338	C	A	a	a	a	a	a	a	a	a	a	a	a	a	a	a	a	a	a	a	a	b	b	b	b	b	b	b	b	b	b	b	b	b	b	b	b	b	b	b	b	b	b	b	b	b	a
BOPA2_12_11504	2H	465651590	A	G	a	a	a	a	a	a	a	a	a	a	a	a	a	a	a	a	a	a	a	b	b	b	b	b	b	b	b	b	b	b	b	b	b	b	b	b	b	b	b	b	b	b	b	b	a
SCRI_RS_83731	2H	466243307	T	G	a	a	a	a	a	a	a	a	a	a	a	a	a	a	a	a	a	a	a	b	b	b	b	b	b	b	b	b	b	b	b	b	b	b	b	b	b	b	b	b	b	b	b	b	a
JHI-Hv50k-2016-95877	2H	469191114	G	T	a	a	a	a	a	a	a	a	a	a	a	a	a	a	a	a	a	a	a	b	b	b	b	b	b	b	b	b	b	b	b	b	b	b	b	b	b	b	b	b	b	b	b	b	a
SCRI_RS_132839	2H	469196911	A	G	a	a	a	a	a	a	a	a	a	a	a	a	a	a	a	a	a	a	a	b	b	b	b	b	b	b	b	b	b	b	b	b	b	b	b	b	b	b	b	b	b	b	b	b	a
SCRI_RS_136740	2H	469542752	A	C	a	a	a	a	a	a	a	a	a	a	a	a	a	a	a	a	a	a	a	b	b	b	b	b	b	b	b	b	b	b	b	b	b	b	b	b	b	b	b	b	b	b	b	b	a
BOPA2_12_30265	2H	470037512	A	G	a	a	a	a	a	a	a	a	a	a	a	a	a	a	a	a	a	a	a	b	b	b	b	b	b	b	b	b	b	b	b	b	b	b	b	b	b	b	b	b	b	b	b	b	a
SCRI_RS_235063	2H	470322789	A	G	a	a	a	a	a	a	a	a	a	a	a	a	a	a	a	a	a	a	a	b	b	b	b	b	b	b	b	b	b	b	b	b	b	b	b	b	b	b	b	b	b	b	b	b	a
SCRI_RS_186769	2H	471003862	G	C	a	a	a	a	a	a	a	a	a	a	a	a	a	a	a	a	a	a	a	b	b	b	b	b	b	b	b	b	b	b	b	b	b	b	b	b	b	b	b	b	b	b	b	b	a
JHI-Hv50k-2016-96084	2H	471738992	T	C	a	a	a	a	a	a	a	a	a	a	a	a	a	a	a	a	a	a	a	b	b	b	b	b	b	b	b	b	b	b	b	b	b	b	b	b	b	b	b	b	b	b	b	b	a
SCRI_RS_208320	2H	471739547	C	T	a	a	a	a	a	a	a	a	a	a	a	a	a	a	a	a	a	a	a	b	b	b	b	b	b	b	b	b	b	b	b	b	b	b	b	b	b	b	b	b	b	b	b	b	a
JHI-Hv50k-2016-96137	2H	472013460	C	T	a	a	a	a	a	a	a	a	a	a	a	a	a	a	a	a	a	a	a	b	b	b	b	b	b	b	b	b	b	b	b	b	b	b	b	b	b	b	b	b	b	b	b	b	a
JHI-Hv50k-2016-96173	2H	472155123	G	A	a	a	a	a	a	a	a	a	a	a	a	a	a	a	a	a	a	a	a	b	b	b	b	b	b	b	b	b	b	b	b	b	b	b	b	b	b	b	b	b	b	b	b	b	a
JHI-Hv50k-2016-96175	2H	472805478	G	T	a	a	a	a	a	a	a	a	a	a	a	a	a	a	a	a	a	a	a	b	b	b	b	b	b	b	b	b	b	b	b	b	b	b	b	b	b	b	b	b	b	b	b	b	a
JHI-Hv50k-2016-96228	2H	473540782	C	A	a	a	a	a	a	a	a	a	a	a	a	a	a	a	a	a	a	a	a	b	b	b	b	b	b	b	b	b	b	b	b	b	b	b	b	b	b	b	b	b	b	b	b	b	a
SCRI_RS_196026	2H	473969305	C	T	a	a	a	a	a	a	a	a	a	a	a	a	a	a	a	a	a	a	a	b	b	b	b	b	b	b	b	b	b	b	b	b	b	b	b	b	b	b	b	b	b	b	b	b	a
JHI-Hv50k-2016-96451	2H	475063426	T	C	a	a	a	a	a	a	a	a	a	a	a	a	a	a	a	a	a	a	a	b	b	b	b	b	b	b	b	b	b	b	b	b	b	b	b	b	b	b	b	b	b	b	b	b	a
JHI-Hv50k-2016-96507	2H	475641511	C	T	a	a	a	a	a	a	a	a	a	a	a	a	a	a	a	a	a	a	a	b	b	b	b	b	b	b	b	b	b	b	b	b	b	b	b	b	b	b	b	b	b	b	b	b	a
JHI-Hv50k-2016-96576	2H	476627761	G	C	a	a	a	a	a	a	a	a	a	a	a	a	a	a	a	a	a	a	a	b	b	b	b	b	b	b	b	b	b	b	b	b	b	b	b	b	b	b	b	b	b	b	b	b	a
JHI-Hv50k-2016-96606	2H	476821840	G	A	a	a	a	a	a	a	a	a	a	a	a	a	a	a	a	a	a	a	a	b	b	b	b	b	b	b	b	b	b	b	b	b	b	b	b	b	b	b	b	b	b	b	b	b	a
BOPA1_1917-848	2H	476825010	C	A	a	a	a	a	a	a	a	a	a	a	a	a	a	a	a	a	a	a	a	b	b	b	b	b	b	b	b	b	b	b	b	b	b	b	b	b	b	b	b	b	b	b	b	b	a
JHI-Hv50k-2016-96611	2H	476880621	A	G	a	a	a	a	a	a	a	a	a	a	a	a	a	a	a	a	a	a	a	b	b	b	b	b	b	b	b	b	b	b	b	b	b	b	b	b	b	b	b	b	b	b	b	b	a
BOPA1_9191-263	2H	478645444	A	G	a	a	a	a	a	a	a	a	a	a	a	a	a	a	a	a	a	a	a	b	b	b	b	b	b	b	b	b	b	b	b	b	b	b	b	b	b	b	b	b	b	b	b	b	a
SCRI_RS_231725	2H	478647638	T	G	a	a	a	a	a	a	a	a	a	a	a	a	a	a	a	a	a	a	a	b	b	b	b	b	b	b	b	b	b	b	b	b	b	b	b	b	b	b	b	b	b	b	b	b	a
JHI-Hv50k-2016-96857	2H	479251171	A	G	a	a	a	a	a	a	a	a	a	a	a	a	a	a	a	a	a	a	a	b	b	b	b	b	b	b	b	b	b	b	b	b	b	b	b	b	b	b	b	b	b	b	b	b	a
JHI-Hv50k-2016-96906	2H	479948196	G	A	a	a	a	a	a	a	a	a	a	a	a	a	a	a	a	a	a	a	a	b	b	b	b	b	b	b	b	b	b	b	b	b	b	b	b	b	b	b	b	b	b	b	b	b	a
JHI-Hv50k-2016-96944	2H	480596296	G	A	a	a	a	a	a	a	a	a	a	a	a	a	a	a	a	a	a	a	a	b	b	b	b	b	b	b	b	b	b	b	b	b	b	b	b	b	b	b	b	b	b	b	b	b	a
JHI-Hv50k-2016-96966	2H	480600260	T	C	a	a	a	a	a	a	a	a	a	a	a	a	a	a	a	a	a	a	a	b	b	b	b	b	b	b	b	b	b	b	b	b	b	b	b	b	b	b	b	b	b	b	b	b	a
SCRI_RS_168400	2H	480803663	C	T	a	a	a	a	a	a	a	a	a	a	a	a	a	a	a	a	a	a	a	b	b	b	b	b	b	b	b	b	b	b	b	b	b	b	b	b	b	b	b	b	b	b	b	b	a
JHI-Hv50k-2016-97340	2H	482019608	C	T	a	a	a	a	a	a	a	a	a	a	a	a	a	a	a	a	a	a	a	b	b	b	b	b	b	b	b	b	b	b	b	b	b	b	b	b	b	b	b	b	b	b	b	b	a
JHI-Hv50k-2016-97346	2H	482216320	G	A	a	a	a	a	a	a	a	a	a	a	a	a	a	a	a	a	a	a	a	b	b	b	b	b	b	b	b	b	b	b	b	b	b	b	b	b	b	b	b	b	b	b	b	b	a
JHI-Hv50k-2016-97345	2H	482216419	T	C	a	a	a	a	a	a	a	a	a	a	a	a	a	a	a	a	a	a	a	b	b	b	b	b	b	b	b	b	b	b	b	b	b	b	b	b	b	b	b	b	b	b	b	b	a
JHI-Hv50k-2016-97380	2H	482475841	T	C	a	a	a	a	a	a	a	a	a	a	a	a	a	a	a	a	a	a	a	b	b	b	b	b	b	b	b	b	b	b	b	b	b	b	b	b	b	b	b	b	b	b	b	b	a
JHI-Hv50k-2016-97412	2H	482751846	T	C	a	a	a	a	a	a	a	a	a	a	a	a	a	a	a	a	a	a	a	b	b	b	b	b	b	b	b	b	b	b	b	b	b	b	b	b	b	b	b	b	b	b	b	b	a
SCRI_RS_125516	2H	482765818	T	G	a	a	a	a	a	a	a	a	a	a	a	a	a	a	a	a	a	a	a	b	b	b	b	b	b	b	b	b	b	b	b	b	b	b	b	b	b	b	b	b	b	b	b	b	a
JHI-Hv50k-2016-97405	2H	482767921	A	G	a	a	a	a	a	a	a	a	a	a	a	a	a	a	a	a	a	a	a	b	b	b	b	b	b	b	b	b	b	b	b	b	b	b	b	b	b	b	b	b	b	b	b	b	a
JHI-Hv50k-2016-97510	2H	484073881	A	G	a	a	a	a	a	a	a	a	a	a	a	a	a	a	a	a	a	a	a	b	b	b	b	b	b	b	b	b	b	b	b	b	b	b	b	b	b	b	b	b	b	b	b	b	a
SCRI_RS_140618	2H	484217041	T	C	a	a	a	a	a	a	a	a	a	a	a	a	a	a	a	a	a	a	a	b	b	b	b	b	b	b	b	b	b	b	b	b	b	b	b	b	b	b	b	b	b	b	b	b	a
JHI-Hv50k-2016-97533	2H	484217092	T	C	a	a	a	a	a	a	a	a	a	a	a	a	a	a	a	a	a	a	a	b	b	b	b	b	b	b	b	b	b	b	b	b	b	b	b	b	b	b	b	b	b	b	b	b	a
SCRI_RS_184218	2H	485040095	A	G	a	a	a	a	a	a	a	a	a	a	a	a	a	a	a	a	a	a	a	b	b	b	b	b	b	b	b	b	b	b	b	b	b	b	b	b	b	b	b	b	b	b	b	b	a
SCRI_RS_165669	2H	485041401	A	G	a	a	a	a	a	a	a	a	a	a	a	a	a	a	a	a	a	a	a	b	b	b	b	b	b	b	b	b	b	b	b	b	b	b	b	b	b	b	b	b	b	b	b	b	a
SCRI_RS_12492	2H	486343794	G	A	a	a	a	a	a	a	a	a	a	a	a	a	a	a	a	a	a	a	a	b	b	b	b	b	b	b	b	b	b	b	b	b	b	b	b	b	b	b	b	b	b	b	b	b	a
JHI-Hv50k-2016-97819	2H	486790734	C	A	a	a	a	a	a	a	a	a	a	a	a	a	a	a	a	a	a	a	a	b	b	b	b	b	b	b	b	b	b	b	b	b	b	b	b	b	b	b	b	b	b	b	b	b	a
JHI-Hv50k-2016-97836	2H	486907377	A	G	a	a	a	a	a	a	a	a	a	a	a	a	a	a	a	a	a	a	a	b	b	b	b	b	b	b	b	b	b	b	b	b	b	b	b	b	b	b	b	b	b	b	b	b	a
JHI-Hv50k-2016-97884	2H	486911371	G	C	a	a	a	a	a	a	a	a	a	a	a	a	a	a	a	a	a	a	a	b	b	b	b	b	b	b	b	b	b	b	b	b	b	b	b	b	b	b	b	b	b	b	b	b	a
SCRI_RS_188255	2H	487222321	G	A	a	a	a	a	a	a	a	a	a	a	a	a	a	a	a	a	a	a	a	b	b	b	b	b	b	b	b	b	b	b	b	b	b	b	b	b	b	b	b	b	b	b	b	b	h
JHI-Hv50k-2016-97955	2H	487329970	G	T	a	a	a	a	a	a	a	a	a	a	a	a	a	a	a	a	a	a	a	b	b	b	b	b	b	b	b	b	b	b	b	b	b	b	b	b	b	b	b	b	b	b	b	b	a
BOPA1_7489-442	2H	487847175	A	T	a	a	a	a	a	a	a	a	a	a	a	a	a	a	a	a	a	a	a	b	b	b	b	b	b	b	b	b	b	b	b	b	b	b	b	b	b	b	b	b	b	b	b	b	a
JHI-Hv50k-2016-98083	2H	487849753	A	G	a	a	a	a	a	a	a	a	a	a	a	a	a	a	a	a	a	a	a	b	b	b	b	b	b	b	b	b	b	b	b	b	b	b	b	b	b	b	b	b	b	b	b	b	a
JHI-Hv50k-2016-98055	2H	487869765	C	G	a	a	a	a	a	a	a	a	a	a	a	a	a	a	a	a	a	a	a	b	b	b	b	b	b	b	b	b	b	b	b	b	b	b	b	b	b	b	b	b	b	b	b	b	a
BOPA2_12_31256	2H	487872374	C	A	a	a	a	a	a	a	a	a	a	a	a	a	a	a	a	a	a	a	a	b	b	b	b	b	b	b	b	b	b	b	b	b	b	b	b	b	b	b	b	b	b	b	b	b	a
JHI-Hv50k-2016-98117	2H	489017850	T	C	a	a	a	a	a	a	a	a	a	a	a	a	a	a	a	a	a	a	a	b	b	b	b	b	b	b	b	b	b	b	b	b	b	b	b	b	b	b	b	b	b	b	b	b	a
JHI-Hv50k-2016-98104	2H	489097411	C	T	a	a	a	a	a	a	a	a	a	a	a	a	a	a	a	a	a	a	a	b	b	b	b	b	b	b	b	b	b	b	b	b	b	b	b	b	b	b	b	b	b	b	b	b	a
JHI-Hv50k-2016-98244	2H	490526820	G	C	a	a	a	a	a	a	a	a	a	a	a	a	a	a	a	a	a	a	a	b	b	b	b	b	b	b	b	b	b	b	b	b	b	b	b	b	b	b	b	b	b	b	b	b	a
JHI-Hv50k-2016-98278	2H	491220387	A	G	a	a	a	a	a	a	a	a	a	a	a	a	a	a	a	a	a	a	a	b	b	b	b	b	b	b	b	b	b	b	b	b	b	b	b	b	b	b	b	b	b	b	b	b	a
JHI-Hv50k-2016-98331	2H	491886078	C	G	a	a	a	a	a	a	a	a	a	a	a	a	a	a	a	a	a	a	a	b	b	b	b	b	b	b	b	b	b	b	b	b	b	b	b	b	b	b	b	b	b	b	b	b	a
JHI-Hv50k-2016-98482	2H	492706526	G	A	a	a	a	a	a	a	a	a	a	a	a	a	a	a	a	a	a	a	a	b	b	b	b	b	b	b	b	b	b	b	b	b	b	b	b	b	b	b	b	b	b	b	b	b	a
JHI-Hv50k-2016-98501	2H	492802983	G	C	a	a	a	a	a	a	a	a	a	a	a	a	a	a	a	a	a	a	a	b	b	b	b	b	b	b	b	b	b	b	b	b	b	b	b	b	b	b	b	b	b	b	b	b	a
JHI-Hv50k-2016-98500	2H	492803354	C	A	a	a	a	a	a	a	a	a	a	a	a	a	a	a	a	a	a	a	a	b	b	b	b	b	b	b	b	b	b	b	b	b	b	b	b	b	b	b	b	b	b	b	b	b	a
SCRI_RS_141789	2H	492964737	A	C	a	a	a	a	a	a	a	a	a	a	a	a	a	a	a	a	a	a	a	b	b	b	b	b	b	b	b	b	b	b	b	b	b	b	b	b	b	b	b	b	b	b	b	b	a
BOPA2_12_30108	2H	497436783	A	C	a	a	a	a	a	a	a	a	a	a	a	a	a	a	a	a	a	a	a	b	b	b	b	b	b	b	b	b	b	b	b	b	b	b	b	b	b	b	b	b	b	b	b	b	a
SCRI_RS_153880	2H	498956999	T	C	a	a	a	a	a	a	a	a	a	a	a	a	a	a	a	a	a	a	a	b	b	b	b	b	b	b	b	b	b	b	b	b	b	b	b	b	b	b	b	b	b	b	b	b	a
JHI-Hv50k-2016-98638	2H	500124967	G	A	a	a	a	a	a	a	a	a	a	a	a	a	a	a	a	a	a	a	a	b	b	b	b	b	b	b	b	b	b	b	b	b	b	b	b	b	b	b	b	b	b	b	b	b	a
JHI-Hv50k-2016-98650	2H	500436597	C	T	a	a	a	a	a	a	a	a	a	a	a	a	a	a	a	a	a	a	a	b	b	b	b	b	b	b	b	b	b	b	b	b	b	b	b	b	b	b	b	b	b	b	b	b	a
JHI-Hv50k-2016-98667	2H	500558590	A	G	a	a	a	a	a	a	a	a	a	a	a	a	a	a	a	a	a	a	a	b	b	b	b	b	b	b	b	b	b	b	b	b	b	b	b	b	b	b	b	b	b	b	b	b	a
SCRI_RS_172109	2H	505050090	A	G	a	a	a	a	a	a	a	a	a	a	a	a	a	a	a	a	a	a	a	b	b	b	b	b	b	b	b	b	b	b	b	b	b	b	b	b	b	b	b	b	b	b	b	b	a
SCRI_RS_213826	2H	507696415	T	C	a	a	a	a	a	a	a	a	a	a	a	a	a	a	a	a	a	a	a	b	b	b	b	b	b	b	b	b	b	b	b	b	b	b	b	b	b	b	b	b	b	b	b	b	a
SCRI_RS_195208	2H	507728815	T	C	a	a	a	a	a	a	a	a	a	a	a	a	a	a	a	a	a	a	a	b	b	b	b	b	b	b	b	b	b	b	b	b	b	b	b	b	b	b	b	b	b	b	b	b	a
SCRI_RS_137710	2H	507959173	G	A	a	a	a	a	a	a	a	a	a	a	a	a	a	a	a	a	a	a	a	b	b	b	b	b	b	b	b	b	b	b	b	b	b	b	b	b	b	b	b	b	b	b	b	b	a
SCRI_RS_171203	2H	508110004	A	G	a	a	a	a	a	a	a	a	a	a	a	a	a	a	a	a	a	a	a	b	b	b	b	b	b	b	b	b	b	b	b	b	b	b	b	b	b	b	b	b	b	b	b	b	a
JHI-Hv50k-2016-98806	2H	508358550	G	C	a	a	a	a	a	a	a	a	a	a	a	a	a	a	a	a	a	a	a	b	b	b	b	b	b	b	b	b	b	b	b	b	b	b	b	b	b	b	b	b	b	b	b	b	a
SCRI_RS_200879	2H	509111296	C	T	a	a	a	a	a	a	a	a	a	a	a	a	a	a	a	a	a	a	a	b	b	b	b	b	b	b	b	b	b	b	b	b	b	b	b	b	b	b	b	b	b	b	b	b	a
SCRI_RS_144776	2H	509592555	G	A	a	a	a	a	a	a	a	a	a	a	a	a	a	a	a	a	a	a	a	b	b	b	b	b	b	b	b	b	b	b	b	b	b	b	b	b	b	b	b	b	b	b	b	b	a
JHI-Hv50k-2016-98845	2H	509642140	T	C	a	a	a	a	a	a	a	a	a	a	a	a	a	a	a	a	a	a	a	b	b	b	b	b	b	b	b	b	b	b	b	b	b	b	b	b	b	b	b	b	b	b	b	b	a
JHI-Hv50k-2016-98853	2H	509664500	G	C	a	a	a	a	a	a	a	a	a	a	a	a	a	a	a	a	a	a	a	b	b	b	b	b	b	b	b	b	b	b	b	b	b	b	b	b	b	b	b	b	b	b	b	b	a
JHI-Hv50k-2016-98851	2H	509664745	G	C	a	a	a	a	a	a	a	a	a	a	a	a	a	a	a	a	a	a	a	b	b	b	b	b	b	b	b	b	b	b	b	b	b	b	b	b	b	b	b	b	b	b	b	b	a
SCRI_RS_216129	2H	509665542	C	T	a	a	a	a	a	a	a	a	a	a	a	a	a	a	a	a	a	a	a	b	b	b	b	b	b	b	b	b	b	b	b	b	b	b	b	b	b	b	b	b	b	b	b	b	a
SCRI_RS_165574	2H	510095812	C	G	a	a	a	a	a	a	a	a	a	a	a	a	a	a	a	a	a	a	a	b	b	b	b	b	b	b	b	b	b	b	b	b	b	b	b	b	b	b	b	b	b	b	b	b	a
JHI-Hv50k-2016-98889	2H	510100423	G	A	a	a	a	a	a	a	a	a	a	a	a	a	a	a	a	a	a	a	a	b	b	b	b	b	b	b	b	b	b	b	b	b	b	b	b	b	b	b	b	b	b	b	b	b	a
JHI-Hv50k-2016-98931	2H	510364705	T	G	a	a	a	a	a	a	a	a	a	a	a	a	a	a	a	a	a	a	a	b	b	b	b	b	b	b	b	b	b	b	b	b	b	b	b	b	b	b	b	b	b	b	b	b	a
JHI-Hv50k-2016-98990	2H	510784864	T	C	a	a	a	a	a	a	a	a	a	a	a	a	a	a	a	a	a	a	a	b	b	b	b	b	b	b	b	b	b	b	b	b	b	b	b	b	b	b	b	b	b	b	b	b	a
JHI-Hv50k-2016-98997	2H	510849070	G	T	a	a	a	a	a	a	a	a	a	a	a	a	a	a	a	a	a	a	a	b	b	b	b	b	b	b	b	b	b	b	b	b	b	b	b	b	b	b	b	b	b	b	b	b	a
SCRI_RS_206529	2H	512046919	A	G	a	a	a	a	a	a	a	a	a	a	a	a	a	a	a	a	a	a	a	b	b	b	h	b	b	b	b	b	b	b	b	b	b	b	b	b	b	b	b	b	b	b	b	b	a
JHI-Hv50k-2016-99004	2H	512485712	A	G	a	a	a	a	a	a	a	a	a	a	a	a	a	a	a	a	a	a	a	b	b	b	h	b	b	b	b	b	b	b	b	b	b	b	b	b	b	b	b	b	b	b	b	b	a
JHI-Hv50k-2016-99104	2H	516372511	C	T	a	a	a	a	a	a	a	a	a	a	a	a	a	a	a	a	a	a	a	b	b	b	h	b	b	b	b	b	b	b	b	b	b	b	b	b	b	b	b	b	b	b	b	b	a
JHI-Hv50k-2016-99117	2H	516842502	A	C	a	a	a	a	a	a	a	a	a	a	a	a	a	a	a	a	a	a	a	b	b	b	h	b	b	b	b	b	b	b	b	b	b	b	b	b	b	b	b	b	b	b	b	b	a
JHI-Hv50k-2016-99137	2H	517465585	C	T	a	a	a	a	a	a	a	a	a	a	a	a	a	a	a	a	a	a	a	b	b	b	h	b	b	b	b	b	b	b	b	b	b	b	b	b	b	b	b	b	b	b	b	b	a
BOPA1_6911-866	2H	517863521	A	C	a	a	a	a	a	a	a	a	a	a	a	a	a	a	a	a	a	a	a	b	b	b	h	b	b	b	b	b	b	b	b	b	b	b	b	b	b	b	b	b	b	b	b	b	a
JHI-Hv50k-2016-99185	2H	517930347	G	A	a	a	a	a	a	a	a	a	a	a	a	a	a	a	a	a	a	a	a	b	b	b	h	b	b	b	b	b	b	b	b	b	b	b	b	b	b	b	b	b	b	b	b	b	a
JHI-Hv50k-2016-99229	2H	518034570	A	G	a	a	a	a	a	a	a	a	a	a	a	a	a	a	a	a	a	a	a	b	b	b	h	b	b	b	b	b	b	b	b	b	b	b	b	b	b	b	b	b	b	b	b	b	a
SCRI_RS_143213	2H	518080768	G	A	a	a	a	a	a	a	a	a	a	a	a	a	a	a	a	a	a	a	a	b	b	b	h	b	b	b	b	b	b	b	b	b	b	b	b	b	b	b	b	b	b	b	b	b	a
JHI-Hv50k-2016-99245	2H	518354808	G	T	a	a	a	a	a	a	a	a	a	a	a	a	a	a	a	a	a	a	a	b	b	b	h	b	b	b	b	b	b	b	b	b	b	b	b	b	b	b	b	b	b	b	b	b	a
JHI-Hv50k-2016-99315	2H	519233333	G	A	a	a	a	a	a	a	a	a	a	a	a	a	a	a	a	a	a	a	a	b	b	b	h	b	b	b	b	b	b	b	b	b	b	b	b	b	b	b	b	b	b	b	b	b	a
BOPA1_6510-1430	2H	519241271	G	C	a	a	a	a	a	a	a	a	a	a	a	a	a	a	a	a	a	a	a	b	b	b	h	b	b	b	b	b	b	b	b	b	b	b	b	b	b	b	b	b	b	b	b	b	a
JHI-Hv50k-2016-99332	2H	519245697	A	G	a	a	a	a	a	a	a	a	a	a	a	a	a	a	a	a	a	a	a	b	b	b	h	b	b	b	b	b	b	b	b	b	b	b	b	b	b	b	b	b	b	b	b	b	a
JHI-Hv50k-2016-99374	2H	519638458	C	T	a	a	a	a	a	a	a	a	a	a	a	a	a	a	a	a	a	a	a	b	b	b	h	b	b	b	b	b	b	b	b	b	b	b	b	b	b	b	b	b	b	b	b	b	a
JHI-Hv50k-2016-99385	2H	520199940	A	G	a	a	a	a	a	a	a	a	a	a	a	a	a	a	a	a	a	a	a	b	b	b	h	b	b	b	b	b	b	b	b	b	b	b	b	b	b	b	b	b	b	b	b	b	a
JHI-Hv50k-2016-99399	2H	520427587	G	A	a	a	a	a	a	a	a	a	a	a	a	a	a	a	a	a	a	a	a	b	b	b	h	b	b	b	b	b	b	b	b	b	b	b	b	b	b	b	b	b	b	b	b	b	a
JHI-Hv50k-2016-99440	2H	520782711	A	G	a	a	a	a	a	a	a	a	a	a	a	a	a	a	a	a	a	a	a	b	b	b	h	b	b	b	b	b	b	b	b	b	b	b	b	b	b	b	b	b	b	b	b	b	a
JHI-Hv50k-2016-99463	2H	520885023	C	T	a	a	a	a	a	a	a	a	a	a	a	a	a	a	a	a	a	a	a	b	b	b	h	b	b	b	b	b	b	b	b	b	b	b	b	b	b	b	b	b	b	b	b	b	a
JHI-Hv50k-2016-99471	2H	520894241	A	T	a	a	a	a	a	a	a	a	a	a	a	a	a	a	a	a	a	a	a	b	b	b	h	b	b	b	b	b	b	b	b	b	b	b	b	b	b	b	b	b	b	b	b	b	a
JHI-Hv50k-2016-99486	2H	521053687	C	T	a	a	a	a	a	a	a	a	a	a	a	a	a	a	h	a	a	a	a	b	b	b	h	b	b	b	b	b	b	b	b	b	b	b	b	b	b	b	b	b	b	b	b	b	a
JHI-Hv50k-2016-99495	2H	521067970	A	T	a	a	a	a	a	a	a	a	a	a	a	a	a	a	h	a	a	a	a	b	b	b	h	b	b	b	b	b	b	b	b	b	b	b	b	b	b	b	b	b	b	b	b	b	a
JHI-Hv50k-2016-99567	2H	521851910	T	C	a	a	a	a	a	a	a	a	a	a	a	a	a	a	h	a	a	a	a	b	b	b	h	b	b	b	b	b	b	b	b	b	b	b	b	b	b	b	b	b	b	b	b	b	a
JHI-Hv50k-2016-99568	2H	521852124	T	C	a	a	a	a	a	a	a	a	a	a	a	a	a	a	h	a	a	a	a	b	b	b	h	b	b	b	b	b	b	b	b	b	b	b	b	b	b	b	b	b	b	b	b	b	a
JHI-Hv50k-2016-99573	2H	522133226	A	C	a	a	a	a	a	a	a	a	a	a	a	a	a	a	h	a	a	a	a	b	b	b	h	b	b	b	b	b	b	b	b	b	b	b	b	b	b	b	b	b	b	b	b	b	a
JHI-Hv50k-2016-99627	2H	522477380	G	T	a	a	a	a	a	a	a	a	a	a	a	a	a	a	h	a	a	a	a	b	b	b	h	b	b	b	b	b	b	b	b	b	b	b	b	b	b	b	b	b	b	b	b	b	a
JHI-Hv50k-2016-99648	2H	522592564	A	G	a	a	a	a	a	a	a	a	a	a	a	a	a	a	h	a	a	a	a	b	b	b	h	b	b	b	b	b	b	b	b	b	b	b	b	b	b	b	b	b	b	b	b	b	a
JHI-Hv50k-2016-99662	2H	522595313	C	G	a	a	a	a	a	a	a	a	a	a	a	a	a	a	h	a	a	a	a	b	b	b	h	b	b	b	b	b	b	b	b	b	b	b	b	b	b	b	b	b	b	b	b	b	a
JHI-Hv50k-2016-99900	2H	523429304	A	C	a	a	a	a	a	a	a	a	a	a	a	a	a	a	h	a	a	a	a	b	b	b	h	b	b	b	b	b	b	b	b	b	b	b	b	b	b	b	b	b	b	b	b	b	a
JHI-Hv50k-2016-99929	2H	523655272	G	A	a	a	a	a	a	a	a	a	a	a	a	a	a	a	h	a	a	a	a	b	b	b	h	b	b	b	b	b	b	b	b	b	b	b	b	b	b	b	b	b	b	b	b	b	a
JHI-Hv50k-2016-99936	2H	523657281	G	C	a	a	a	a	a	a	a	a	a	a	a	a	a	a	h	a	a	a	a	b	b	b	h	b	b	b	b	b	b	b	b	b	b	b	b	b	b	b	b	b	b	b	b	b	a
JHI-Hv50k-2016-99945	2H	523659956	C	T	a	a	a	a	a	a	a	a	a	a	a	a	a	a	h	a	a	a	a	b	b	b	h	b	b	b	b	b	b	b	b	b	b	b	b	b	b	b	b	b	b	b	b	b	a
JHI-Hv50k-2016-99974	2H	523800093	A	G	a	a	a	a	a	a	a	a	a	a	a	a	a	a	h	a	a	a	a	b	b	b	h	b	b	b	b	b	b	b	b	b	b	b	b	b	b	b	b	b	b	b	b	b	a
BOPA1_4136-869	2H	525128564	G	A	a	a	a	a	a	a	a	a	a	a	a	a	a	a	h	a	a	a	a	b	b	b	h	b	b	b	b	b	b	b	b	b	b	b	b	b	b	b	b	b	b	b	b	b	a
JHI-Hv50k-2016-99984	2H	526560283	A	C	a	a	a	a	a	a	a	a	a	a	a	a	a	a	h	a	a	a	a	b	b	b	h	b	b	b	b	b	b	b	b	b	b	b	b	b	b	b	b	b	b	b	b	b	a
JHI-Hv50k-2016-99988	2H	526561151	A	C	a	a	a	a	a	a	a	a	a	a	a	a	a	a	h	a	a	a	a	b	b	b	h	b	b	b	b	b	b	b	b	b	b	b	b	b	b	b	b	b	b	b	b	b	a
JHI-Hv50k-2016-99999	2H	526575939	T	C	a	a	a	a	a	a	a	a	a	a	a	a	a	a	h	a	a	a	a	b	b	b	h	b	b	b	b	b	b	b	b	b	b	b	b	b	b	b	b	b	b	b	b	b	a
JHI-Hv50k-2016-100030	2H	527709927	G	T	a	a	a	a	a	a	a	a	a	a	a	a	a	a	h	a	a	a	a	b	b	b	h	b	b	b	b	b	b	b	b	b	b	b	b	b	b	b	b	b	b	b	b	b	a
SCRI_RS_202786	2H	527727874	C	A	a	a	a	a	a	a	a	a	a	a	a	a	a	a	h	a	a	a	a	b	b	b	h	b	b	b	b	b	b	b	b	b	b	b	b	b	b	b	b	b	b	b	b	b	a
JHI-Hv50k-2016-100012	2H	527730722	T	C	a	a	a	a	a	a	a	a	a	a	a	a	a	a	h	a	a	a	a	b	b	b	h	b	b	b	b	b	b	b	b	b	b	b	b	b	b	b	b	b	b	b	b	b	a
JHI-Hv50k-2016-100049	2H	528063473	T	C	a	a	a	a	a	a	a	a	a	a	a	a	a	a	h	a	a	a	a	b	b	b	h	b	b	b	b	b	b	b	b	b	b	b	b	b	b	b	b	b	b	b	b	b	a
JHI-Hv50k-2016-100077	2H	528066470	C	A	a	a	a	a	a	a	a	a	a	a	a	a	a	a	h	a	a	a	a	b	b	b	h	b	b	b	b	b	b	b	b	b	b	b	b	b	b	b	b	b	b	b	b	b	a
JHI-Hv50k-2016-100080	2H	528253703	T	C	a	a	a	a	a	a	a	a	a	a	a	a	a	a	h	a	a	a	a	b	b	b	h	b	b	b	b	b	b	b	b	b	b	b	b	b	b	b	b	b	b	b	b	b	a
JHI-Hv50k-2016-100129	2H	529110979	A	G	a	a	a	a	a	a	a	a	a	a	a	a	a	a	h	a	a	a	a	b	b	b	h	b	b	b	b	b	b	b	b	b	b	b	b	b	b	b	b	b	b	b	b	b	a
JHI-Hv50k-2016-100125	2H	529116708	C	T	a	a	a	a	a	a	a	a	a	a	a	a	a	a	h	a	a	a	a	b	b	b	h	b	b	b	b	b	b	b	b	b	b	b	b	b	b	b	b	b	b	b	b	b	a
SCRI_RS_162413	2H	529118271	T	C	a	a	a	a	a	a	a	a	a	a	a	a	a	a	h	a	a	a	a	b	b	b	h	b	b	b	b	b	b	b	b	b	b	b	b	b	b	b	b	b	b	b	b	b	a
SCRI_RS_153531	2H	539508548	G	A	a	h	a	a	a	a	a	a	a	a	a	a	a	a	h	a	a	a	a	b	b	b	h	b	b	b	b	b	b	b	b	b	b	b	b	b	b	b	b	b	b	b	b	b	a
JHI-Hv50k-2016-100960	2H	546828038	C	T	a	h	a	a	a	a	a	a	a	a	a	a	a	a	h	a	a	h	a	b	b	b	h	b	b	b	b	b	b	h	b	b	b	b	b	b	b	b	b	b	b	b	b	b	a
JHI-Hv50k-2016-100958	2H	546828140	A	G	a	h	a	a	a	a	a	a	a	a	a	a	a	a	h	a	a	h	a	b	b	b	h	b	b	b	b	b	b	h	b	b	b	b	b	b	b	b	b	b	b	b	b	b	a
JHI-Hv50k-2016-100952	2H	546828395	C	G	a	h	a	a	a	a	a	a	a	a	a	a	a	a	h	a	a	h	a	b	b	b	h	b	b	b	b	b	b	h	b	b	b	b	b	b	b	b	b	b	b	b	b	b	a
JHI-Hv50k-2016-100941	2H	546828683	T	C	a	h	a	a	a	a	a	a	a	a	a	a	a	a	h	a	a	h	a	b	b	b	h	b	b	b	b	b	b	h	b	b	b	b	b	b	b	b	b	b	b	b	b	b	a
JHI-Hv50k-2016-100937	2H	546828906	A	G	a	h	a	a	a	a	a	a	a	a	a	a	a	a	h	a	a	h	a	b	b	b	h	b	b	b	b	b	b	h	b	b	b	b	b	b	b	b	b	b	b	b	b	b	a
JHI-Hv50k-2016-101087	2H	547075303	C	T	a	h	a	a	a	a	a	a	a	a	a	a	a	a	h	a	a	h	a	b	b	b	h	b	b	b	b	b	b	h	b	b	b	b	b	b	b	b	b	b	b	b	b	b	a
JHI-Hv50k-2016-101096	2H	547298415	A	G	a	h	a	a	a	a	a	a	a	a	a	a	a	a	h	a	a	h	a	b	b	b	h	b	b	b	b	b	b	h	b	b	b	b	b	b	b	b	b	b	b	b	b	b	a
SCRI_RS_198848	2H	548722339	A	G	a	h	a	a	a	a	a	a	a	a	a	h	a	a	h	a	a	h	a	b	b	b	h	b	b	b	b	b	b	h	b	b	b	b	b	b	b	b	b	b	b	b	b	b	a
JHI-Hv50k-2016-101277	2H	548835825	C	G	a	h	a	a	a	a	a	a	a	a	a	h	a	a	h	a	a	h	a	b	b	b	h	b	b	b	b	b	b	h	b	b	b	b	b	b	b	b	b	b	b	b	b	b	a
JHI-Hv50k-2016-101275	2H	548836315	T	C	a	h	a	a	a	a	a	a	a	a	a	h	a	a	h	a	a	h	a	b	b	b	h	b	b	b	b	b	b	h	b	b	b	b	b	b	b	b	b	b	b	b	b	b	a
JHI-Hv50k-2016-101262	2H	548895577	G	T	a	h	a	a	a	a	a	a	a	a	a	h	a	a	h	a	a	h	a	b	b	b	h	b	b	b	b	b	b	h	b	b	b	b	b	b	b	b	b	b	b	b	b	b	a
JHI-Hv50k-2016-101233	2H	548903008	A	G	a	h	a	a	a	a	a	a	a	a	a	h	a	a	h	a	a	h	a	b	b	b	h	b	b	b	b	b	b	h	b	b	b	b	b	b	b	b	b	b	b	b	b	b	a
JHI-Hv50k-2016-101305	2H	549313899	A	C	a	h	a	a	a	a	a	a	a	a	a	h	a	a	h	a	a	h	a	b	b	b	h	b	b	b	b	b	b	h	b	b	b	b	b	b	b	b	b	b	b	b	b	b	a
JHI-Hv50k-2016-101303	2H	549314243	G	A	a	h	a	a	a	a	a	a	a	a	a	h	a	a	h	a	a	h	a	b	b	b	h	b	b	b	b	b	b	h	b	b	b	b	b	b	b	b	b	b	b	b	b	b	a
JHI-Hv50k-2016-101297	2H	549316632	C	A	a	h	a	a	a	a	a	a	a	a	a	h	a	a	h	a	a	h	a	b	b	b	h	b	b	b	b	b	b	h	b	b	b	b	b	b	b	b	b	b	b	b	b	b	a
JHI-Hv50k-2016-101296	2H	549317439	T	C	a	h	a	a	a	a	a	a	a	a	a	h	a	a	h	a	a	h	a	b	b	b	h	b	b	b	b	b	b	h	b	b	b	b	b	b	b	b	b	b	b	b	b	b	a
[truncated: 9,971 more rows]
[truncated: 378 more columns]

## Sheet: All_CleanedData
NOTE: No "shadowing" of F2 homozygous markers was done in the F3s. This data contains F1 and F2 recombination					original	original	original	original	original	original	original	original	original	original	original	original	original	original	original	original	original	original	original	original	original	original	original	original	original	original	original	original	original	original	original	original	original	original	original	original	original	original	not50Kd	not50Kd	not50Kd	not50Kd	not50Kd	not50Kd	not50Kd
Allele calls: "a" refers to same homozygous allele as SuppLine2099 parent; "b" refers to same homozygous allele as cv. Barke parent. "h" refers to heterozygous call, and "NA" to missing data			REQL4_Supp.2099 1a:45A046	Barke6	Recqpl4_2099xBa_1_1_F2_145	Recqpl4_2099xBa_1_1_F2_245	Recqpl4_2099xBa_1_1_F2_49	Recqpl4_2099xBa_1_1_F2_206	Recqpl4_2099xBa_1_1_F2_181	Recqpl4_2099xBa_1_1_F2_15	Recqpl4_2099xBa_1_1_F2_28	Recqpl4_2099xBa_1_1_F2_251	Recqpl4_2099xBa_1_1_F2_44	Recqpl4_2099xBa_1_1_F2_30	Recqpl4_2099xBa_1_1_F2_87	Recqpl4_2099xBa_1_1_F2_99	Recqpl4_2099xBa_1_1_F2_2	Recqpl4_2099xBa_1_1_F2_132	Recqpl4_2099xBa_1_1_F2_218	Recqpl4_2099xBa_1_1_F2_260	Recqpl4_2099xBa_1_1_F2_103	Recqpl4_2099xBa_1_1_F2_186	Recqpl4_2099xBa_1_1_F2_209	Recqpl4_2099xBa_1_1_F2_109	Recqpl4_2099xBa_1_1_F2_119	Recqpl4_2099xBa_1_1_F2_12	Recqpl4_2099xBa_1_1_F2_123	Recqpl4_2099xBa_1_1_F2_152	Recqpl4_2099xBa_1_1_F2_191	Recqpl4_2099xBa_1_1_F2_213	Recqpl4_2099xBa_1_1_F2_232	Recqpl4_2099xBa_1_1_F2_240	Recqpl4_2099xBa_1_1_F2_102	Recqpl4_2099xBa_1_1_F2_258	Recqpl4_2099xBa_1_1_F2_117	Recqpl4_2099xBa_1_1_F2_112	Recqpl4_2099xBa_1_1_F2_57	Recqpl4_2099xBa_1_1_F2_168	Recqpl4_2099xBa_1_1_F2_18	Recqpl4_2099xBa_1_1_F2_205	Recqpl4_2099xBa_1_1_F2_212	Recqpl4_2099xBa_1_1_F2_125	Recqpl4_2099xBa_1_1_F2_9	Recqpl4_2099xBa_1_1_F2_74	Recqpl4_2099xBa_1_1_F2_20	Recqpl4_2099xBa_1_1_F2_16	Recqpl4_2099xBa_1_1_F2_32	Recqpl4_2099xBa_1_1_F2_171	Recqpl4_2099xBa_1_1_F2_79
					F2	F2	F2	F2	F2	F2	F2	F2	F2	F2	F2	F2	F2	F2	F2	F2	F2	F2	F2	F2	F2	F2	F2	F2	F2	F2	F2	F2	F2	F2	F2	F2	F2	F2	F2	F2	F2	F2	F2	F2	F2	F2	F2	F2	F2
Marker	Chromosome	Position	MutantParent	WT Parent	mlh3/recql4	mlh3/recql4	mlh3/recql4	mlh3/recql4	mlh3/recql4	mlh3/recql4	mlh3/recql4	mlh3/recql4	mlh3/recql4	mlh3/recql4	wt/recql4	wt/recql4	wt/recql4	wt/recql4	wt/recql4	wt/recql4	wt/recql4	wt/recql4	wt/recql4	mlh3/wt	mlh3/wt	mlh3/wt	mlh3/wt	mlh3/wt	mlh3/wt	mlh3/wt	mlh3/wt	mlh3/wt	wt/wt	wt/wt	wt/wt	wt/wt	wt/wt	wt/wt	wt/wt	wt/wt	wt/wt	wt/wt	wt/wt	wt/wt	wt/wt	wt/wt	wt/wt	wt/wt	wt/recql4
SCRI_RS_149838	1H	146218	A	G	h	h	a	b	b	a	a	b	b	b	a	h	h	h	a	h	h	h	b	b	h	a	a	b	a	b	b	b	h	b	a	a	a	h	a	b	b	b	h	a	h	h	a	b	b
SCRI_RS_227491	1H	147494	G	A	h	h	a	b	b	a	a	b	b	b	a	h	h	h	a	h	h	h	b	b	h	a	a	b	a	b	b	b	h	b	a	a	a	h	a	b	b	b	h	a	h	h	a	b	b
JHI-Hv50k-2016-270	1H	159936	G	T	h	h	a	b	b	a	a	b	b	b	a	h	h	h	a	h	h	h	b	b	h	a	a	b	a	b	b	b	h	b	a	a	a	h	a	b	b	b	h	a	h	h	a	b	b
JHI-Hv50k-2016-237	1H	164176	C	A	h	h	a	b	b	a	a	b	b	b	a	h	h	h	a	h	h	h	b	b	h	a	a	b	a	b	b	b	h	b	a	a	a	h	a	b	b	b	h	a	h	h	a	b	b
BOPA2_12_30653	1H	164469	G	A	h	h	a	b	b	a	a	b	b	b	a	h	h	h	a	h	h	h	b	b	h	a	a	b	a	b	b	b	h	b	a	a	a	h	a	b	b	b	h	a	h	h	a	b	b
JHI-Hv50k-2016-200	1H	167678	G	A	h	h	a	b	b	a	a	b	b	b	a	h	h	h	a	h	h	h	b	b	h	a	a	b	a	b	b	b	h	b	a	a	a	h	a	b	b	b	h	a	h	h	a	b	b
BOPA1_2511-533	1H	173286	G	A	h	h	a	b	b	a	a	b	b	b	a	h	h	h	a	h	h	h	b	b	h	a	a	b	a	b	b	b	h	b	a	a	a	h	a	b	b	b	h	a	h	h	a	b	b
JHI-Hv50k-2016-137	1H	188138	A	T	h	h	a	b	b	a	a	b	b	b	a	h	h	h	a	h	h	h	b	b	h	a	a	b	a	b	b	b	h	b	a	a	a	h	a	b	b	b	h	a	h	h	a	b	b
JHI-Hv50k-2016-97	1H	252831	C	A	h	h	a	b	b	a	a	b	b	b	a	h	h	h	a	h	h	h	b	b	h	a	a	b	a	b	b	b	h	b	a	a	a	h	a	b	b	b	h	a	h	h	a	b	b
BOPA2_12_10420	1H	282251	A	C	h	h	a	b	b	a	a	b	b	b	a	h	h	h	a	h	h	h	b	b	h	a	a	b	a	b	b	b	h	b	a	a	a	h	a	b	b	b	h	a	h	h	a	b	b
BOPA1_3107-422	1H	282390	A	G	h	h	a	b	b	a	a	b	b	b	a	h	h	h	a	h	h	h	b	b	h	a	a	b	a	b	b	b	h	b	a	a	a	h	a	b	b	b	h	a	h	h	a	b	b
JHI-Hv50k-2016-127	1H	282766	C	T	h	h	a	b	b	a	a	b	b	b	a	h	h	h	a	h	h	h	b	b	h	a	a	b	a	b	b	b	h	b	a	a	a	h	a	b	b	b	h	a	h	h	a	b	b
JHI-Hv50k-2016-468	1H	647796	A	G	h	h	a	b	b	a	a	b	b	b	a	h	h	h	a	h	h	h	b	b	h	a	a	b	a	b	b	b	h	b	a	a	a	h	a	b	b	h	h	a	h	h	a	b	b
BOPA2_12_30969	1H	938921	G	A	h	h	a	b	b	a	a	b	b	b	a	h	h	h	a	h	h	h	b	b	h	a	a	b	a	b	b	b	h	b	a	a	a	h	a	b	b	h	h	a	h	h	a	b	b
JHI-Hv50k-2016-1198	1H	2163664	G	A	h	h	a	b	b	a	a	b	b	b	a	h	h	h	a	h	h	h	b	b	h	a	a	b	a	b	b	b	h	b	a	a	a	h	a	b	b	h	h	a	h	h	a	b	b
JHI-Hv50k-2016-6156	1H	3467328	T	C	b	h	a	b	b	h	a	b	b	b	a	h	h	h	a	b	h	a	h	b	h	a	a	b	a	b	b	b	h	b	a	a	a	h	a	h	b	a	h	a	h	h	a	b	b
JHI-Hv50k-2016-6206	1H	3470194	G	A	b	h	a	b	b	h	a	b	b	b	a	h	h	h	a	b	h	a	h	b	h	a	a	b	a	b	b	b	h	b	a	a	a	h	a	h	b	a	h	a	h	h	a	b	b
JHI-Hv50k-2016-6222	1H	3470523	G	C	b	h	a	b	b	h	a	b	b	b	a	h	h	h	a	b	h	a	h	b	h	a	a	b	a	b	b	b	h	b	a	a	a	h	a	h	b	a	h	a	h	h	a	b	b
JHI-Hv50k-2016-6438	1H	3533674	A	G	b	h	a	b	b	h	a	b	b	b	a	h	h	h	a	b	h	a	h	b	h	a	a	b	a	b	b	b	h	b	a	a	a	h	a	h	b	a	h	a	h	h	a	b	b
JHI-Hv50k-2016-6437	1H	3533728	T	C	b	h	a	b	b	h	a	b	b	b	a	h	h	h	a	b	h	a	h	b	h	a	a	b	a	b	b	b	h	b	a	a	a	h	a	h	b	a	h	a	h	h	a	b	b
JHI-Hv50k-2016-6421	1H	3534427	C	G	b	h	a	b	b	h	a	b	b	b	a	h	h	h	a	b	h	a	h	b	h	a	a	b	a	b	b	b	h	b	a	a	a	h	a	h	b	a	h	a	h	h	a	b	b
JHI-Hv50k-2016-6626	1H	3614405	T	G	b	h	a	b	b	h	a	b	b	b	a	h	h	h	a	b	h	a	h	b	h	a	a	b	a	b	b	b	h	b	a	a	a	h	a	h	b	a	h	a	h	h	a	b	b
JHI-Hv50k-2016-6543	1H	3713927	C	T	b	h	a	b	b	h	a	b	b	b	a	h	h	h	a	b	h	a	h	b	h	a	a	b	a	b	b	b	a	b	a	a	a	h	a	h	b	a	h	a	h	h	a	b	b
BOPA2_12_30933	1H	3805296	A	G	b	h	a	b	b	h	a	b	b	b	a	h	h	h	a	b	h	a	h	b	h	a	a	b	a	b	b	b	a	b	a	a	a	h	a	h	b	a	h	a	h	h	a	b	b
SCRI_RS_179144	1H	3806595	A	G	b	h	a	b	b	h	a	b	b	b	a	h	h	h	a	b	h	a	h	b	h	a	a	b	a	b	b	b	a	b	a	a	a	h	a	h	b	a	h	a	h	h	a	b	b
JHI-Hv50k-2016-7035	1H	3807340	C	T	b	h	a	b	b	h	a	b	b	b	a	h	h	h	a	b	h	a	h	b	h	a	a	b	a	b	b	b	a	b	a	a	a	h	a	h	b	a	h	a	h	h	a	b	b
JHI-Hv50k-2016-7033	1H	3807400	A	G	b	h	a	b	b	h	a	b	b	b	a	h	h	h	a	b	h	a	h	b	h	a	a	b	a	b	b	b	a	b	a	a	a	h	a	h	b	a	h	a	h	h	a	b	b
JHI-Hv50k-2016-6092	1H	4228301	C	T	b	h	a	b	b	h	a	b	b	b	a	h	h	h	a	b	h	a	h	b	h	a	a	b	a	b	b	b	h	b	a	a	a	h	a	h	b	a	h	a	h	h	a	b	b
JHI-Hv50k-2016-6091	1H	4228377	G	A	b	h	a	b	b	h	a	b	b	b	a	h	h	h	a	b	h	a	h	b	h	a	a	b	a	b	b	b	h	b	a	a	a	h	a	h	b	a	h	a	h	h	a	b	b
JHI-Hv50k-2016-5139	1H	4798466	C	T	h	h	a	b	b	h	a	b	b	b	a	h	h	h	a	b	h	a	h	b	h	a	a	b	a	b	b	b	h	b	a	a	a	h	a	h	b	a	h	a	h	h	a	b	b
JHI-Hv50k-2016-5157	1H	4799419	C	G	h	h	a	b	b	h	a	b	b	b	a	h	h	h	a	b	h	a	h	b	h	a	a	b	a	b	b	b	h	b	a	a	a	h	a	h	b	a	h	a	h	h	a	b	b
JHI-Hv50k-2016-5228	1H	4806091	G	A	h	h	a	b	b	h	a	b	b	b	a	h	h	h	a	b	h	a	h	b	h	a	a	b	a	b	b	b	h	b	a	a	a	h	a	h	b	a	h	a	h	h	a	b	b
JHI-Hv50k-2016-5029	1H	4838815	T	C	h	h	a	b	b	h	a	b	b	b	a	h	h	h	a	b	h	a	h	b	h	a	a	b	a	b	b	b	h	b	a	a	a	h	a	h	b	a	h	a	h	h	a	b	b
JHI-Hv50k-2016-4906	1H	4865264	A	G	h	h	a	b	b	h	a	b	b	b	a	h	h	h	a	b	h	a	h	b	h	a	a	b	a	b	b	b	h	b	a	a	a	h	a	h	b	a	h	a	h	h	a	b	b
SCRI_RS_60293	1H	5016452	G	A	h	h	a	b	b	h	a	b	b	b	a	h	h	h	a	b	h	a	h	b	h	a	a	b	a	b	b	b	h	b	a	a	a	h	a	h	b	a	h	a	h	h	a	b	b
JHI-Hv50k-2016-4478	1H	5046637	C	T	h	h	a	b	b	h	a	b	b	b	a	h	h	h	a	b	h	a	h	b	h	a	a	b	a	b	b	b	h	b	a	a	a	h	a	h	b	a	h	a	h	h	a	b	b
SCRI_RS_82277	1H	5050411	C	T	h	h	a	b	b	h	a	b	b	b	a	h	h	h	a	b	h	a	h	b	h	a	a	b	a	b	b	b	h	b	a	a	a	h	a	h	b	a	h	a	h	h	a	b	b
SCRI_RS_60145	1H	5071012	T	C	h	h	a	b	b	h	a	b	b	b	a	h	h	h	a	b	h	a	h	b	h	a	a	b	a	b	b	b	h	b	a	a	a	h	a	h	b	a	h	a	h	h	a	b	b
JHI-Hv50k-2016-4657	1H	5076908	C	G	h	h	a	b	b	h	a	b	b	b	a	h	h	h	a	b	h	a	h	b	h	a	a	b	a	b	b	b	h	b	a	a	a	h	a	h	b	a	h	a	h	h	a	b	b
SCRI_RS_149683	1H	5077360	T	C	h	h	a	b	b	h	a	b	b	b	a	h	h	h	a	b	h	a	h	b	h	a	a	b	a	b	b	b	h	b	a	a	a	h	a	h	b	a	h	a	h	h	a	b	b
JHI-Hv50k-2016-4298	1H	5490427	T	G	h	h	a	b	b	h	a	b	b	b	a	h	h	h	a	b	h	a	h	b	h	a	a	b	a	b	b	b	h	b	a	a	a	h	a	h	b	a	h	a	h	h	a	b	b
JHI-Hv50k-2016-4209	1H	5493676	A	G	h	h	a	b	b	h	a	b	b	b	a	h	h	h	a	b	h	a	h	b	h	a	a	b	a	b	b	b	h	b	a	a	a	h	a	h	b	a	h	a	h	h	a	b	b
JHI-Hv50k-2016-4173	1H	5519884	T	C	h	h	a	b	b	h	a	b	b	b	a	h	h	h	a	b	h	a	h	b	h	a	a	b	a	b	b	b	h	b	a	a	a	h	a	h	b	a	h	a	h	h	a	b	b
JHI-Hv50k-2016-4156	1H	5521838	A	C	h	h	a	b	b	h	a	b	b	b	a	h	h	h	a	b	h	a	h	b	h	a	a	b	a	b	b	b	h	b	a	a	a	h	a	h	b	a	h	a	h	h	a	b	b
JHI-Hv50k-2016-3779	1H	5592329	G	A	h	h	a	b	b	h	a	b	b	b	a	h	h	h	a	b	h	a	h	b	h	a	a	b	a	b	b	b	h	b	a	a	a	h	a	h	b	a	h	a	h	h	a	b	b
JHI-Hv50k-2016-7266	1H	5854656	A	G	b	h	a	b	b	h	a	b	b	b	a	h	h	h	a	b	h	a	h	b	h	a	a	b	a	b	b	b	a	b	a	a	a	h	a	h	b	a	h	a	h	h	a	b	b
JHI-Hv50k-2016-7265	1H	5854725	G	A	b	h	a	b	b	h	a	b	b	b	a	h	h	h	a	b	h	a	h	b	h	a	a	b	a	b	b	b	a	b	a	a	a	h	a	h	b	a	h	a	h	h	a	b	b
JHI-Hv50k-2016-7264	1H	5854806	G	A	b	h	a	b	b	h	a	b	b	b	a	h	h	h	a	b	h	a	h	b	h	a	a	b	a	b	b	b	a	b	a	a	a	h	a	h	b	a	h	a	h	h	a	b	b
JHI-Hv50k-2016-7237	1H	5903919	T	A	b	h	a	b	b	h	a	b	b	b	a	h	h	h	a	b	h	a	h	b	h	a	a	b	a	b	b	b	a	b	a	a	a	h	a	h	b	a	h	a	h	h	a	b	b
JHI-Hv50k-2016-7219	1H	5906662	T	A	b	h	a	b	b	h	a	b	b	b	a	h	h	h	a	b	h	a	h	b	h	a	a	b	a	b	b	b	a	b	a	a	a	h	a	h	b	a	h	a	h	h	a	b	b
JHI-Hv50k-2016-7452	1H	5943827	A	G	b	h	a	b	b	h	a	b	b	b	a	h	h	h	a	b	h	a	h	b	h	a	a	b	a	b	b	h	a	b	a	a	a	h	a	h	b	a	h	a	h	h	a	b	b
JHI-Hv50k-2016-7449	1H	5944104	A	C	b	h	a	b	b	h	a	b	b	b	a	h	h	h	a	b	h	a	h	b	h	a	a	b	a	b	b	h	a	b	a	a	a	h	a	h	b	a	h	a	h	h	a	b	b
JHI-Hv50k-2016-7443	1H	5944599	A	G	b	h	a	b	b	h	a	b	b	b	a	h	h	h	a	b	h	a	h	b	h	a	a	b	a	b	b	h	a	b	a	a	a	h	a	h	b	a	h	a	h	h	a	b	b
JHI-Hv50k-2016-7423	1H	5945700	T	C	b	h	a	b	b	h	a	b	b	b	a	h	h	h	a	b	h	a	h	b	h	a	a	b	a	b	b	h	a	b	a	a	a	h	a	h	b	a	h	a	h	h	a	b	b
JHI-Hv50k-2016-7405	1H	5967647	G	C	b	h	a	b	b	h	a	b	b	b	a	h	h	h	a	b	h	a	h	b	h	a	a	b	a	b	b	h	a	b	a	a	a	h	a	h	b	a	h	a	h	h	a	b	b
JHI-Hv50k-2016-7404	1H	5967705	A	G	b	h	a	b	b	h	a	b	b	b	a	h	h	h	a	b	h	a	h	b	h	a	a	b	a	b	b	h	a	b	a	a	a	h	a	h	b	a	h	a	h	h	a	b	b
JHI-Hv50k-2016-7394	1H	5967912	A	G	b	h	a	b	b	h	a	b	b	b	a	h	h	h	a	b	h	a	h	b	h	a	a	b	a	b	b	h	a	b	a	a	a	h	a	h	b	a	h	a	h	h	a	b	b
JHI-Hv50k-2016-7390	1H	5967998	A	G	b	h	a	b	b	h	a	b	b	b	a	h	h	h	a	b	h	a	h	b	h	a	a	b	a	b	b	h	a	b	a	a	a	h	a	h	b	a	h	a	h	h	a	b	b
JHI-Hv50k-2016-7619	1H	6022280	C	A	b	h	a	b	b	h	a	b	b	b	a	h	h	h	a	b	h	a	h	b	h	a	a	b	a	b	b	h	a	b	a	a	a	h	a	h	b	a	h	a	h	h	a	b	b
JHI-Hv50k-2016-7841	1H	6400456	T	C	b	h	a	b	b	h	a	b	b	b	a	h	h	h	a	b	h	a	h	b	h	a	a	b	a	b	b	h	a	b	a	a	a	h	a	h	b	a	h	a	h	h	a	b	b
JHI-Hv50k-2016-7793	1H	6409524	T	C	b	h	a	b	b	h	a	b	b	b	a	h	h	h	a	b	h	a	h	b	h	a	a	b	a	b	b	h	a	b	a	a	a	h	a	h	b	a	h	a	h	h	a	b	b
JHI-Hv50k-2016-7922	1H	6628637	G	C	b	h	a	b	b	h	a	b	b	b	a	h	h	h	a	b	h	a	h	b	h	a	a	b	a	b	b	h	a	b	a	a	a	h	a	h	b	a	h	a	h	h	a	b	b
BOPA1_7372-1253	1H	6638669	A	G	b	h	a	b	b	h	a	b	b	b	a	h	h	h	a	b	h	a	h	b	h	a	a	b	a	b	b	h	a	b	a	a	a	h	a	h	b	a	h	a	h	h	a	b	b
BOPA1_6949-895	1H	6725625	A	G	b	h	a	b	b	h	a	b	b	b	a	h	h	h	a	b	h	a	h	b	h	a	a	b	a	b	b	h	a	b	a	a	a	h	a	h	b	a	h	a	h	h	a	b	b
SCRI_RS_184274	1H	6817553	A	C	b	h	a	b	b	h	a	b	b	b	a	h	h	h	a	b	h	a	h	b	h	a	a	b	a	b	b	h	a	b	a	a	a	h	a	h	b	a	h	a	h	h	a	b	b
JHI-Hv50k-2016-8002	1H	6931684	C	G	b	h	a	b	b	h	a	b	b	b	a	h	h	h	a	b	h	a	h	b	h	a	a	b	a	b	b	h	a	b	a	a	a	h	a	h	b	a	h	a	h	h	a	b	b
JHI-Hv50k-2016-7985	1H	6932738	G	A	b	h	a	b	b	h	a	b	b	b	a	h	h	h	a	b	h	a	h	b	h	a	a	b	a	b	b	h	a	b	a	a	a	h	a	h	b	a	h	a	h	h	a	b	b
JHI-Hv50k-2016-7983	1H	6932847	C	T	b	h	a	b	b	h	a	b	b	b	a	h	h	h	a	b	h	a	h	b	h	a	a	b	a	b	b	h	a	b	a	a	a	h	a	h	b	a	h	a	h	h	a	b	b
JHI-Hv50k-2016-8840	1H	7741171	C	T	b	h	a	b	b	h	a	b	b	b	a	h	h	h	a	b	h	a	h	h	h	a	a	b	a	b	b	h	a	b	a	a	a	h	a	h	b	a	h	a	h	h	a	b	b
JHI-Hv50k-2016-8797	1H	7752237	C	T	b	h	a	b	b	h	a	b	b	b	a	h	h	h	a	b	h	a	h	h	h	a	a	b	a	b	b	h	a	b	a	a	a	h	a	h	b	a	h	a	h	h	a	b	b
JHI-Hv50k-2016-9237	1H	7940077	G	C	b	h	a	b	b	h	a	b	b	b	a	h	h	h	a	b	h	a	h	h	h	a	a	b	a	b	b	h	a	b	a	a	a	h	a	h	b	a	h	a	h	h	a	b	b
JHI-Hv50k-2016-9470	1H	8007008	C	T	b	h	a	b	b	h	a	b	b	b	a	h	h	h	a	b	h	a	h	h	h	a	a	b	a	b	b	h	a	b	a	a	a	h	a	h	b	a	h	a	h	h	a	b	b
JHI-Hv50k-2016-9524	1H	8196745	A	C	b	h	a	b	b	h	a	b	b	b	a	h	h	h	a	b	h	a	h	h	h	a	a	b	a	b	b	h	a	b	a	a	a	h	a	h	b	a	h	a	h	h	a	b	b
JHI-Hv50k-2016-9563	1H	8199429	T	C	b	h	a	b	b	h	a	b	b	b	a	h	h	h	a	b	h	a	h	h	h	a	a	b	a	b	b	h	a	b	a	a	a	h	a	h	b	a	h	a	h	h	a	b	b
JHI-Hv50k-2016-9618	1H	8216257	C	T	b	h	a	b	b	h	a	b	b	b	a	h	h	h	a	b	h	a	h	h	h	a	a	b	a	b	b	h	a	b	a	a	a	h	a	h	b	a	h	a	h	h	a	b	b
BOPA2_12_30918	1H	8216427	G	A	b	h	a	b	b	h	a	b	b	b	a	h	h	h	a	b	h	a	h	h	h	a	a	b	a	b	b	h	a	b	a	a	a	h	a	h	b	a	h	a	h	h	a	b	b
JHI-Hv50k-2016-9857	1H	8298835	A	C	b	h	a	b	b	h	a	b	b	b	a	h	h	h	a	b	h	a	h	h	h	a	a	b	a	b	b	h	a	b	a	a	a	h	a	h	b	a	h	a	h	h	a	b	b
JHI-Hv50k-2016-9842	1H	8300129	C	T	b	h	a	b	b	h	a	b	b	b	a	h	h	h	a	b	h	a	h	h	h	a	a	b	a	b	b	h	a	b	a	a	a	h	a	h	b	a	h	a	h	h	a	b	b
JHI-Hv50k-2016-9987	1H	8511263	A	G	b	h	a	b	b	h	a	b	b	b	a	h	h	h	a	b	h	a	h	h	h	a	a	b	a	b	b	h	a	b	a	a	a	h	a	h	b	a	h	a	h	h	h	b	b
JHI-Hv50k-2016-9983	1H	8511495	A	C	b	h	a	b	b	h	a	b	b	b	a	h	h	h	a	b	h	a	h	h	h	a	a	b	a	b	b	h	a	b	a	a	a	h	a	h	b	a	h	a	h	h	h	b	b
JHI-Hv50k-2016-9963	1H	8512325	C	T	b	h	a	b	b	h	a	b	b	b	a	h	h	h	a	b	h	a	h	h	h	a	a	b	a	b	b	h	a	b	a	a	a	h	a	h	b	a	h	a	h	h	h	b	b
SCRI_RS_148560	1H	8661330	G	T	b	h	a	b	b	h	a	b	b	b	a	h	h	h	a	b	h	a	h	h	h	a	a	b	a	b	b	h	a	b	a	a	a	h	a	h	b	a	h	a	h	h	h	b	b
JHI-Hv50k-2016-10365	1H	9446222	T	C	b	h	a	b	b	h	a	b	b	b	a	h	h	h	a	b	h	a	h	h	h	a	a	b	a	b	b	h	a	b	a	a	a	h	a	h	b	a	b	a	h	h	h	b	b
JHI-Hv50k-2016-10363	1H	9446439	A	G	b	h	a	b	b	h	a	b	b	b	a	h	h	h	a	b	h	a	h	h	h	a	a	b	a	b	b	h	a	b	a	a	a	h	a	h	b	a	b	a	h	h	h	b	b
SCRI_RS_164150	1H	9740804	T	C	b	h	a	b	b	h	a	b	b	b	a	h	h	h	a	b	h	a	h	h	h	a	a	b	a	b	b	h	a	b	a	a	a	h	a	h	b	a	b	a	h	h	h	b	b
JHI-Hv50k-2016-10391	1H	9833943	A	G	b	h	a	b	b	h	a	b	b	b	a	h	h	h	a	b	h	a	h	h	h	a	a	b	a	b	b	h	a	b	a	a	a	h	a	h	b	a	b	a	h	h	h	b	b
JHI-Hv50k-2016-11098	1H	10789273	T	G	b	h	a	b	b	h	a	b	b	b	a	h	h	h	a	b	h	a	h	h	h	a	a	b	h	b	b	h	a	b	a	a	a	h	a	h	b	a	b	a	h	h	h	b	b
JHI-Hv50k-2016-11134	1H	10810914	G	A	b	h	a	b	b	h	a	b	b	b	a	h	h	h	a	b	h	a	h	h	h	a	a	b	h	b	b	h	a	b	a	a	a	h	a	h	b	a	b	a	h	h	h	b	b
JHI-Hv50k-2016-11221	1H	11089084	T	C	b	h	a	b	b	h	a	b	b	b	a	a	h	h	a	b	h	a	h	h	h	a	a	b	h	b	b	h	a	b	a	a	a	h	a	h	b	a	b	a	h	h	h	b	b
JHI-Hv50k-2016-11778	1H	11758735	C	T	b	h	a	b	b	h	a	b	b	b	a	a	h	h	a	b	h	a	h	h	h	a	a	b	h	b	b	h	a	b	a	a	a	h	a	h	b	a	b	h	h	h	h	b	b
JHI-Hv50k-2016-11714	1H	11798189	G	A	b	h	a	b	b	h	a	b	b	b	a	a	h	h	a	b	h	a	h	h	h	a	a	b	h	b	b	h	a	b	a	a	a	h	a	h	b	a	b	h	h	h	h	b	b
JHI-Hv50k-2016-11704	1H	11798805	T	C	b	h	a	b	b	h	a	b	b	b	a	a	h	h	a	b	h	a	h	h	h	a	a	b	h	b	b	h	a	b	a	a	a	h	a	h	b	a	b	h	h	h	h	b	b
JHI-Hv50k-2016-11687	1H	11800097	C	G	b	h	a	b	b	h	a	b	b	b	a	a	h	h	a	b	h	a	h	h	h	a	a	b	h	b	b	h	a	b	a	a	a	h	a	h	b	a	b	h	h	h	h	b	b
SCRI_RS_152464	1H	11800097	C	G	b	h	a	b	b	h	a	b	b	b	a	a	h	h	a	b	h	a	h	h	h	a	a	b	h	b	b	h	a	b	a	a	a	h	a	h	b	a	b	h	h	h	h	b	b
JHI-Hv50k-2016-11970	1H	12329957	A	G	b	h	a	b	b	h	a	b	b	b	a	a	h	h	a	b	h	a	h	h	h	a	a	b	h	b	b	h	a	b	a	a	a	h	a	h	b	a	b	h	h	h	h	b	b
JHI-Hv50k-2016-12344	1H	12582707	C	A	b	h	a	b	b	h	a	b	b	b	a	a	h	h	a	b	h	a	h	h	h	a	a	b	h	b	b	h	a	b	a	a	a	h	a	h	b	a	b	h	h	h	h	b	b
JHI-Hv50k-2016-12336	1H	12583183	G	A	b	h	a	b	b	h	a	b	b	b	a	a	h	h	a	b	h	a	h	h	h	a	a	b	h	b	b	h	a	b	a	a	a	h	a	h	b	a	b	h	h	h	h	b	b
BOPA2_12_30877	1H	12925261	C	G	b	h	h	b	b	h	h	b	b	b	a	a	a	h	a	b	h	a	h	b	h	a	a	b	h	b	b	h	a	b	h	a	a	h	a	h	b	a	b	h	h	h	h	b	b
JHI-Hv50k-2016-12866	1H	13028904	T	A	b	h	h	b	b	h	h	b	b	b	a	a	a	h	a	b	h	a	h	b	h	a	a	b	h	b	b	h	a	b	h	a	a	h	a	h	b	a	b	h	h	b	h	b	b
SCRI_RS_141877	1H	13031817	T	G	b	h	h	b	b	h	h	b	b	b	a	a	a	h	a	b	h	a	h	b	h	a	a	b	h	b	b	h	a	b	h	a	a	h	a	h	b	a	b	h	h	b	h	b	b
JHI-Hv50k-2016-12930	1H	13037545	G	A	b	h	h	b	b	h	h	b	b	b	a	a	a	h	a	b	h	a	h	b	h	a	a	b	h	b	b	h	a	b	h	a	a	h	a	h	b	a	b	h	h	b	h	b	b
JHI-Hv50k-2016-12956	1H	13283661	C	T	b	h	h	b	b	h	h	b	b	b	a	a	a	h	a	b	h	a	h	b	h	a	a	b	h	b	b	h	a	b	h	a	a	h	a	h	b	a	b	h	h	b	h	b	b
JHI-Hv50k-2016-12959	1H	13283765	A	G	b	h	h	b	b	h	h	b	b	b	a	a	a	h	a	b	h	a	h	b	h	a	a	b	h	b	b	h	a	b	h	a	a	h	a	h	b	a	b	h	h	b	h	b	b
JHI-Hv50k-2016-12965	1H	13284305	A	C	b	h	h	b	b	h	h	b	b	b	a	a	a	h	a	b	h	a	h	b	h	a	a	b	h	b	b	h	a	b	h	a	a	h	a	h	b	a	b	h	h	b	h	b	b
JHI-Hv50k-2016-13004	1H	13296898	T	G	b	h	h	b	b	h	h	b	b	b	a	a	a	h	a	b	h	a	h	b	h	a	a	b	h	b	b	h	a	b	h	a	a	h	a	h	b	a	b	h	h	b	h	b	b
JHI-Hv50k-2016-13011	1H	13297661	C	T	b	h	h	b	b	h	h	b	b	b	a	a	a	h	a	b	h	a	h	b	h	a	a	b	h	b	b	h	a	b	h	a	a	h	a	h	b	a	b	h	h	b	h	b	b
JHI-Hv50k-2016-13033	1H	13298406	C	T	b	h	h	b	b	h	h	b	b	b	a	a	a	h	a	b	h	a	h	b	h	a	a	b	h	b	b	h	a	b	h	a	a	h	a	h	b	a	b	h	h	b	h	b	b
JHI-Hv50k-2016-13227	1H	13756587	C	G	b	h	h	b	h	h	h	h	b	b	a	a	a	h	a	b	h	a	h	b	h	a	a	b	h	b	b	h	a	b	h	h	a	h	a	h	b	a	h	h	b	b	h	b	b
JHI-Hv50k-2016-13229	1H	13756936	G	A	b	h	h	b	h	h	h	h	b	b	a	a	a	h	a	b	h	a	h	b	h	a	a	b	h	b	b	h	a	b	h	h	a	h	a	h	b	a	h	h	b	b	h	b	b
JHI-Hv50k-2016-13232	1H	13757873	T	C	b	h	h	b	h	h	h	h	b	b	a	a	a	h	a	b	h	a	h	b	h	a	a	b	h	b	b	h	a	b	h	h	a	h	a	h	b	a	h	h	b	b	h	b	b
JHI-Hv50k-2016-13237	1H	13758483	A	T	b	h	h	b	h	h	h	h	b	b	a	a	a	h	a	b	h	a	h	b	h	a	a	b	h	b	b	h	a	b	h	h	a	h	a	h	b	a	h	h	b	b	h	b	b
JHI-Hv50k-2016-13238	1H	13758848	C	T	b	h	h	b	h	h	h	h	b	b	a	a	a	h	a	b	h	a	h	b	h	a	a	b	h	b	b	h	a	b	h	h	a	h	a	h	b	a	h	h	b	b	h	b	b
BOPA1_6792-1945	1H	13759669	A	G	b	h	h	b	h	h	h	h	b	b	a	a	a	h	a	b	h	a	h	b	h	a	a	b	h	b	b	h	a	b	h	h	a	h	a	h	b	a	h	h	b	b	h	b	b
JHI-Hv50k-2016-13244	1H	13760266	G	T	b	h	h	b	h	h	h	h	b	b	a	a	a	h	a	b	h	a	h	b	h	a	a	b	h	b	b	h	a	b	h	h	a	h	a	h	b	a	h	h	b	b	h	b	b
JHI-Hv50k-2016-13264	1H	13996083	A	G	b	h	h	b	h	h	h	h	b	b	a	a	a	h	a	b	h	h	h	b	h	a	a	b	h	b	b	h	a	b	h	h	a	h	a	h	b	a	h	h	b	b	h	b	b
JHI-Hv50k-2016-13282	1H	14001124	G	A	b	h	h	b	h	h	h	h	b	b	a	a	a	h	a	b	h	h	h	b	h	a	a	b	h	b	b	h	a	b	h	h	a	h	a	h	b	a	h	h	b	b	h	b	b
JHI-Hv50k-2016-13325	1H	14121681	T	C	b	h	h	b	h	h	h	h	b	b	a	a	a	h	a	b	h	h	h	b	h	a	a	b	h	b	b	h	a	b	h	h	a	h	a	h	b	a	h	h	b	b	h	b	b
JHI-Hv50k-2016-13350	1H	14273901	G	A	b	h	h	b	h	h	h	h	b	b	a	a	a	h	a	b	h	h	h	b	h	a	a	b	h	b	b	h	a	b	h	h	a	h	a	h	b	a	h	h	b	b	h	b	b
SCRI_RS_182603	1H	14387522	C	A	b	h	h	b	h	h	h	h	b	b	a	a	a	h	a	b	h	h	h	b	h	a	a	b	h	b	b	h	a	b	h	h	a	h	a	h	b	a	h	h	b	b	h	b	b
JHI-Hv50k-2016-13372	1H	14551899	G	T	b	h	h	b	h	h	h	h	b	b	a	a	a	h	a	b	h	h	h	b	h	a	a	b	h	b	b	h	a	b	h	h	a	h	a	h	b	a	h	h	b	b	h	b	b
SCRI_RS_138043	1H	14708014	T	C	b	h	h	b	h	h	h	h	b	b	a	a	a	h	a	b	h	h	h	b	h	a	a	b	h	b	b	h	a	b	h	h	a	h	a	h	b	a	h	h	b	b	h	b	b
BOPA1_4226-570	1H	14716342	A	G	b	h	h	b	h	h	h	h	h	b	a	a	a	h	a	b	h	h	h	b	h	a	a	b	h	b	b	h	a	b	h	h	a	h	a	h	b	a	h	h	b	b	h	b	b
JHI-Hv50k-2016-13427	1H	14719330	G	C	b	h	h	b	h	h	h	h	h	b	a	a	a	h	a	b	h	h	h	b	h	a	a	b	h	b	b	h	a	b	h	h	a	h	a	h	b	a	h	h	b	b	h	b	b
JHI-Hv50k-2016-13415	1H	14722697	A	G	b	h	h	b	h	h	h	h	h	b	a	a	a	h	a	b	h	h	h	b	h	a	a	b	h	b	b	h	a	b	h	h	a	h	a	h	b	a	h	h	b	b	h	b	b
SCRI_RS_153360	1H	14724568	T	C	b	h	h	b	h	h	h	h	h	b	a	a	a	h	a	b	h	h	h	b	h	a	a	b	h	b	b	h	a	b	h	h	a	h	a	h	b	a	h	h	b	b	h	b	b
JHI-Hv50k-2016-13583	1H	15156973	G	A	b	h	h	b	h	h	h	h	h	b	a	a	a	h	a	b	h	h	h	b	h	a	a	b	h	b	b	h	a	b	h	h	a	h	a	h	b	a	h	h	b	b	h	b	b
JHI-Hv50k-2016-13566	1H	15161178	C	T	b	h	h	b	h	h	h	h	h	b	a	a	a	h	a	b	h	h	h	b	h	a	a	b	h	b	b	h	a	b	h	h	a	h	a	h	b	a	h	h	b	b	h	b	b
JHI-Hv50k-2016-13621	1H	15662529	C	T	b	h	h	b	h	h	h	h	h	b	a	a	a	h	a	b	h	h	h	b	h	a	a	b	h	b	b	h	a	b	h	h	a	h	a	h	b	a	h	h	b	b	h	b	b
SCRI_RS_88375	1H	15672231	A	G	b	h	h	b	h	h	h	h	h	b	a	a	a	h	a	b	h	h	h	b	h	a	a	b	h	b	b	h	a	b	h	h	a	h	a	h	b	a	h	h	b	b	h	b	b
JHI-Hv50k-2016-13780	1H	15873060	A	G	b	h	h	b	h	h	h	h	h	b	a	a	a	h	a	b	h	h	h	b	h	a	a	b	h	b	b	h	a	b	h	h	a	h	a	h	b	a	h	h	b	b	h	b	b
SCRI_RS_150226	1H	15901914	A	C	b	h	h	b	h	h	h	h	h	b	a	a	a	h	a	b	h	h	h	b	h	a	a	b	h	b	b	h	a	b	h	h	a	h	a	h	b	a	h	h	b	b	h	b	b
JHI-Hv50k-2016-14263	1H	16640613	C	G	b	h	h	b	h	h	h	h	h	b	a	a	a	h	a	b	h	h	h	b	h	a	a	b	h	b	b	h	a	b	h	h	a	h	a	h	b	a	h	h	b	b	h	b	b
SCRI_RS_235243	1H	16893468	G	T	b	h	h	b	h	h	h	h	h	b	a	a	a	h	a	b	h	h	h	b	h	a	a	b	h	b	b	h	a	b	h	h	a	h	a	h	b	a	h	h	b	b	h	b	b
JHI-Hv50k-2016-14498	1H	17168905	A	G	b	h	h	b	h	h	h	h	h	b	a	a	a	h	a	b	h	h	h	b	h	a	a	b	h	b	b	h	a	b	h	h	a	h	a	h	b	a	h	h	b	b	h	b	b
JHI-Hv50k-2016-14491	1H	17169046	A	G	b	h	h	b	h	h	h	h	h	b	a	a	a	h	a	b	h	h	h	b	h	a	a	b	h	b	b	h	a	b	h	h	a	h	a	h	b	a	h	h	b	b	h	b	b
JHI-Hv50k-2016-15116	1H	17993604	A	T	b	h	h	b	h	h	h	h	h	b	a	a	a	h	a	b	h	h	h	b	h	a	a	b	h	b	b	h	a	b	b	h	a	h	a	a	b	a	h	h	b	b	h	b	h
JHI-Hv50k-2016-15135	1H	18003268	A	G	b	h	h	b	h	h	h	h	h	b	a	a	a	h	a	b	h	h	h	b	h	a	a	b	b	b	b	h	a	b	b	h	a	h	a	a	b	a	h	h	b	b	h	b	h
JHI-Hv50k-2016-15145	1H	18003996	T	C	b	h	h	b	h	h	h	h	h	b	a	a	a	h	a	b	h	h	h	b	h	a	a	b	b	b	b	h	a	b	b	h	a	h	a	a	b	a	h	h	b	b	h	b	h
JHI-Hv50k-2016-15149	1H	18007157	T	C	b	h	h	b	h	h	h	h	h	b	a	a	a	h	a	b	h	h	h	b	h	a	a	b	b	b	b	h	a	b	b	h	a	h	a	a	b	a	h	h	b	b	h	b	h
BOPA1_5194-1118	1H	18007672	G	C	b	h	h	b	h	h	h	h	h	b	a	a	a	h	a	b	h	h	h	b	h	a	a	b	b	b	b	h	a	b	b	h	a	h	a	a	b	a	h	h	b	b	h	b	h
JHI-Hv50k-2016-15198	1H	18049005	A	G	b	h	h	b	h	h	h	h	h	b	a	a	a	h	a	b	h	h	h	b	h	a	a	b	b	b	b	h	a	b	b	h	a	h	a	a	b	a	h	h	b	b	h	b	h
JHI-Hv50k-2016-15206	1H	18050421	G	C	b	h	h	b	h	h	h	h	h	b	a	a	a	h	a	b	h	h	h	b	h	a	a	b	b	b	b	h	a	b	b	h	a	h	a	a	b	a	h	h	b	b	h	b	h
JHI-Hv50k-2016-15419	1H	18933715	G	A	b	h	h	b	a	h	h	h	h	b	a	a	a	h	a	b	h	h	h	b	h	a	a	b	b	b	b	h	a	b	b	h	a	h	a	a	b	a	h	h	b	b	h	b	h
JHI-Hv50k-2016-15410	1H	18937859	G	A	b	h	h	b	a	h	h	h	h	b	a	a	a	h	a	b	h	h	h	b	h	a	a	b	b	b	b	h	a	b	b	h	a	h	a	a	b	a	h	h	b	b	h	b	h
JHI-Hv50k-2016-15407	1H	18939810	A	C	b	h	h	b	a	h	h	h	h	b	a	a	a	h	a	b	h	h	h	b	h	a	a	b	b	b	b	h	a	b	b	h	a	h	a	a	b	a	h	h	b	b	h	b	h
SCRI_RS_150500	1H	19152602	C	T	b	h	h	b	a	h	h	h	h	b	a	a	a	h	a	b	h	h	h	b	h	h	a	b	b	b	b	h	a	b	b	h	a	h	a	a	b	a	h	h	b	b	h	b	h
JHI-Hv50k-2016-15510	1H	19247539	G	C	b	h	h	b	a	h	h	h	h	b	a	a	a	h	a	b	h	h	h	b	h	h	a	b	b	b	b	h	a	b	b	h	a	h	a	a	b	a	h	h	b	b	h	b	h
JHI-Hv50k-2016-15515	1H	19248026	G	C	b	h	h	b	a	h	h	h	h	b	a	a	a	h	a	b	h	h	h	b	h	h	a	b	b	b	b	h	a	b	b	h	a	h	a	a	b	a	h	h	b	b	h	b	h
JHI-Hv50k-2016-15523	1H	19248678	C	G	b	h	h	b	a	h	h	h	h	b	a	a	a	h	a	b	h	h	h	b	h	h	a	b	b	b	b	h	a	b	b	h	a	h	a	a	b	a	h	h	b	b	h	b	h
JHI-Hv50k-2016-15529	1H	19248929	C	T	b	h	h	b	a	h	h	h	h	b	a	a	a	h	a	b	h	h	h	b	h	h	a	b	b	b	b	h	a	b	b	h	a	h	a	a	b	a	h	h	b	b	h	b	h
JHI-Hv50k-2016-15574	1H	19251314	T	C	b	h	h	b	a	h	h	h	h	b	a	a	a	h	a	b	h	h	h	b	h	h	a	b	b	b	b	h	a	b	b	h	a	h	a	a	b	a	h	h	b	b	h	b	h
JHI-Hv50k-2016-15598	1H	19270754	C	T	b	h	h	b	a	h	h	h	h	b	a	a	a	h	a	b	h	h	h	b	h	h	a	b	b	b	b	h	a	b	b	h	a	h	a	a	b	a	h	h	b	b	h	b	h
JHI-Hv50k-2016-15630	1H	19298752	T	G	b	h	h	b	a	h	h	h	h	b	a	a	a	h	a	b	h	h	h	b	h	h	a	b	b	b	b	h	a	b	b	h	a	h	a	a	b	a	h	h	b	b	h	b	h
JHI-Hv50k-2016-16035	1H	20959300	G	A	b	h	h	b	a	h	h	h	h	b	a	a	a	h	a	b	h	h	h	b	h	h	a	b	b	b	b	h	a	b	b	h	a	h	a	a	h	a	h	h	b	b	h	b	h
JHI-Hv50k-2016-16067	1H	21015222	G	A	b	h	h	b	a	h	h	h	h	b	a	a	a	h	a	b	h	h	h	b	h	h	a	b	b	b	b	h	a	b	b	h	a	h	a	a	h	a	h	h	b	b	h	b	h
JHI-Hv50k-2016-16066	1H	21015259	G	C	b	h	h	b	a	h	h	h	h	b	a	a	a	h	a	b	h	h	h	b	h	h	a	b	b	b	b	h	a	b	b	h	a	h	a	a	h	a	h	h	b	b	h	b	h
JHI-Hv50k-2016-16064	1H	21015330	C	T	b	h	h	b	a	h	h	h	h	b	a	a	a	h	a	b	h	h	h	b	h	h	a	b	b	b	b	h	a	b	b	h	a	h	a	a	h	a	h	h	b	b	h	b	h
SCRI_RS_128285	1H	21078742	T	C	b	h	h	b	a	h	h	h	h	b	a	a	a	h	a	b	h	h	h	b	h	h	a	b	b	b	b	h	a	b	b	h	a	h	a	a	h	a	h	h	b	b	h	b	h
JHI-Hv50k-2016-16093	1H	21083205	T	C	b	h	h	b	a	h	h	h	h	b	a	a	a	h	a	b	h	h	h	b	h	h	a	b	b	b	b	h	a	b	b	h	a	h	a	a	h	a	h	h	b	b	h	b	h
JHI-Hv50k-2016-16129	1H	21469219	T	C	b	h	h	h	a	h	h	h	h	b	a	a	a	h	a	b	h	h	h	b	h	h	a	b	b	b	b	a	a	b	b	h	a	h	a	a	h	a	h	h	b	b	h	b	h
BOPA1_3751-1136	1H	21470491	G	C	b	h	h	h	a	h	h	h	h	b	a	a	a	h	a	b	h	h	h	b	h	h	a	b	b	b	b	a	a	b	b	h	a	h	a	a	h	a	h	h	b	b	h	b	h
SCRI_RS_126734	1H	21516022	T	C	b	h	h	h	a	h	h	h	h	b	a	a	a	h	a	b	h	h	h	b	h	h	a	b	b	b	b	a	a	b	b	h	a	h	a	a	h	a	h	h	b	b	h	b	h
JHI-Hv50k-2016-16150	1H	21517524	C	T	b	h	h	h	a	h	h	h	h	b	a	a	a	h	a	b	h	h	h	b	h	h	a	b	b	b	b	a	a	b	b	h	a	h	a	a	h	a	h	h	b	b	h	b	h
JHI-Hv50k-2016-16158	1H	21519060	T	C	b	h	h	h	a	h	h	h	h	b	a	a	a	h	a	b	h	h	h	b	h	h	a	b	b	b	b	a	a	b	b	h	a	h	a	a	h	a	h	h	b	b	h	b	h
JHI-Hv50k-2016-16159	1H	21519146	G	A	b	h	h	h	a	h	h	h	h	b	a	a	a	h	a	b	h	h	h	b	h	h	a	b	b	b	b	a	a	b	b	h	a	h	a	a	h	a	h	h	b	b	h	b	h
JHI-Hv50k-2016-16218	1H	21659055	A	G	b	h	h	h	a	h	h	h	h	b	a	a	a	h	a	b	h	h	h	b	h	h	a	b	b	b	b	a	a	b	b	h	a	h	a	a	h	a	h	h	b	b	h	b	h
JHI-Hv50k-2016-16219	1H	21659188	A	T	b	h	h	h	a	h	h	h	h	b	a	a	a	h	a	b	h	h	h	b	h	h	a	b	b	b	b	a	a	b	b	h	a	h	a	a	h	a	h	h	b	b	h	b	h
JHI-Hv50k-2016-16224	1H	21659814	G	C	b	h	h	h	a	h	h	h	h	b	a	a	a	h	a	b	h	h	h	b	h	h	a	b	b	b	b	a	a	b	b	h	a	h	a	a	h	a	h	h	b	b	h	b	h
JHI-Hv50k-2016-16232	1H	21661789	A	C	b	h	h	h	a	h	h	h	h	b	a	a	a	h	a	b	h	h	h	b	h	h	a	b	b	b	b	a	a	b	b	h	a	h	a	a	h	a	h	h	b	b	h	b	h
JHI-Hv50k-2016-16233	1H	21661877	T	C	b	h	h	h	a	h	h	h	h	b	a	a	a	h	a	b	h	h	h	b	h	h	a	b	b	b	b	a	a	b	b	h	a	h	a	a	h	a	h	h	b	b	h	b	h
JHI-Hv50k-2016-16177	1H	21755023	T	C	b	h	h	h	a	h	h	h	h	b	a	a	a	h	a	b	h	h	h	b	h	h	a	b	b	b	b	a	a	b	b	h	a	h	a	a	h	a	h	h	b	b	h	h	h
JHI-Hv50k-2016-16178	1H	21755115	A	C	b	h	h	h	a	h	h	h	h	b	a	a	a	h	a	b	h	h	h	b	h	h	a	b	b	b	b	a	a	b	b	h	a	h	a	a	h	a	h	h	b	b	h	h	h
JHI-Hv50k-2016-16180	1H	21755739	G	A	b	h	h	h	a	h	h	h	h	b	a	a	a	h	a	b	h	h	h	b	h	h	a	b	b	b	b	a	a	b	b	h	a	h	a	a	h	a	h	h	b	b	h	h	h
JHI-Hv50k-2016-16185	1H	21790794	G	A	b	h	h	h	a	h	h	h	h	b	a	a	a	h	a	b	h	h	h	b	h	h	a	b	b	b	b	a	a	b	b	h	a	h	a	a	h	a	h	h	b	b	h	h	h
JHI-Hv50k-2016-16203	1H	21791825	C	T	b	h	h	h	a	h	h	h	h	b	a	a	a	h	a	b	h	h	h	b	h	h	a	b	b	b	b	a	a	b	b	h	a	h	a	a	h	a	h	h	b	b	h	h	h
JHI-Hv50k-2016-16213	1H	21792038	A	C	b	h	h	h	a	h	h	h	h	b	a	a	a	h	a	b	h	h	h	b	h	h	a	b	b	b	b	a	a	b	b	h	a	h	a	a	h	a	h	h	b	b	h	h	h
JHI-Hv50k-2016-16260	1H	21841397	C	T	b	h	h	h	a	h	h	h	h	b	a	a	a	h	a	b	h	h	h	b	h	h	a	b	b	b	b	a	a	b	b	h	a	h	a	a	h	a	h	h	b	b	h	h	h
JHI-Hv50k-2016-16257	1H	21842382	A	T	b	h	h	h	a	h	h	h	h	b	a	a	a	h	a	b	h	h	h	b	h	h	a	b	b	b	b	a	a	b	b	h	a	h	a	a	h	a	h	h	b	b	h	h	h
JHI-Hv50k-2016-16245	1H	21936462	C	G	b	h	h	h	a	h	h	h	h	b	a	a	a	h	a	b	h	h	h	b	h	h	a	b	b	b	b	a	a	b	b	h	a	h	a	a	h	a	h	h	b	b	h	h	h
JHI-Hv50k-2016-16247	1H	21936466	C	A	b	h	h	h	a	h	h	h	h	b	a	a	a	h	a	b	h	h	h	b	h	h	a	b	b	b	b	a	a	b	b	h	a	h	a	a	h	a	h	h	b	b	h	h	h
JHI-Hv50k-2016-16248	1H	21937021	C	A	b	h	h	h	a	h	h	h	h	b	a	a	a	h	a	b	h	h	h	b	h	h	a	b	b	b	b	a	a	b	b	h	a	h	a	a	h	a	h	h	b	b	h	h	h
JHI-Hv50k-2016-16252	1H	21937778	C	G	b	h	h	h	a	h	h	h	h	b	a	a	a	h	a	b	h	h	h	b	h	h	a	b	b	b	b	a	a	b	b	h	a	h	a	a	h	a	h	h	b	b	h	h	h
JHI-Hv50k-2016-16253	1H	21937863	T	G	b	h	h	h	a	h	h	h	h	b	a	a	a	h	a	b	h	h	h	b	h	h	a	b	b	b	b	a	a	b	b	h	a	h	a	a	h	a	h	h	b	b	h	h	h
JHI-Hv50k-2016-16255	1H	21938039	T	G	b	h	h	h	a	h	h	h	h	b	a	a	a	h	a	b	h	h	h	b	h	h	a	b	b	b	b	a	a	b	b	h	a	h	a	a	h	a	h	h	b	b	h	h	h
JHI-Hv50k-2016-16264	1H	21942349	G	T	b	h	h	h	a	h	h	h	h	b	a	a	a	h	a	b	h	h	h	b	h	h	a	b	b	b	b	a	a	b	b	h	a	h	a	a	h	a	h	h	b	b	h	h	h
JHI-Hv50k-2016-16286	1H	21947475	T	C	b	h	h	h	a	h	h	h	h	b	a	a	a	h	a	b	h	h	h	b	h	h	a	b	b	b	b	a	a	b	b	h	a	h	a	a	h	a	h	h	b	b	h	h	h
JHI-Hv50k-2016-16287	1H	21947521	A	C	b	h	h	h	a	h	h	h	h	b	a	a	a	h	a	b	h	h	h	b	h	h	a	b	b	b	b	a	a	b	b	h	a	h	a	a	h	a	h	h	b	b	h	h	h
JHI-Hv50k-2016-16331	1H	22426721	A	G	b	h	h	h	a	h	h	h	h	b	a	a	a	h	a	b	a	h	h	b	h	h	a	b	b	b	b	a	a	b	b	h	a	h	a	a	h	a	h	h	b	b	h	h	h
JHI-Hv50k-2016-16332	1H	22427203	A	G	b	h	h	h	a	h	h	h	h	b	a	a	a	h	a	b	a	h	h	b	h	h	a	b	b	b	b	a	a	b	b	h	a	h	a	a	h	a	h	h	b	b	h	h	h
JHI-Hv50k-2016-16542	1H	22604217	A	G	b	h	h	h	a	h	h	h	h	b	a	a	a	h	a	b	a	h	h	b	h	h	a	b	b	b	b	a	a	b	b	h	a	h	a	a	h	a	h	h	b	b	h	h	h
JHI-Hv50k-2016-16527	1H	22605534	T	C	b	h	h	h	a	h	h	h	h	b	a	a	a	h	a	b	a	h	h	b	h	h	a	b	b	b	b	a	a	b	b	h	a	h	a	a	h	a	h	h	b	b	h	h	h
JHI-Hv50k-2016-16526	1H	22605542	A	C	b	h	h	h	a	h	h	h	h	b	a	a	a	h	a	b	a	h	h	b	h	h	a	b	b	b	b	a	a	b	b	h	a	h	a	a	h	a	h	h	b	b	h	h	h
JHI-Hv50k-2016-16518	1H	22608081	C	T	b	h	h	h	a	h	h	h	h	b	a	a	a	h	a	b	a	h	h	b	h	h	a	b	b	b	b	a	a	b	b	h	a	h	a	a	h	a	h	h	b	b	h	h	h
JHI-Hv50k-2016-16517	1H	22608103	C	A	b	h	h	h	a	h	h	h	h	b	a	a	a	h	a	b	a	h	h	b	h	h	a	b	b	b	b	a	a	b	b	h	a	h	a	a	h	a	h	h	b	b	h	h	h
JHI-Hv50k-2016-16516	1H	22608184	T	C	b	h	h	h	a	h	h	h	h	b	a	a	a	h	a	b	a	h	h	b	h	h	a	b	b	b	b	a	a	b	b	h	a	h	a	a	h	a	h	h	b	b	h	h	h
JHI-Hv50k-2016-16514	1H	22608437	T	C	b	h	h	h	a	h	h	h	h	b	a	a	a	h	a	b	a	h	h	b	h	h	a	b	b	b	b	a	a	b	b	h	a	h	a	a	h	a	h	h	b	b	h	h	h
JHI-Hv50k-2016-16507	1H	22609235	G	A	b	h	h	h	a	h	h	h	h	b	a	a	a	h	a	b	a	h	h	b	h	h	a	b	b	b	b	a	a	b	b	h	a	h	a	a	h	a	h	h	b	b	h	h	h
JHI-Hv50k-2016-16506	1H	22609408	A	C	b	h	h	h	a	h	h	h	h	b	a	a	a	h	a	b	a	h	h	b	h	h	a	b	b	b	b	a	a	b	b	h	a	h	a	a	h	a	h	h	b	b	h	h	h
JHI-Hv50k-2016-16504	1H	22609949	T	G	b	h	h	h	a	h	h	h	h	b	a	a	a	h	a	b	a	h	h	b	h	h	a	b	b	b	b	a	a	b	b	h	a	h	a	a	h	a	h	h	b	b	h	h	h
JHI-Hv50k-2016-16499	1H	22611040	G	A	b	h	h	h	a	h	h	h	h	b	a	a	a	h	a	b	a	h	h	b	h	h	a	b	b	b	b	a	a	b	b	h	a	h	a	a	h	a	h	h	b	b	h	h	h
JHI-Hv50k-2016-16496	1H	22611535	A	C	b	h	h	h	a	h	h	h	h	b	a	a	a	h	a	b	a	h	h	b	h	h	a	b	b	b	b	a	a	b	b	h	a	h	a	a	h	a	h	h	b	b	h	h	h
JHI-Hv50k-2016-16495	1H	22611634	T	A	b	h	h	h	a	h	h	h	h	b	a	a	a	h	a	b	a	h	h	b	h	h	a	b	b	b	b	a	a	b	b	h	a	h	a	a	h	a	h	h	b	b	h	h	h
JHI-Hv50k-2016-16492	1H	22612097	T	C	b	h	h	h	a	h	h	h	h	b	a	a	a	h	a	b	a	h	h	b	h	h	a	b	b	b	b	a	a	b	b	h	a	h	a	a	h	a	h	h	b	b	h	h	h
JHI-Hv50k-2016-16489	1H	22612884	G	C	b	h	h	h	a	h	h	h	h	b	a	a	a	h	a	b	a	h	h	b	h	h	a	b	b	b	b	a	a	b	b	h	a	h	a	a	h	a	h	h	b	b	h	h	h
JHI-Hv50k-2016-16472	1H	22614518	A	G	b	h	h	h	a	h	h	h	h	b	a	a	a	h	a	b	a	h	h	b	h	h	a	b	b	b	b	a	a	b	b	h	a	h	a	a	h	a	h	h	b	b	h	h	h
JHI-Hv50k-2016-16470	1H	22614710	G	A	b	h	h	h	a	h	h	h	h	b	a	a	a	h	a	b	a	h	h	b	h	h	a	b	b	b	b	a	a	b	b	h	a	h	a	a	h	a	h	h	b	b	h	h	h
JHI-Hv50k-2016-16469	1H	22614869	T	C	b	h	h	h	a	h	h	h	h	b	a	a	a	h	a	b	a	h	h	b	h	h	a	b	b	b	b	a	a	b	b	h	a	h	a	a	h	a	h	h	b	b	h	h	h
JHI-Hv50k-2016-16462	1H	22615289	A	C	b	h	h	h	a	h	h	h	h	b	a	a	a	h	a	b	a	h	h	b	h	h	a	b	b	b	b	a	a	b	b	h	a	h	a	a	h	a	h	h	b	b	h	h	h
JHI-Hv50k-2016-16460	1H	22615452	A	G	b	h	h	h	a	h	h	h	h	b	a	a	a	h	a	b	a	h	h	b	h	h	a	b	b	b	b	a	a	b	b	h	a	h	a	a	h	a	h	h	b	b	h	h	h
JHI-Hv50k-2016-16459	1H	22615529	C	A	b	h	h	h	a	h	h	h	h	b	a	a	a	h	a	b	a	h	h	b	h	h	a	b	b	b	b	a	a	b	b	h	a	h	a	a	h	a	h	h	b	b	h	h	h
JHI-Hv50k-2016-16456	1H	22615553	G	A	b	h	h	h	a	h	h	h	h	b	a	a	a	h	a	b	a	h	h	b	h	h	a	b	b	b	b	a	a	b	b	h	a	h	a	a	h	a	h	h	b	b	h	h	h
JHI-Hv50k-2016-16449	1H	22616570	A	G	b	h	h	h	a	h	h	h	h	b	a	a	a	h	a	b	a	h	h	b	h	h	a	b	b	b	b	a	a	b	b	h	a	h	a	a	h	a	h	h	b	b	h	h	h
JHI-Hv50k-2016-16448	1H	22616708	G	C	b	h	h	h	a	h	h	h	h	b	a	a	a	h	a	b	a	h	h	b	h	h	a	b	b	b	b	a	a	b	b	h	a	h	a	a	h	a	h	h	b	b	h	h	h
JHI-Hv50k-2016-16445	1H	22616781	C	T	b	h	h	h	a	h	h	h	h	b	a	a	a	h	a	b	a	h	h	b	h	h	a	b	b	b	b	a	a	b	b	h	a	h	a	a	h	a	h	h	b	b	h	h	h
JHI-Hv50k-2016-16444	1H	22616909	G	T	b	h	h	h	a	h	h	h	h	b	a	a	a	h	a	b	a	h	h	b	h	h	a	b	b	b	b	a	a	b	b	h	a	h	a	a	h	a	h	h	b	b	h	h	h
JHI-Hv50k-2016-16442	1H	22616939	G	A	b	h	h	h	a	h	h	h	h	b	a	a	a	h	a	b	a	h	h	b	h	h	a	b	b	b	b	a	a	b	b	h	a	h	a	a	h	a	h	h	b	b	h	h	h
JHI-Hv50k-2016-16437	1H	22617060	T	C	b	h	h	h	a	h	h	h	h	b	a	a	a	h	a	b	a	h	h	b	h	h	a	b	b	b	b	a	a	b	b	h	a	h	a	a	h	a	h	h	b	b	h	h	h
JHI-Hv50k-2016-16404	1H	22621389	C	A	b	h	h	h	a	h	h	h	h	b	a	a	a	h	a	b	a	h	h	b	h	h	a	b	b	b	b	a	a	b	b	h	a	h	a	a	h	a	h	h	b	b	h	h	h
JHI-Hv50k-2016-16403	1H	22621500	G	A	b	h	h	h	a	h	h	h	h	b	a	a	a	h	a	b	a	h	h	b	h	h	a	b	b	b	b	a	a	b	b	h	a	h	a	a	h	a	h	h	b	b	h	h	h
JHI-Hv50k-2016-16400	1H	22621634	C	T	b	h	h	h	a	h	h	h	h	b	a	a	a	h	a	b	a	h	h	b	h	h	a	b	b	b	b	a	a	b	b	h	a	h	a	a	h	a	h	h	b	b	h	h	h
JHI-Hv50k-2016-16396	1H	22621980	A	G	b	h	h	h	a	h	h	h	h	b	a	a	a	h	a	b	a	h	h	b	h	h	a	b	b	b	b	a	a	b	b	h	a	h	a	a	h	a	h	h	b	b	h	h	h
JHI-Hv50k-2016-16391	1H	22626401	G	A	b	h	h	h	a	h	h	h	h	b	a	a	a	h	a	b	a	h	h	b	h	h	a	h	b	b	b	a	a	b	b	h	a	h	a	a	h	a	h	h	b	b	h	h	h
JHI-Hv50k-2016-16388	1H	22626784	A	G	b	h	h	h	a	h	h	h	h	b	a	a	a	h	a	b	a	h	h	b	h	h	a	h	b	b	b	a	a	b	b	h	a	h	a	a	h	a	h	h	b	b	h	h	h
JHI-Hv50k-2016-16559	1H	22676686	C	G	b	h	h	h	a	h	h	h	h	b	a	a	a	h	a	b	a	h	h	b	h	h	a	h	b	b	b	a	a	b	b	h	a	h	a	a	h	a	h	h	b	b	h	h	h
SCRI_RS_161702	1H	22676923	A	G	b	h	h	h	a	h	h	h	h	b	a	a	a	h	a	b	a	h	h	b	h	h	a	h	b	b	b	a	a	b	b	h	a	h	a	a	h	a	h	h	b	b	h	h	h
SCRI_RS_116548	1H	22679665	G	A	b	h	h	h	a	h	h	h	h	b	a	a	a	h	a	b	a	h	h	b	h	h	a	h	b	b	b	a	a	b	b	h	a	h	a	a	h	a	h	h	b	b	h	h	h
JHI-Hv50k-2016-16575	1H	22681214	T	C	b	h	h	h	a	h	h	h	h	b	a	a	a	h	a	b	a	h	h	b	h	h	a	h	b	b	b	a	a	b	b	h	a	h	a	a	h	a	h	h	b	b	h	h	h
JHI-Hv50k-2016-16601	1H	22692131	T	G	b	h	h	h	a	h	h	h	h	b	a	a	a	h	a	b	a	h	h	b	h	h	a	h	b	b	b	a	a	b	b	h	a	h	a	a	h	a	h	h	b	b	h	h	h
JHI-Hv50k-2016-16604	1H	22694432	T	A	b	h	h	h	a	h	h	h	h	b	a	a	a	h	a	b	a	h	h	b	h	h	a	h	b	b	b	a	a	b	b	h	a	h	a	a	h	a	h	h	b	b	h	h	h
SCRI_RS_222748	1H	27445538	A	G	b	h	h	h	a	h	h	h	h	h	a	a	a	h	a	b	a	h	h	b	h	h	a	h	b	b	b	a	a	b	b	h	a	h	a	a	h	h	h	h	b	h	h	h	h
JHI-Hv50k-2016-16929	1H	27452743	G	A	b	h	h	h	a	h	h	h	h	h	a	a	a	h	a	b	a	h	h	b	h	h	a	h	b	b	b	a	a	b	b	h	a	h	a	a	h	h	h	h	b	h	h	h	h
JHI-Hv50k-2016-16927	1H	27452959	C	T	b	h	h	h	a	h	h	h	h	h	a	a	a	h	a	b	a	h	h	b	h	h	a	h	b	b	b	a	a	b	b	h	a	h	a	a	h	h	h	h	b	h	h	h	h
JHI-Hv50k-2016-16924	1H	27453110	T	A	b	h	h	h	a	h	h	h	h	h	a	a	a	h	a	b	a	h	h	b	h	h	a	h	b	b	b	a	a	b	b	h	a	h	a	a	h	h	h	h	b	h	h	h	h
JHI-Hv50k-2016-16923	1H	27453221	A	G	b	h	h	h	a	h	h	h	h	h	a	a	a	h	a	b	a	h	h	b	h	h	a	h	b	b	b	a	a	b	b	h	a	h	a	a	h	h	h	h	b	h	h	h	h
JHI-Hv50k-2016-16921	1H	27453436	A	G	b	h	h	h	a	h	h	h	h	h	a	a	a	h	a	b	a	h	h	b	h	h	a	h	b	b	b	a	a	b	b	h	a	h	a	a	h	h	h	h	b	h	h	h	h
JHI-Hv50k-2016-16918	1H	27453528	C	T	b	h	h	h	a	h	h	h	h	h	a	a	a	h	a	b	a	h	h	b	h	h	a	h	b	b	b	a	a	b	b	h	a	h	a	a	h	h	h	h	b	h	h	h	h
JHI-Hv50k-2016-16913	1H	27455193	A	T	b	h	h	h	a	h	h	h	h	h	a	a	a	h	a	b	a	h	h	b	h	h	a	h	b	b	b	a	a	b	b	h	a	h	a	a	h	h	h	h	b	h	h	h	h
JHI-Hv50k-2016-16911	1H	27456438	T	C	b	h	h	h	a	h	h	h	h	h	a	a	a	h	a	b	a	h	h	b	h	h	a	h	b	b	b	a	a	b	b	h	a	h	a	a	h	h	h	h	b	h	h	h	h
JHI-Hv50k-2016-16908	1H	27456553	G	A	b	h	h	h	a	h	h	h	h	h	a	a	a	h	a	b	a	h	h	b	h	h	a	h	b	b	b	a	a	b	b	h	a	h	a	a	h	h	h	h	b	h	h	h	h
JHI-Hv50k-2016-16907	1H	27456584	T	C	b	h	h	h	a	h	h	h	h	h	a	a	a	h	a	b	a	h	h	b	h	h	a	h	b	b	b	a	a	b	b	h	a	h	a	a	h	h	h	h	b	h	h	h	h
JHI-Hv50k-2016-16906	1H	27456849	A	G	b	h	h	h	a	h	h	h	h	h	a	a	a	h	a	b	a	h	h	b	h	h	a	h	b	b	b	a	a	b	b	h	a	h	a	a	h	h	h	h	b	h	h	h	h
JHI-Hv50k-2016-16903	1H	27457404	G	C	b	h	h	h	a	h	h	h	h	h	a	a	a	h	a	b	a	h	h	b	h	h	a	h	b	b	b	a	a	b	b	h	a	h	a	a	h	h	h	h	b	h	h	h	h
JHI-Hv50k-2016-16965	1H	27700251	C	G	b	h	h	h	a	h	h	h	h	h	a	a	a	h	a	b	a	h	h	b	h	h	a	h	b	b	b	a	a	b	b	h	a	h	a	a	h	h	h	h	b	h	h	h	h
JHI-Hv50k-2016-16995	1H	28115299	C	T	b	h	h	h	a	h	h	h	h	h	a	a	a	h	a	b	a	h	h	b	h	h	a	h	b	b	b	a	a	b	b	h	a	h	a	a	h	h	h	h	b	h	h	h	h
JHI-Hv50k-2016-17018	1H	28226755	C	G	b	h	h	h	a	h	h	h	h	h	a	a	a	h	a	b	a	h	h	b	h	h	a	h	b	b	b	a	a	b	b	h	a	h	a	a	h	h	h	h	b	h	h	h	h
JHI-Hv50k-2016-17265	1H	29560263	C	T	b	h	h	h	a	h	h	h	h	h	a	a	a	h	h	b	a	h	h	b	h	h	h	h	b	b	b	a	a	b	b	h	a	h	a	a	h	h	h	h	b	h	h	h	h
JHI-Hv50k-2016-17273	1H	29561334	A	G	b	h	h	h	a	h	h	h	h	h	a	a	a	h	h	b	a	h	h	b	h	h	h	h	b	b	b	a	a	b	b	h	a	h	a	a	h	h	h	h	b	h	h	h	h
JHI-Hv50k-2016-17275	1H	29562046	G	C	b	h	h	h	a	h	h	h	h	h	a	a	a	h	h	b	a	h	h	b	h	h	h	h	b	b	b	a	a	b	b	h	a	h	a	a	h	h	h	h	b	h	h	h	h
JHI-Hv50k-2016-17277	1H	29562136	T	C	b	h	h	h	a	h	h	h	h	h	a	a	a	h	h	b	a	h	h	b	h	h	h	h	b	b	b	a	a	b	b	h	a	h	a	a	h	h	h	h	b	h	h	h	h
BOPA2_12_30336	1H	29731326	A	G	b	h	h	h	a	h	h	h	h	h	a	a	a	h	h	b	a	h	h	b	h	h	h	h	b	b	b	a	a	b	b	h	a	h	a	a	h	h	h	h	b	h	h	h	h
JHI-Hv50k-2016-17481	1H	29731416	G	A	b	h	h	h	a	h	h	h	h	h	a	a	a	h	h	b	a	h	h	b	h	h	h	h	b	b	b	a	a	b	b	h	a	h	a	a	h	h	h	h	b	h	h	h	h
SCRI_RS_114047	1H	29745896	A	G	b	h	h	h	a	h	h	h	h	h	a	a	a	h	h	b	a	h	h	b	h	h	h	h	b	b	b	a	a	b	b	h	a	h	a	a	h	h	h	h	b	h	h	h	h
SCRI_RS_193392	1H	29746195	C	G	b	h	h	h	a	h	h	h	h	h	a	a	a	h	h	b	a	h	h	b	h	h	h	h	b	b	b	a	a	b	b	h	a	h	a	a	h	h	h	h	b	h	h	h	h
JHI-Hv50k-2016-17526	1H	30067246	G	A	b	h	h	h	a	h	h	h	h	h	a	a	a	h	h	b	h	h	h	b	h	h	h	h	b	b	b	a	a	b	b	h	a	h	a	a	h	h	h	h	b	h	h	h	h
JHI-Hv50k-2016-17533	1H	30227233	A	G	b	h	h	h	a	h	h	h	h	h	a	a	a	h	h	b	h	h	h	b	h	h	h	h	b	b	b	a	a	b	b	h	a	h	a	a	h	h	h	h	b	h	h	h	h
SCRI_RS_153785	1H	31443966	G	T	b	h	h	h	a	h	h	h	h	h	a	a	a	h	h	b	h	h	h	b	h	h	h	h	b	b	b	a	a	b	b	h	a	h	a	a	h	h	h	h	b	h	h	h	h
JHI-Hv50k-2016-17683	1H	31444147	G	T	b	h	h	h	a	h	h	h	h	h	a	a	a	h	h	b	h	h	h	b	h	h	h	h	b	b	b	a	a	b	b	h	a	h	a	a	h	h	h	h	b	h	h	h	h
SCRI_RS_170869	1H	31746907	G	A	b	h	h	h	a	h	h	h	h	h	a	a	a	h	h	b	h	h	h	b	h	h	h	h	b	b	b	a	a	b	b	h	a	h	a	a	h	h	h	h	b	h	h	h	h
JHI-Hv50k-2016-17765	1H	31858698	C	A	b	h	h	h	a	h	h	h	h	h	a	a	a	h	h	b	h	h	h	b	h	h	h	h	b	b	b	a	a	b	b	h	a	h	a	a	h	h	h	h	b	h	h	h	h
BOPA1_5381-1950	1H	31859874	A	G	b	h	h	h	a	h	h	h	h	h	a	a	a	h	h	b	h	h	h	b	h	h	h	h	b	b	b	a	a	b	b	h	a	h	a	a	h	h	h	h	b	h	h	h	h
JHI-Hv50k-2016-17850	1H	33378458	C	A	b	h	h	h	a	h	h	h	h	h	a	a	a	h	h	b	h	h	h	b	h	h	h	h	b	b	b	a	a	b	b	h	a	h	a	a	h	h	h	h	b	h	h	h	h
JHI-Hv50k-2016-17849	1H	33378919	A	G	b	h	h	h	a	h	h	h	h	h	a	a	a	h	h	b	h	h	h	b	h	h	h	h	b	b	b	a	a	b	b	h	a	h	a	a	h	h	h	h	b	h	h	h	h
JHI-Hv50k-2016-17846	1H	33380216	T	C	b	h	h	h	a	h	h	h	h	h	a	a	a	h	h	b	h	h	h	b	h	h	h	h	b	b	b	a	a	b	b	h	a	h	a	a	h	h	h	h	b	h	h	h	h
JHI-Hv50k-2016-17879	1H	33426638	C	A	b	h	h	h	a	h	h	h	h	h	a	a	a	h	h	b	h	h	h	b	h	h	h	h	b	b	b	a	a	b	b	h	a	h	a	a	h	h	h	h	b	h	h	h	h
JHI-Hv50k-2016-17907	1H	33573843	C	T	b	h	h	h	a	h	h	h	h	h	a	a	a	h	h	b	h	h	h	b	h	h	h	h	b	b	b	a	a	b	b	h	a	h	a	a	h	h	h	h	b	h	h	h	h
JHI-Hv50k-2016-17906	1H	33573937	C	T	b	h	h	h	a	h	h	h	h	h	a	a	a	h	h	b	h	h	h	b	h	h	h	h	b	b	b	a	a	b	b	h	a	h	a	a	h	h	h	h	b	h	h	h	h
JHI-Hv50k-2016-17905	1H	33574076	G	C	b	h	h	h	a	h	h	h	h	h	a	a	a	h	h	b	h	h	h	b	h	h	h	h	b	b	b	a	a	b	b	h	a	h	a	a	h	h	h	h	b	h	h	h	h
JHI-Hv50k-2016-17904	1H	33574086	C	G	b	h	h	h	a	h	h	h	h	h	a	a	a	h	h	b	h	h	h	b	h	h	h	h	b	b	b	a	a	b	b	h	a	h	a	a	h	h	h	h	b	h	h	h	h
JHI-Hv50k-2016-17900	1H	33575012	A	G	b	h	h	h	a	h	h	h	h	h	a	a	a	h	h	b	h	h	h	b	h	h	h	h	b	b	b	a	a	b	b	h	a	h	a	a	h	h	h	h	b	h	h	h	h
JHI-Hv50k-2016-17896	1H	33575712	G	A	b	h	h	h	a	h	h	h	h	h	a	a	a	h	h	b	h	h	h	b	h	h	h	h	b	b	b	a	a	b	b	h	a	h	a	a	h	h	h	h	b	h	h	h	h
JHI-Hv50k-2016-17894	1H	33575950	T	C	b	h	h	h	a	h	h	h	h	h	a	a	a	h	h	b	h	h	h	b	h	h	h	h	b	b	b	a	a	b	b	h	a	h	a	a	h	h	h	h	b	h	h	h	h
JHI-Hv50k-2016-17893	1H	33576220	C	A	b	h	h	h	a	h	h	h	h	h	a	a	a	h	h	b	h	h	h	b	h	h	h	h	b	b	b	a	a	b	b	h	a	h	a	a	h	h	h	h	b	h	h	h	h
JHI-Hv50k-2016-17892	1H	33576780	A	G	b	h	h	h	a	h	h	h	h	h	a	a	a	h	h	b	h	h	h	b	h	h	h	h	b	b	b	a	a	b	b	h	a	h	a	a	h	h	h	h	b	h	h	h	h
JHI-Hv50k-2016-17888	1H	33577716	C	T	b	h	h	h	a	h	h	h	h	h	a	a	a	h	h	b	h	h	h	b	h	h	h	h	b	b	b	a	a	b	b	h	a	h	a	a	h	h	h	h	b	h	h	h	h
SCRI_RS_189483	1H	33578002	G	A	b	h	h	h	a	h	h	h	h	h	a	a	a	h	h	b	h	h	h	b	h	h	h	h	b	b	b	a	a	b	b	h	a	h	a	a	h	h	h	h	b	h	h	h	h
JHI-Hv50k-2016-17885	1H	33578493	T	C	b	h	h	h	a	h	h	h	h	h	a	a	a	h	h	b	h	h	h	b	h	h	h	h	b	b	b	a	a	b	b	h	a	h	a	a	h	h	h	h	b	h	h	h	h
JHI-Hv50k-2016-17883	1H	33579217	G	A	b	h	h	h	a	h	h	h	h	h	a	a	a	h	h	b	h	h	h	b	h	h	h	h	b	b	b	a	a	b	b	h	a	h	a	a	h	h	h	h	b	h	h	h	h
SCRI_RS_230987	1H	33596268	A	C	b	h	h	h	a	h	h	h	h	h	a	a	a	h	h	b	h	h	h	b	h	h	h	h	b	b	b	a	a	b	b	h	a	h	a	a	h	h	h	h	b	h	h	h	h
JHI-Hv50k-2016-17967	1H	33677382	G	C	b	h	h	h	a	h	h	h	h	h	a	a	a	h	h	b	h	h	h	b	h	h	h	h	b	b	b	a	a	b	b	h	a	h	a	a	h	h	h	h	b	h	h	h	h
JHI-Hv50k-2016-17966	1H	33677657	G	A	b	h	h	h	a	h	h	h	h	h	a	a	a	h	h	b	h	h	h	b	h	h	h	h	b	b	b	a	a	b	b	h	a	h	a	a	h	h	h	h	b	h	h	h	h
JHI-Hv50k-2016-17965	1H	33678163	G	A	b	h	h	h	a	h	h	h	h	h	a	a	a	h	h	b	h	h	h	b	h	h	h	h	b	b	b	a	a	b	b	h	a	h	a	a	h	h	h	h	b	h	h	h	h
SCRI_RS_140837	1H	33678226	A	G	b	h	h	h	a	h	h	h	h	h	a	a	a	h	h	b	h	h	h	b	h	h	h	h	b	b	b	a	a	b	b	h	a	h	a	a	h	h	h	h	b	h	h	h	h
JHI-Hv50k-2016-17926	1H	33779122	C	T	b	h	h	h	a	h	h	h	h	h	a	a	a	h	h	b	h	h	h	b	h	h	h	h	b	b	b	a	a	b	b	h	a	h	a	a	h	h	h	h	b	h	h	h	h
JHI-Hv50k-2016-17993	1H	33902585	A	G	b	h	h	h	a	h	h	h	h	h	a	a	a	h	h	b	h	h	h	b	h	h	h	h	b	b	b	a	a	b	b	h	a	h	a	a	h	h	h	h	b	h	h	h	h
SCRI_RS_11615	1H	34104533	C	T	b	h	h	h	a	h	h	h	h	h	a	a	a	h	h	b	h	h	h	b	h	h	h	h	b	b	b	a	a	b	b	h	a	h	a	a	h	h	h	h	b	h	h	h	h
JHI-Hv50k-2016-18006	1H	34104691	T	C	b	h	h	h	a	h	h	h	h	h	a	a	a	h	h	b	h	h	h	b	h	h	h	h	b	b	b	a	a	b	b	h	a	h	a	a	h	h	h	h	b	h	h	h	h
JHI-Hv50k-2016-18027	1H	34115367	T	C	b	h	h	h	a	h	h	h	h	h	a	a	a	h	h	b	h	h	h	b	h	h	h	h	b	b	b	a	a	b	b	h	a	h	a	a	h	h	h	h	b	h	h	h	h
JHI-Hv50k-2016-18032	1H	34120523	G	A	b	h	h	h	a	h	h	h	h	h	a	a	a	h	h	b	h	h	h	b	h	h	h	h	b	b	b	a	a	b	b	h	a	h	a	a	h	h	h	h	b	h	h	h	h
JHI-Hv50k-2016-18042	1H	34121955	C	T	b	h	h	h	a	h	h	h	h	h	a	a	a	h	h	b	h	h	h	b	h	h	h	h	b	b	b	a	a	b	b	h	a	h	a	a	h	h	h	h	b	h	h	h	h
JHI-Hv50k-2016-18043	1H	34122081	T	C	b	h	h	h	a	h	h	h	h	h	a	a	a	h	h	b	h	h	h	b	h	h	h	h	b	b	b	a	a	b	b	h	a	h	a	a	h	h	h	h	b	h	h	h	h
SCRI_RS_189637	1H	34122430	T	C	b	h	h	h	a	h	h	h	h	h	a	a	a	h	h	b	h	h	h	b	h	h	h	h	b	b	b	a	a	b	b	h	a	h	a	a	h	h	h	h	b	h	h	h	h
SCRI_RS_160545	1H	34127209	G	A	b	h	h	h	a	h	h	h	h	h	a	a	a	h	h	b	h	h	h	b	h	h	h	h	b	b	b	a	a	b	b	h	a	h	a	a	h	h	h	h	b	h	h	h	h
JHI-Hv50k-2016-18068	1H	34383093	T	A	b	h	h	h	a	h	h	h	h	h	a	a	a	h	h	b	h	h	h	b	h	h	h	h	b	b	b	a	a	b	b	h	a	h	a	a	h	h	h	h	b	h	h	h	h
JHI-Hv50k-2016-18149	1H	34679473	T	C	b	h	h	h	a	h	h	h	h	h	a	a	a	h	h	b	h	h	h	b	h	h	h	h	b	b	b	a	a	b	b	h	a	h	a	a	h	h	h	h	b	h	h	h	h
JHI-Hv50k-2016-18142	1H	34680669	T	G	b	h	h	h	a	h	h	h	h	h	a	a	a	h	h	b	h	h	h	b	h	h	h	h	b	b	b	a	a	b	b	h	a	h	a	a	h	h	h	h	b	h	h	h	h
JHI-Hv50k-2016-18141	1H	34680672	T	G	b	h	h	h	a	h	h	h	h	h	a	a	a	h	h	b	h	h	h	b	h	h	h	h	b	b	b	a	a	b	b	h	a	h	a	a	h	h	h	h	b	h	h	h	h
JHI-Hv50k-2016-18139	1H	34680769	C	T	b	h	h	h	a	h	h	h	h	h	a	a	a	h	h	b	h	h	h	b	h	h	h	h	b	b	b	a	a	b	b	h	a	h	a	a	h	h	h	h	b	h	h	h	h
JHI-Hv50k-2016-18138	1H	34680986	G	A	b	h	h	h	a	h	h	h	h	h	a	a	a	h	h	b	h	h	h	b	h	h	h	h	b	b	b	a	a	b	b	h	a	h	a	a	h	h	h	h	b	h	h	h	h
JHI-Hv50k-2016-18134	1H	34681426	G	A	b	h	h	h	a	h	h	h	h	h	a	a	a	h	h	b	h	h	h	b	h	h	h	h	b	b	b	a	a	b	b	h	a	h	a	a	h	h	h	h	b	h	h	h	h
SCRI_RS_147042	1H	34681438	T	C	b	h	h	h	a	h	h	h	h	h	a	a	a	h	h	b	h	h	h	b	h	h	h	h	b	b	b	a	a	b	b	h	a	h	a	a	h	h	h	h	b	h	h	h	h
JHI-Hv50k-2016-18132	1H	34681552	G	A	b	h	h	h	a	h	h	h	h	h	a	a	a	h	h	b	h	h	h	b	h	h	h	h	b	b	b	a	a	b	b	h	a	h	a	a	h	h	h	h	b	h	h	h	h
JHI-Hv50k-2016-18158	1H	34682269	T	G	b	h	h	h	a	h	h	h	h	h	a	a	a	h	h	b	h	h	h	b	h	h	h	h	b	b	b	a	a	b	b	h	a	h	a	a	h	h	h	h	b	h	h	h	h
JHI-Hv50k-2016-18159	1H	34682329	G	A	b	h	h	h	a	h	h	h	h	h	a	a	a	h	h	b	h	h	h	b	h	h	h	h	b	b	b	a	a	b	b	h	a	h	a	a	h	h	h	h	b	h	h	h	h
JHI-Hv50k-2016-18160	1H	34682710	T	C	b	h	h	h	a	h	h	h	h	h	a	a	a	h	h	b	h	h	h	b	h	h	h	h	b	b	b	a	a	b	b	h	a	h	a	a	h	h	h	h	b	h	h	h	h
BOPA1_409-1643	1H	34685545	G	A	b	h	h	h	a	h	h	h	h	h	a	a	a	h	h	b	h	h	h	b	h	h	h	h	b	b	b	a	a	b	b	h	a	h	a	a	h	h	h	h	b	h	h	h	h
JHI-Hv50k-2016-18180	1H	34747205	G	C	b	h	h	h	a	h	h	h	h	h	a	a	a	h	h	b	h	h	h	b	h	h	h	h	b	b	b	a	a	b	b	h	a	h	a	a	h	h	h	h	b	h	h	h	h
SCRI_RS_187264	1H	34748254	A	T	b	h	h	h	a	h	h	h	h	h	a	a	a	h	h	b	h	h	h	b	h	h	h	h	b	b	b	a	a	b	b	h	a	h	a	a	h	h	h	h	b	h	h	h	h
JHI-Hv50k-2016-18164	1H	34748692	G	C	b	h	h	h	a	h	h	h	h	h	a	a	a	h	h	b	h	h	h	b	h	h	h	h	b	b	b	a	a	b	b	h	a	h	a	a	h	h	h	h	b	h	h	h	h
BOPA1_3277-446	1H	34748891	G	A	b	h	h	h	a	h	h	h	h	h	a	a	a	h	h	b	h	h	h	b	h	h	h	h	b	b	b	a	a	b	b	h	a	h	a	a	h	h	h	h	b	h	h	h	h
JHI-Hv50k-2016-18188	1H	34788076	C	T	b	h	h	h	a	h	h	h	h	h	a	a	a	h	h	b	h	h	h	b	h	h	h	h	b	b	b	a	a	b	b	h	a	h	a	a	h	h	h	h	b	h	h	h	h
JHI-Hv50k-2016-18214	1H	34941093	C	T	b	h	h	h	a	h	h	h	h	h	a	a	a	h	h	b	h	h	h	b	h	h	h	h	b	b	b	a	a	b	b	h	a	h	a	a	h	h	h	h	b	h	h	h	h
SCRI_RS_183171	1H	34941903	T	C	b	h	h	h	a	h	h	h	h	h	a	a	a	h	h	b	h	h	h	b	h	h	h	h	b	b	b	a	a	b	b	h	a	h	a	a	h	h	h	h	b	h	h	h	h
JHI-Hv50k-2016-18211	1H	34943096	G	A	b	h	h	h	a	h	h	h	h	h	a	a	a	h	h	b	h	h	h	b	h	h	h	h	b	b	b	a	a	b	b	h	a	h	a	a	h	h	h	h	b	h	h	h	h
JHI-Hv50k-2016-18209	1H	34943311	A	T	b	h	h	h	a	h	h	h	h	h	a	a	a	h	h	b	h	h	h	b	h	h	h	h	b	b	b	a	a	b	b	h	a	h	a	a	h	h	h	h	b	h	h	h	h
JHI-Hv50k-2016-18206	1H	34944443	T	A	b	h	h	h	a	h	h	h	h	h	a	a	a	h	h	b	h	h	h	b	h	h	h	h	b	b	b	a	a	b	b	h	a	h	a	a	h	h	h	h	b	h	h	h	h
JHI-Hv50k-2016-18243	1H	35282363	T	C	b	h	h	h	a	h	h	h	h	h	a	a	a	h	h	b	h	h	h	b	h	h	h	h	b	b	b	a	a	b	b	h	a	h	a	a	h	h	h	h	b	h	h	h	h
BOPA1_6382-396	1H	35284213	G	A	b	h	h	h	a	h	h	h	h	h	a	a	a	h	h	b	h	h	h	b	h	h	h	h	b	b	b	a	a	b	b	h	a	h	a	a	h	h	h	h	b	h	h	h	h
JHI-Hv50k-2016-18239	1H	35284699	G	A	b	h	h	h	a	h	h	h	h	h	a	a	a	h	h	b	h	h	h	b	h	h	h	h	b	b	b	a	a	b	b	h	a	h	a	a	h	h	h	h	b	h	h	h	h
SCRI_RS_141140	1H	35728402	G	T	b	h	h	h	a	h	h	h	h	h	a	a	a	h	h	b	h	h	h	b	h	h	h	h	b	b	b	a	a	b	b	h	a	h	a	a	h	h	h	h	b	h	h	h	h
JHI-Hv50k-2016-18338	1H	36142272	C	T	b	h	h	h	a	h	h	h	h	h	a	a	a	h	h	b	h	h	h	b	h	h	h	h	b	b	b	a	a	b	b	h	a	h	a	a	h	h	h	h	b	h	h	h	h
JHI-Hv50k-2016-18354	1H	36149639	C	G	b	h	h	h	a	h	h	h	h	h	a	a	a	h	h	b	h	h	h	b	h	h	h	h	b	b	b	a	a	b	b	h	a	h	a	a	h	h	h	h	b	h	h	h	h
JHI-Hv50k-2016-18360	1H	36152144	A	G	b	h	h	h	a	h	h	h	h	h	a	a	a	h	h	b	h	h	h	b	h	h	h	h	b	b	b	a	a	b	b	h	a	h	a	a	h	h	h	h	b	h	h	h	h
JHI-Hv50k-2016-18373	1H	36337704	C	T	b	h	h	h	a	h	h	h	h	h	a	a	a	h	h	b	h	h	h	b	h	h	h	h	b	b	b	a	a	b	b	h	a	h	a	a	h	h	h	h	b	h	h	h	h
JHI-Hv50k-2016-18380	1H	36369937	A	G	b	h	h	h	a	h	h	h	h	h	a	a	a	h	h	b	h	h	h	b	h	h	h	h	b	b	b	a	a	b	b	h	a	h	a	a	h	h	h	h	b	h	h	h	h
JHI-Hv50k-2016-18381	1H	36370084	G	A	b	h	h	h	a	h	h	h	h	h	a	a	a	h	h	b	h	h	h	b	h	h	h	h	b	b	b	a	a	b	b	h	a	h	a	a	h	h	h	h	b	h	h	h	h
JHI-Hv50k-2016-18382	1H	36370328	C	G	b	h	h	h	a	h	h	h	h	h	a	a	a	h	h	b	h	h	h	b	h	h	h	h	b	b	b	a	a	b	b	h	a	h	a	a	h	h	h	h	b	h	h	h	h
JHI-Hv50k-2016-18385	1H	36416668	C	A	b	h	h	h	a	h	h	h	h	h	a	a	a	h	h	b	h	h	h	b	h	h	h	h	b	b	b	a	a	b	b	h	a	h	a	a	h	h	h	h	b	h	h	h	h
JHI-Hv50k-2016-18386	1H	36416952	G	A	b	h	h	h	a	h	h	h	h	h	a	a	a	h	h	b	h	h	h	b	h	h	h	h	b	b	b	a	a	b	b	h	a	h	a	a	h	h	h	h	b	h	h	h	h
JHI-Hv50k-2016-18400	1H	36427060	G	A	b	h	h	h	a	h	h	h	h	h	a	a	a	h	h	b	h	h	h	b	h	h	h	h	b	b	b	a	a	b	b	h	a	h	a	a	h	h	h	h	b	h	h	h	h
JHI-Hv50k-2016-18401	1H	36427379	A	G	b	h	h	h	a	h	h	h	h	h	a	a	a	h	h	b	h	h	h	b	h	h	h	h	b	b	b	a	a	b	b	h	a	h	a	a	h	h	h	h	b	h	h	h	h
BOPA1_6720-641	1H	36735204	G	A	b	h	h	h	a	h	h	h	h	h	a	a	a	h	h	b	h	h	h	b	h	h	h	h	b	b	b	a	a	b	b	h	a	h	a	a	h	h	h	h	b	h	h	h	h
JHI-Hv50k-2016-18413	1H	36735303	G	T	b	h	h	h	a	h	h	h	h	h	a	a	a	h	h	b	h	h	h	b	h	h	h	h	b	b	b	a	a	b	b	h	a	h	a	a	h	h	h	h	b	h	h	h	h
JHI-Hv50k-2016-18411	1H	36735792	A	T	b	h	h	h	a	h	h	h	h	h	a	a	a	h	h	b	h	h	h	b	h	h	h	h	b	b	b	a	a	b	b	h	a	h	a	a	h	h	h	h	b	h	h	h	h
JHI-Hv50k-2016-18410	1H	36735910	C	T	b	h	h	h	a	h	h	h	h	h	a	a	a	h	h	b	h	h	h	b	h	h	h	h	b	b	b	a	a	b	b	h	a	h	a	a	h	h	h	h	b	h	h	h	h
SCRI_RS_199178	1H	37017192	C	T	b	h	h	h	a	h	h	h	h	h	a	a	a	h	h	b	h	h	h	b	h	h	h	h	b	b	b	a	a	b	b	h	a	h	a	a	h	h	h	h	b	h	h	h	h
SCRI_RS_199179	1H	37018883	G	T	b	h	h	h	a	h	h	h	h	h	a	a	a	h	h	b	h	h	h	b	h	h	h	h	b	b	b	a	a	b	b	h	a	h	a	a	h	h	h	h	b	h	h	h	h
SCRI_RS_9480	1H	37020282	T	C	b	h	h	h	a	h	h	h	h	h	a	a	a	h	h	b	h	h	h	b	h	h	h	h	b	b	b	a	a	b	b	h	a	h	a	a	h	h	h	h	b	h	h	h	h
SCRI_RS_132461	1H	37627211	G	A	b	h	h	h	a	h	h	h	h	h	a	a	a	h	h	b	h	h	h	b	h	h	h	h	b	b	b	a	a	b	b	h	a	h	a	a	h	h	h	h	b	h	h	h	h
JHI-Hv50k-2016-18530	1H	38729694	G	A	b	h	h	h	a	h	h	h	h	h	a	a	a	h	h	b	h	h	h	b	h	h	h	h	b	b	b	a	a	b	b	h	a	h	a	a	h	h	h	h	b	h	h	h	h
JHI-Hv50k-2016-18529	1H	38731020	A	C	b	h	h	h	a	h	h	h	h	h	a	a	a	h	h	b	h	h	h	b	h	h	h	h	b	b	b	a	a	b	b	h	a	h	a	a	h	h	h	h	b	h	h	h	h
JHI-Hv50k-2016-18534	1H	38810700	C	T	b	h	h	h	a	h	h	h	h	h	a	a	h	h	h	b	h	h	h	b	h	h	h	h	b	b	b	a	a	b	b	h	a	h	a	a	h	h	h	h	b	h	h	a	h
JHI-Hv50k-2016-18542	1H	38812794	T	C	b	h	h	h	a	h	h	h	h	h	a	a	h	h	h	b	h	h	h	b	h	h	h	h	b	b	b	a	a	b	b	h	a	h	a	a	h	h	h	h	b	h	h	a	h
JHI-Hv50k-2016-18575	1H	38972670	T	G	b	h	h	h	a	h	h	h	h	h	a	a	h	h	h	b	h	h	h	b	h	h	h	h	b	b	b	a	a	b	b	h	a	h	a	a	h	h	h	h	b	h	h	a	h
JHI-Hv50k-2016-18603	1H	38980824	C	G	b	h	h	h	a	h	h	h	h	h	a	a	h	h	h	b	h	h	h	b	h	h	h	h	b	b	b	a	a	b	b	h	a	h	a	a	h	h	h	h	b	h	h	a	h
JHI-Hv50k-2016-18606	1H	38980994	A	G	b	h	h	h	a	h	h	h	h	h	a	a	h	h	h	b	h	h	h	b	h	h	h	h	b	b	b	a	a	b	b	h	a	h	a	a	h	h	h	h	b	h	h	a	h
JHI-Hv50k-2016-18607	1H	38981204	T	C	b	h	h	h	a	h	h	h	h	h	a	a	h	h	h	b	h	h	h	b	h	h	h	h	b	b	b	a	a	b	b	h	a	h	a	a	h	h	h	h	b	h	h	a	h
JHI-Hv50k-2016-18608	1H	38981352	A	T	b	h	h	h	a	h	h	h	h	h	a	a	h	h	h	b	h	h	h	b	h	h	h	h	b	b	b	a	a	b	b	h	a	h	a	a	h	h	h	h	b	h	h	a	h
JHI-Hv50k-2016-18612	1H	38982121	A	G	b	h	h	h	a	h	h	h	h	h	a	a	h	h	h	b	h	h	h	b	h	h	h	h	b	b	b	a	a	b	b	h	a	h	a	a	h	h	h	h	b	h	h	a	h
JHI-Hv50k-2016-18614	1H	38982312	T	C	b	h	h	h	a	h	h	h	h	h	a	a	h	h	h	b	h	h	h	b	h	h	h	h	b	b	b	a	a	b	b	h	a	h	a	a	h	h	h	h	b	h	h	a	h
JHI-Hv50k-2016-18626	1H	38983674	T	G	b	h	h	h	a	h	h	h	h	h	a	a	h	h	h	b	h	h	h	b	h	h	h	h	b	b	b	a	a	b	b	h	a	h	a	a	h	h	h	h	b	h	h	a	h
JHI-Hv50k-2016-18628	1H	38983814	G	T	b	h	h	h	a	h	h	h	h	h	a	a	h	h	h	b	h	h	h	b	h	h	h	h	b	b	b	a	a	b	b	h	a	h	a	a	h	h	h	h	b	h	h	a	h
SCRI_RS_214559	1H	39417646	G	A	b	h	h	h	a	h	h	h	h	h	a	a	h	h	h	b	h	h	h	b	h	h	h	h	b	b	b	a	a	b	b	h	a	h	a	a	h	h	h	h	b	h	h	a	h
JHI-Hv50k-2016-18682	1H	39417751	C	G	b	h	h	h	a	h	h	h	h	h	a	a	h	h	h	b	h	h	h	b	h	h	h	h	b	b	b	a	a	b	b	h	a	h	a	a	h	h	h	h	b	h	h	a	h
JHI-Hv50k-2016-18696	1H	41844917	G	A	b	h	h	h	a	h	h	h	h	h	a	a	h	h	h	b	h	h	h	b	h	h	h	h	b	b	b	a	a	b	b	h	a	h	a	a	h	h	h	h	b	h	h	a	h
JHI-Hv50k-2016-18697	1H	42106597	G	T	b	h	h	h	a	h	h	h	h	h	a	a	h	h	h	b	h	h	h	b	h	h	h	h	b	b	b	a	a	b	b	h	a	h	a	a	h	h	h	h	b	h	h	a	h
JHI-Hv50k-2016-18574	1H	99907066	C	T	b	h	h	h	a	h	h	h	h	h	a	a	h	h	h	b	h	h	h	b	h	h	h	h	b	b	b	a	a	b	b	h	a	h	a	a	h	h	h	h	b	h	h	a	h
JHI-Hv50k-2016-20773	1H	108054720	G	A	b	h	h	h	a	h	h	h	h	h	a	a	h	h	h	b	h	h	h	b	h	h	h	h	b	b	b	a	a	b	b	h	a	h	a	a	h	h	h	h	b	h	h	a	h
JHI-Hv50k-2016-20858	1H	160737225	G	A	b	h	h	h	a	h	h	h	h	h	a	a	h	h	h	b	h	h	h	b	h	h	h	h	b	b	b	a	a	b	b	h	a	h	a	a	h	h	h	h	b	h	h	a	h
JHI-Hv50k-2016-20928	1H	184635167	G	T	b	h	h	h	a	h	h	h	h	h	a	a	h	h	h	b	h	h	h	b	h	h	h	h	b	b	b	a	a	b	b	h	a	h	a	a	h	h	h	h	b	h	h	a	h
BOPA2_12_10506	1H	228030652	A	G	b	h	h	h	a	h	h	h	h	h	a	a	h	h	h	b	h	h	h	b	h	h	h	h	b	b	b	a	a	b	b	h	a	h	a	a	h	h	h	h	b	h	h	a	h
SCRI_RS_7197	1H	329203753	A	G	b	h	h	h	a	h	h	h	h	h	a	a	h	h	h	b	h	h	h	b	h	h	h	h	b	b	b	a	a	b	b	h	a	h	h	a	h	h	h	h	b	h	h	a	h
JHI-Hv50k-2016-24851	1H	329205737	C	T	b	h	h	h	a	h	h	h	h	h	a	a	h	h	h	b	h	h	h	b	h	h	h	h	b	b	b	a	a	b	b	h	a	h	h	a	h	h	h	h	b	h	h	a	h
SCRI_RS_132604	1H	329205798	C	T	b	h	h	h	a	h	h	h	h	h	a	a	h	h	h	b	h	h	h	b	h	h	h	h	b	b	b	a	a	b	b	h	a	h	h	a	h	h	h	h	b	h	h	a	h
JHI-Hv50k-2016-24838	1H	329207310	T	A	b	h	h	h	a	h	h	h	h	h	a	a	h	h	h	b	h	h	h	b	h	h	h	h	b	b	b	a	a	b	b	h	a	h	h	a	h	h	h	h	b	h	h	a	h
JHI-Hv50k-2016-24903	1H	329711329	C	A	b	h	h	h	a	h	h	h	h	h	a	a	h	h	h	b	h	h	h	b	h	h	h	h	b	b	b	a	a	b	b	h	a	h	h	a	h	h	h	h	b	h	h	a	h
JHI-Hv50k-2016-24990	1H	329920191	G	A	b	h	h	h	a	h	h	h	h	h	a	a	h	h	h	b	h	h	h	b	h	h	h	h	b	b	b	a	a	b	b	h	a	h	h	a	h	h	h	h	b	h	h	a	h
SCRI_RS_236235	1H	330240747	C	T	b	h	h	h	a	h	h	h	h	h	a	a	h	h	h	b	h	h	h	b	h	h	h	h	b	b	b	a	a	b	b	h	a	h	h	a	h	h	h	h	b	h	h	a	h
SCRI_RS_151874	1H	330714327	G	A	b	h	h	h	a	h	h	h	h	h	a	a	h	h	h	b	h	h	h	b	h	h	h	h	b	b	b	a	a	b	b	h	a	h	h	a	h	h	h	h	b	h	h	a	h
BOPA2_12_30592	1H	331010444	A	C	b	h	h	h	a	h	h	h	h	h	a	a	h	h	h	b	h	h	h	b	h	h	h	h	b	b	b	a	a	b	b	h	a	h	h	a	h	h	h	h	b	h	h	a	h
JHI-Hv50k-2016-25140	1H	331015702	T	C	b	h	h	h	a	h	h	h	h	h	a	a	h	h	h	b	h	h	h	b	h	h	h	h	b	b	b	a	a	b	b	h	a	h	h	a	h	h	h	h	b	h	h	a	h
SCRI_RS_230133	1H	331359250	A	G	b	h	h	h	a	h	h	h	h	h	a	a	h	h	h	b	h	h	h	b	h	h	h	h	b	b	b	a	a	b	b	h	a	h	h	a	h	h	h	h	b	h	h	a	h
SCRI_RS_216058	1H	332042680	A	G	b	h	h	h	a	h	h	h	h	h	a	a	h	h	h	b	h	h	h	b	h	h	h	h	b	b	b	a	a	b	b	h	a	h	h	a	h	h	h	h	b	h	h	a	h
BOPA1_ConsensusGBS0371-2	1H	332141076	A	G	b	h	h	h	a	h	h	h	h	h	a	a	h	h	h	b	h	h	h	b	h	h	h	h	b	b	b	a	a	b	b	h	a	h	h	a	h	h	h	h	b	h	h	a	h
JHI-Hv50k-2016-25364	1H	332509703	T	C	b	h	h	h	a	h	h	h	h	h	a	a	h	h	h	b	h	h	h	b	h	h	h	h	b	b	b	a	a	b	b	h	a	h	h	a	h	h	h	h	b	h	h	a	h
JHI-Hv50k-2016-25399	1H	332745036	G	C	b	h	h	h	a	h	h	h	h	h	a	a	h	h	h	b	h	h	h	b	h	h	h	h	b	b	b	a	a	b	b	h	a	h	h	a	h	h	h	h	b	h	h	a	h
JHI-Hv50k-2016-25378	1H	332745488	C	A	b	h	h	h	a	h	h	h	h	h	a	a	h	h	h	b	h	h	h	b	h	h	h	h	b	b	b	a	a	b	b	h	a	h	h	a	h	h	h	h	b	h	h	a	h
JHI-Hv50k-2016-25431	1H	333195055	C	T	b	h	h	h	a	h	h	h	h	h	a	a	h	h	h	b	h	h	h	b	h	h	h	h	b	b	b	a	a	b	b	h	a	h	h	a	h	h	h	h	b	h	h	a	h
BOPA2_12_31272	1H	334357194	A	G	b	h	h	h	a	h	h	h	h	h	a	a	h	h	h	b	h	h	h	b	h	h	h	h	b	b	b	a	a	b	b	h	a	h	h	a	h	h	h	h	b	h	h	a	h
JHI-Hv50k-2016-25728	1H	334953298	T	C	b	h	h	h	a	h	h	h	h	h	a	a	h	h	h	b	h	h	h	b	h	h	h	h	b	b	b	a	a	b	b	h	a	h	h	a	h	h	h	h	b	h	h	a	h
JHI-Hv50k-2016-25723	1H	334957226	T	C	b	h	h	h	a	h	h	h	h	h	a	a	h	h	h	b	h	h	h	b	h	h	h	h	b	b	b	a	a	b	b	h	a	h	h	a	h	h	h	h	b	h	h	a	h
SCRI_RS_7813	1H	334966254	C	T	b	h	h	h	a	h	h	h	h	h	a	a	h	h	h	b	h	h	h	b	h	h	h	h	b	b	b	a	a	b	b	h	a	h	h	a	h	h	h	h	b	h	h	a	h
JHI-Hv50k-2016-25670	1H	334973409	C	T	b	h	h	h	a	h	h	h	h	h	a	a	h	h	h	b	h	h	h	b	h	h	h	h	b	b	b	a	a	b	b	h	a	h	h	a	h	h	h	h	b	h	h	a	h
SCRI_RS_134850	1H	335481893	T	C	b	h	h	h	a	h	h	h	h	h	a	a	h	h	h	b	h	h	h	b	h	h	h	h	b	b	b	a	a	b	b	h	a	h	h	a	h	h	h	h	b	h	h	a	h
JHI-Hv50k-2016-25743	1H	335481909	C	A	b	h	h	h	a	h	h	h	h	h	a	a	h	h	h	b	h	h	h	b	h	h	h	h	b	b	b	a	a	b	b	h	a	h	h	a	h	h	h	h	b	h	h	a	h
JHI-Hv50k-2016-25880	1H	336524840	A	G	b	h	h	h	a	h	h	h	h	h	a	a	h	h	h	b	h	h	h	b	h	h	h	h	b	b	b	a	a	b	b	h	a	h	h	a	h	h	h	h	b	h	h	a	h
BOPA1_8224-561	1H	337766588	G	A	b	h	h	h	a	h	h	h	h	h	a	a	h	h	h	b	h	h	h	b	h	h	h	h	b	b	b	a	a	b	b	h	a	h	h	a	h	h	h	h	b	h	h	a	h
JHI-Hv50k-2016-26014	1H	337773284	G	A	b	h	h	h	a	h	h	h	h	h	a	a	h	h	h	b	h	h	h	b	h	h	h	h	b	b	b	a	a	b	b	h	a	h	h	a	h	h	h	h	b	h	h	a	h
JHI-Hv50k-2016-26048	1H	338131933	C	T	b	h	h	h	a	h	h	h	h	h	a	a	h	h	h	b	h	h	h	b	h	h	h	h	b	b	b	a	a	b	b	h	a	h	h	a	h	h	h	h	b	h	h	a	h
SCRI_RS_189248	1H	338190034	A	G	b	h	h	h	a	h	h	h	h	h	a	a	h	h	h	b	h	h	h	b	h	h	h	h	b	b	b	a	a	b	b	h	a	h	h	a	h	h	h	h	b	h	h	a	h
JHI-Hv50k-2016-26103	1H	338789091	A	C	b	h	h	h	a	h	h	h	h	h	a	a	h	h	h	b	h	h	h	b	h	h	h	h	b	b	b	a	a	b	b	h	a	h	h	a	h	h	h	h	b	h	h	a	h
BOPA2_12_31134	1H	339332954	G	A	b	h	h	h	a	h	h	h	h	h	a	a	h	h	h	b	h	h	h	b	h	h	h	h	b	b	b	a	a	b	b	h	a	h	h	a	h	h	h	h	b	h	h	a	h
SCRI_RS_122889	1H	339963117	A	G	b	h	h	h	a	h	h	h	h	h	a	a	h	h	h	b	h	h	h	b	h	h	h	h	b	b	b	a	a	b	b	h	a	h	h	a	h	h	h	h	b	h	h	a	h
SCRI_RS_189920	1H	340307456	G	A	b	h	h	h	a	h	h	h	h	h	a	a	h	h	h	b	h	h	h	b	h	h	h	h	b	b	b	a	a	b	b	h	a	h	h	a	h	h	h	h	b	h	h	a	h
JHI-Hv50k-2016-26213	1H	340308467	C	T	b	h	h	h	a	h	h	h	h	h	a	a	h	h	h	b	h	h	h	b	h	h	h	h	b	b	b	a	a	b	b	h	a	h	h	a	h	h	h	h	b	h	h	a	h
SCRI_RS_189898	1H	340310354	C	T	b	h	h	h	a	h	h	h	h	h	a	a	h	h	h	b	h	h	h	b	h	h	h	h	b	b	b	a	a	b	b	h	a	h	h	a	h	h	h	h	b	h	h	a	h
JHI-Hv50k-2016-26255	1H	340539780	C	T	b	h	h	h	a	h	h	h	h	h	a	a	h	h	h	b	h	h	h	b	h	h	h	h	b	b	b	a	a	b	b	h	a	h	h	a	h	h	h	h	b	h	h	a	h
SCRI_RS_219043	1H	341124939	C	T	b	h	h	h	a	h	h	h	h	h	a	a	h	h	h	b	h	h	h	b	h	h	h	h	b	b	b	a	a	b	b	h	a	h	h	a	h	h	h	h	b	h	h	a	h
SCRI_RS_116685	1H	342118049	C	A	b	h	h	h	a	h	h	h	h	h	a	a	h	h	h	b	h	h	h	b	h	h	h	h	b	b	b	a	a	b	b	h	a	h	h	a	h	h	h	h	b	h	h	a	h
SCRI_RS_160466	1H	342123738	T	C	b	h	h	h	a	h	h	h	h	h	a	a	h	h	h	b	h	h	h	b	h	h	h	h	b	b	b	a	a	b	b	h	a	h	h	a	h	h	h	h	b	h	h	a	h
JHI-Hv50k-2016-26359	1H	342720997	A	G	b	h	h	h	a	h	h	h	h	h	a	a	h	h	h	b	h	h	h	b	h	h	h	h	b	b	b	a	a	b	b	h	a	h	h	a	h	h	h	h	b	h	h	a	h
SCRI_RS_229932	1H	342969233	C	T	b	h	h	h	a	h	h	h	h	h	a	a	h	h	h	b	h	h	h	b	h	h	h	h	b	b	b	a	a	b	b	h	a	h	h	a	h	h	h	h	b	h	h	a	h
JHI-Hv50k-2016-26496	1H	343719988	G	A	b	h	h	h	a	h	h	h	h	h	a	a	h	h	h	b	h	h	h	b	h	h	h	h	b	b	b	a	a	b	b	h	a	h	h	a	h	h	h	h	b	h	h	a	h
SCRI_RS_170542	1H	344129827	C	T	b	h	h	h	a	h	h	h	h	h	a	a	h	h	h	b	h	h	h	b	h	h	h	h	b	b	b	a	a	b	b	h	a	h	h	a	h	h	h	h	b	h	h	a	h
JHI-Hv50k-2016-26556	1H	344130889	C	T	b	h	h	h	a	h	h	h	h	h	a	a	h	h	h	b	h	h	h	b	h	h	h	h	b	b	b	a	a	b	b	h	a	h	h	a	h	h	h	h	b	h	h	a	h
JHI-Hv50k-2016-26530	1H	344139183	T	C	b	h	h	h	a	h	h	h	h	h	a	a	h	h	h	b	h	h	h	b	h	h	h	h	b	b	b	a	a	b	b	h	a	h	h	a	h	h	h	h	b	h	h	a	h
SCRI_RS_125407	1H	344746488	G	A	b	h	h	h	a	h	h	h	h	h	a	a	h	h	h	b	h	h	h	b	h	h	h	h	b	b	b	a	a	b	b	h	a	h	h	a	h	h	h	h	b	h	h	a	h
JHI-Hv50k-2016-29680	1H	388517868	G	T	b	h	h	h	a	h	h	h	h	h	h	a	h	h	a	b	h	h	h	b	h	h	h	h	b	b	b	a	a	b	b	h	a	h	h	a	h	h	h	h	b	h	h	a	h
SCRI_RS_1445	1H	388523112	C	T	b	h	h	h	a	h	h	h	h	h	h	a	h	h	a	b	h	h	h	b	h	h	h	h	b	b	b	a	a	b	b	h	a	h	h	a	h	h	h	h	b	h	h	a	h
JHI-Hv50k-2016-29663	1H	388523537	G	A	b	h	h	h	a	h	h	h	h	h	h	a	h	h	a	b	h	h	h	b	h	h	h	h	b	b	b	a	a	b	b	h	a	h	h	a	h	h	h	h	b	h	h	a	h
JHI-Hv50k-2016-29690	1H	388750293	G	A	b	h	h	h	a	h	h	h	h	h	h	a	h	h	a	b	h	h	h	b	h	h	h	h	b	b	b	a	a	b	b	h	a	h	h	a	h	h	h	h	b	h	h	a	h
SCRI_RS_207335	1H	388752036	C	T	b	h	h	h	a	h	h	h	h	h	h	a	h	h	a	b	h	h	h	b	h	h	h	h	b	b	b	a	a	b	b	h	a	h	h	a	h	h	h	h	b	h	h	a	h
SCRI_RS_193401	1H	388753452	C	A	b	h	h	h	a	h	h	h	h	h	h	a	h	h	a	b	h	h	h	b	h	h	h	h	b	b	b	a	a	b	b	h	a	h	h	a	h	h	h	h	b	h	h	a	h
JHI-Hv50k-2016-29735	1H	388836434	G	C	b	h	h	h	a	h	h	h	h	h	h	a	h	h	a	b	h	h	h	b	h	h	h	h	b	b	b	a	a	b	h	h	a	h	h	a	h	h	h	h	b	h	h	a	h
JHI-Hv50k-2016-29753	1H	389037906	A	T	b	h	h	h	a	h	h	h	h	h	h	a	h	h	a	b	h	h	h	b	h	h	h	h	b	b	b	a	a	b	h	h	a	h	h	a	h	h	h	h	b	h	h	a	h
SCRI_RS_100503	1H	389039712	T	C	b	h	h	h	a	h	h	h	h	h	h	a	h	h	a	b	h	h	h	b	h	h	h	h	b	b	b	a	a	b	h	h	a	h	h	a	h	h	h	h	b	h	h	a	h
SCRI_RS_138118	1H	391615018	T	C	b	h	h	h	a	h	h	h	h	h	h	a	h	h	a	b	h	h	h	b	h	h	h	h	b	b	b	a	a	b	h	h	a	h	h	a	h	h	h	h	b	h	h	a	h
SCRI_RS_201072	1H	391617140	G	C	b	h	h	h	a	h	h	h	h	h	h	a	h	h	a	b	h	h	h	b	h	h	h	h	b	b	b	a	a	b	h	h	a	h	h	a	h	h	h	h	b	h	h	a	h
SCRI_RS_165072	1H	391618046	T	C	b	h	h	h	a	h	h	h	h	h	h	a	h	h	a	b	h	h	h	b	h	h	h	h	b	b	b	a	a	b	h	h	a	h	h	a	h	h	h	h	b	h	h	a	h
JHI-Hv50k-2016-30044	1H	392513254	C	T	b	h	h	h	a	h	h	h	h	h	h	a	h	h	a	b	h	h	h	b	h	h	h	h	b	b	b	a	a	b	h	h	a	h	h	a	h	h	h	h	b	h	h	a	h
SCRI_RS_225107	1H	392514019	C	T	b	h	h	h	a	h	h	h	h	h	h	a	h	h	a	b	h	h	h	b	h	h	h	h	b	b	b	a	a	b	h	h	a	h	h	a	h	h	h	h	b	h	h	a	h
SCRI_RS_207081	1H	392655993	T	C	b	h	h	h	a	h	h	h	h	h	h	a	h	h	a	b	h	h	h	b	h	h	h	h	b	b	b	a	a	b	h	h	a	h	h	a	h	h	h	h	b	h	h	a	h
JHI-Hv50k-2016-30102	1H	392657253	G	A	b	h	h	h	a	h	h	h	h	h	h	a	h	h	a	b	h	h	h	b	h	h	h	h	b	b	b	a	a	b	h	h	a	h	h	a	h	h	h	h	b	h	h	a	h
SCRI_RS_145305	1H	392663685	A	C	b	h	h	h	a	h	h	h	h	h	h	a	h	h	a	b	h	h	h	b	h	h	h	h	b	b	b	a	a	b	h	h	a	h	h	a	h	h	h	h	b	h	h	a	h
SCRI_RS_213455	1H	392861123	G	T	b	h	h	h	a	h	h	h	h	h	h	a	h	h	a	b	h	h	h	b	h	h	h	h	b	b	b	a	a	b	h	h	a	h	h	a	h	h	h	h	b	h	h	a	h
JHI-Hv50k-2016-30162	1H	392934461	T	C	b	h	h	h	a	h	h	h	h	h	h	a	h	h	a	b	h	h	h	b	h	h	h	h	b	b	b	a	a	b	h	h	a	h	h	a	h	h	h	h	b	h	h	a	h
JHI-Hv50k-2016-30148	1H	392936095	C	A	b	h	h	h	a	h	h	h	h	h	h	a	h	h	a	b	h	h	h	b	h	h	h	h	b	b	b	a	a	b	h	h	a	h	h	a	h	h	h	h	b	h	h	a	h
JHI-Hv50k-2016-30729	1H	396362094	T	C	b	h	h	h	a	h	h	h	h	h	h	a	h	h	a	b	h	h	h	b	h	h	h	h	b	b	b	a	a	b	h	h	a	h	h	a	h	h	h	h	b	h	h	a	h
JHI-Hv50k-2016-30674	1H	396369794	G	T	b	h	h	h	a	h	h	h	h	h	h	a	h	h	a	b	h	h	h	b	h	h	h	h	b	b	b	a	a	b	h	h	a	h	h	a	h	h	h	h	b	h	h	a	h
JHI-Hv50k-2016-30673	1H	396369873	C	T	b	h	h	h	a	h	h	h	h	h	h	a	h	h	a	b	h	h	h	b	h	h	h	h	b	b	b	a	a	b	h	h	a	h	h	a	h	h	h	h	b	h	h	a	h
JHI-Hv50k-2016-30672	1H	396369931	A	C	b	h	h	h	a	h	h	h	h	h	h	a	h	h	a	b	h	h	h	b	h	h	h	h	b	b	b	a	a	b	h	h	a	h	h	a	h	h	h	h	b	h	h	a	h
JHI-Hv50k-2016-30669	1H	396370043	G	A	b	h	h	h	a	h	h	h	h	h	h	a	h	h	a	b	h	h	h	b	h	h	h	h	b	b	b	a	a	b	h	h	a	h	h	a	h	h	h	h	b	h	h	a	h
JHI-Hv50k-2016-30536	1H	396415942	T	G	b	h	h	h	a	h	h	h	h	h	h	a	h	h	a	b	h	h	h	b	h	h	h	h	b	b	b	a	a	b	h	h	a	h	h	a	h	h	h	h	b	h	h	a	h
JHI-Hv50k-2016-30776	1H	396739500	G	A	b	h	h	h	a	h	h	h	h	h	h	a	h	h	a	b	h	h	h	b	h	h	h	h	b	b	b	a	a	b	h	h	a	h	h	a	h	h	h	h	b	h	h	a	h
BOPA1_3845-1089	1H	396741189	A	G	b	h	h	h	a	h	h	h	h	h	h	a	h	h	a	b	h	h	h	b	h	h	h	h	b	b	b	a	a	b	h	h	a	h	h	a	h	h	h	h	b	h	h	a	h
JHI-Hv50k-2016-30821	1H	397036956	C	T	b	h	h	h	a	h	h	h	h	h	h	a	h	h	a	b	h	h	h	b	h	h	h	h	b	b	b	a	a	b	h	h	a	h	h	a	h	h	h	h	b	h	h	a	h
JHI-Hv50k-2016-30804	1H	397053331	C	T	b	h	h	h	a	h	h	h	h	h	h	a	h	h	a	b	h	h	h	b	h	h	h	h	b	b	b	a	a	b	h	h	a	h	h	a	h	h	h	h	b	h	h	a	h
JHI-Hv50k-2016-30881	1H	397299660	T	G	b	h	h	h	a	h	h	h	h	h	h	a	h	h	a	b	h	h	h	b	h	h	h	h	b	b	b	a	a	b	h	h	a	h	h	a	h	h	h	h	b	h	h	a	h
JHI-Hv50k-2016-30856	1H	397332447	T	C	b	h	h	h	a	h	h	h	h	h	h	a	h	h	a	b	h	h	h	b	h	h	h	h	b	b	b	a	a	b	h	h	a	h	h	a	h	h	h	h	b	h	h	a	h
JHI-Hv50k-2016-30877	1H	397337701	T	C	b	h	h	h	a	h	h	h	h	h	h	a	h	h	a	b	h	h	h	b	h	h	h	h	b	b	b	a	a	b	h	h	a	h	h	a	h	h	h	h	b	h	h	a	h
JHI-Hv50k-2016-30878	1H	397337804	G	C	b	h	h	h	a	h	h	h	h	h	h	a	h	h	a	b	h	h	h	b	h	h	h	h	b	b	b	a	a	b	h	h	a	h	h	a	h	h	h	h	b	h	h	a	h
SCRI_RS_122216	1H	397546834	G	A	b	h	h	h	a	h	h	h	h	h	h	a	h	h	a	b	h	h	h	b	h	h	h	h	b	b	b	a	a	b	h	h	a	h	h	a	h	h	h	h	b	h	h	a	h
JHI-Hv50k-2016-30897	1H	397546922	G	A	b	h	h	h	a	h	h	h	h	h	h	a	h	h	a	b	h	h	h	b	h	h	h	h	b	b	b	a	a	b	h	h	a	h	h	a	h	h	h	h	b	h	h	a	h
SCRI_RS_152795	1H	397644985	A	G	b	h	h	h	a	h	h	h	h	h	h	a	h	h	a	b	h	h	h	b	h	h	h	h	b	b	b	a	a	b	h	h	a	h	h	a	h	h	h	h	b	h	h	a	h
JHI-Hv50k-2016-31007	1H	397677271	A	G	b	h	h	h	a	h	h	h	h	h	h	a	h	h	a	b	h	h	h	b	h	h	h	h	b	b	b	a	a	b	h	h	a	h	h	a	h	h	h	h	b	h	h	a	h
JHI-Hv50k-2016-31006	1H	397677331	A	G	b	h	h	h	a	h	h	h	h	h	h	a	h	h	a	b	h	h	h	b	h	h	h	h	b	b	b	a	a	b	h	h	a	h	h	a	h	h	h	h	b	h	h	a	h
JHI-Hv50k-2016-30997	1H	397680340	G	A	b	h	h	h	a	h	h	h	h	h	h	a	h	h	a	b	h	h	h	b	h	h	h	h	b	b	b	a	a	b	h	h	a	h	h	a	h	h	h	h	b	h	h	a	h
JHI-Hv50k-2016-30987	1H	397685824	A	G	b	h	h	h	a	h	h	h	h	h	h	a	h	h	a	b	h	h	h	b	h	h	h	h	b	b	b	a	a	b	h	h	a	h	h	a	h	h	h	h	b	h	h	a	h
JHI-Hv50k-2016-30978	1H	397687089	C	T	b	h	h	h	a	h	h	h	h	h	h	a	h	h	a	b	h	h	h	b	h	h	h	h	b	b	b	a	a	b	h	h	a	h	h	a	h	h	h	h	b	h	h	a	h
JHI-Hv50k-2016-31326	1H	400920892	C	T	b	h	h	h	a	h	h	h	h	h	h	a	h	h	a	b	h	h	h	b	h	h	h	h	b	b	b	a	a	b	h	h	a	h	h	a	h	h	h	h	b	h	h	a	h
JHI-Hv50k-2016-35308	1H	431400507	T	G	h	b	h	h	a	h	h	b	h	h	h	a	h	h	a	b	h	h	h	b	h	h	h	h	b	b	b	a	a	b	h	h	a	h	h	a	h	h	h	h	b	b	h	a	h
JHI-Hv50k-2016-35307	1H	431400891	G	A	h	b	h	h	a	h	h	b	h	h	h	a	h	h	a	b	h	h	h	b	h	h	h	h	b	b	b	a	a	b	h	h	a	h	h	a	h	h	h	h	b	b	h	a	h
JHI-Hv50k-2016-35395	1H	431598520	C	T	h	b	h	h	a	h	h	b	h	h	h	a	h	h	a	b	h	h	h	b	h	h	h	h	b	b	b	a	a	b	h	h	a	h	h	a	h	h	h	h	b	b	h	a	h
JHI-Hv50k-2016-36226	1H	438574937	T	C	h	b	h	h	a	h	h	b	a	h	h	a	h	h	a	b	h	h	b	h	h	h	h	h	b	b	b	a	a	b	h	h	a	h	h	a	h	h	h	h	b	b	h	a	h
SCRI_RS_159201	1H	440772089	G	T	b	b	h	h	a	h	h	h	a	h	h	a	h	h	a	b	h	h	h	h	h	h	h	h	h	b	b	a	a	b	h	h	a	h	h	a	h	h	h	h	b	b	b	a	h
BOPA2_12_30147	1H	449162703	A	G	b	b	b	h	a	h	h	h	a	h	h	a	h	h	a	b	h	h	h	h	h	h	h	h	h	b	b	a	a	b	h	h	a	h	h	a	h	h	h	h	b	b	b	h	h
SCRI_RS_153727	1H	449259531	T	G	b	b	b	h	a	h	h	h	a	h	h	a	h	h	a	b	h	h	h	h	h	h	h	h	h	b	b	a	a	b	h	h	a	h	h	a	h	h	h	h	b	b	b	h	h
JHI-Hv50k-2016-37341	1H	449260288	G	C	b	b	b	h	a	h	h	h	a	h	h	a	h	h	a	b	h	h	h	h	h	h	h	h	h	b	b	a	a	b	h	h	a	h	h	a	h	h	h	h	b	b	b	h	h
JHI-Hv50k-2016-37374	1H	449305294	G	C	b	b	b	h	a	h	h	h	a	h	h	a	h	h	a	b	h	h	h	h	h	h	h	h	h	b	b	a	a	b	h	h	a	h	h	a	h	h	h	h	b	b	b	h	a
JHI-Hv50k-2016-37451	1H	449323696	G	A	b	b	b	h	a	h	h	h	a	h	h	a	h	h	a	b	h	h	h	h	h	h	h	h	h	b	b	a	a	b	h	h	a	h	h	a	h	h	h	h	b	b	b	h	h
SCRI_RS_1473	1H	449366029	C	T	b	b	b	h	a	h	h	h	a	h	h	a	h	h	a	b	h	h	h	h	h	h	h	h	h	b	b	a	a	b	h	h	a	h	h	a	h	h	h	h	b	b	b	h	h
SCRI_RS_151244	1H	449683085	A	G	b	b	b	h	a	h	h	h	a	h	h	a	h	h	a	b	h	h	h	h	h	h	h	h	h	b	b	a	a	b	h	h	a	h	h	a	h	h	h	h	b	b	b	h	h
SCRI_RS_823	1H	449685730	A	G	b	b	b	h	a	h	h	h	a	h	h	a	h	h	a	b	h	h	h	h	h	h	h	h	h	b	b	a	a	b	h	h	a	h	h	a	h	h	h	h	b	b	b	h	h
SCRI_RS_183588	1H	449946473	A	G	b	b	b	h	a	h	h	h	a	h	h	a	h	h	a	b	h	h	h	h	h	h	h	h	h	b	b	a	a	b	h	h	a	h	h	a	h	h	h	h	b	b	b	h	h
JHI-Hv50k-2016-37493	1H	450321054	C	A	b	b	b	h	a	h	h	h	a	h	h	a	h	h	a	b	h	h	h	h	h	h	h	h	h	b	b	a	a	b	h	h	a	h	h	a	h	h	h	h	b	b	b	h	h
SCRI_RS_188360	1H	450552496	C	T	b	b	b	h	a	h	h	h	a	h	h	a	h	h	a	b	h	h	h	h	h	h	h	h	h	b	b	h	a	b	h	h	a	h	h	a	h	h	h	h	b	b	b	h	h
SCRI_RS_160234	1H	450703127	G	T	b	b	b	h	a	h	h	h	a	h	h	a	h	h	a	b	h	h	h	h	h	h	h	h	h	b	b	h	a	b	h	h	a	h	h	a	h	h	h	h	b	b	b	h	h
BOPA1_6655-978	1H	450711178	C	G	b	b	b	h	a	h	h	h	a	h	h	a	h	h	a	b	h	h	h	h	h	h	h	h	h	b	b	h	a	b	h	h	a	h	h	a	h	h	h	h	b	b	b	h	h
SCRI_RS_181239	1H	451610048	C	T	b	b	b	h	a	h	h	h	a	h	h	a	h	h	a	b	h	h	h	h	h	h	h	h	h	b	b	h	a	b	h	h	a	h	h	a	h	h	h	h	b	b	b	h	h
SCRI_RS_21080	1H	453106566	C	T	b	b	b	h	a	h	h	h	a	h	h	a	h	h	a	b	h	h	h	h	h	h	h	h	h	b	h	h	a	b	h	h	h	h	h	a	h	h	h	h	b	b	h	h	h
JHI-Hv50k-2016-37607	1H	453530430	G	T	b	b	b	h	a	h	h	h	a	h	h	a	h	h	a	b	h	h	h	h	h	h	b	h	h	b	h	h	a	b	h	h	h	h	h	a	h	h	h	h	b	b	h	h	h
JHI-Hv50k-2016-37604	1H	453531617	C	T	b	b	b	h	a	h	h	h	a	h	h	a	h	h	a	b	h	h	h	h	h	h	b	h	h	b	h	h	a	b	h	h	h	h	h	a	h	h	h	h	b	b	h	h	h
JHI-Hv50k-2016-37599	1H	453533472	C	G	b	b	b	h	a	h	h	h	a	h	h	a	h	h	a	b	h	h	h	h	h	h	b	h	h	b	h	h	a	b	h	h	h	h	h	a	h	h	h	h	b	b	h	h	h
JHI-Hv50k-2016-37584	1H	453573001	G	C	b	b	b	h	a	h	h	h	a	h	h	a	h	h	a	b	h	h	h	h	h	h	b	h	h	b	h	h	a	b	h	h	h	h	h	a	h	h	h	h	b	b	h	h	h
JHI-Hv50k-2016-37615	1H	453644540	G	C	b	b	b	h	a	h	h	h	a	h	h	a	h	h	a	b	h	h	h	h	h	h	b	h	h	b	h	h	a	b	h	h	h	h	h	a	h	h	h	h	b	b	h	h	h
JHI-Hv50k-2016-37617	1H	453646412	T	C	b	b	b	h	a	h	h	h	a	h	h	a	h	h	a	b	h	h	h	h	h	h	b	h	h	b	h	h	a	b	h	h	h	h	h	a	h	h	h	h	b	b	h	h	h
JHI-Hv50k-2016-37618	1H	453648021	A	T	b	b	b	h	a	h	h	h	a	h	h	a	h	h	a	b	h	h	h	h	h	h	b	h	h	b	h	h	a	b	h	h	h	h	h	a	h	h	h	h	b	b	h	h	h
JHI-Hv50k-2016-37626	1H	456218741	C	T	b	b	b	h	a	h	h	h	a	h	h	a	h	h	a	b	h	h	h	h	h	h	b	h	h	b	h	h	a	b	h	h	h	h	h	a	h	h	h	b	b	b	h	h	h
JHI-Hv50k-2016-37630	1H	456647685	G	C	b	b	b	h	a	h	h	h	a	h	h	a	h	h	a	b	h	h	h	h	h	h	b	h	h	b	h	h	a	b	h	h	h	h	h	a	h	h	h	b	b	b	h	h	h
JHI-Hv50k-2016-37631	1H	456647881	G	A	b	b	b	h	a	h	h	h	a	h	h	a	h	h	a	b	h	h	h	h	h	h	b	h	h	b	h	h	a	b	h	h	h	h	h	a	h	h	h	b	b	b	h	h	h
JHI-Hv50k-2016-37632	1H	456648375	A	G	b	b	b	h	a	h	h	h	a	h	h	a	h	h	a	b	h	h	h	h	h	h	b	h	h	b	h	h	a	b	h	h	h	h	h	a	h	h	h	b	b	b	h	h	h
JHI-Hv50k-2016-37640	1H	458690211	C	T	b	b	b	h	a	h	h	h	a	h	a	a	h	h	a	b	h	h	h	h	h	h	b	h	h	b	h	h	a	b	a	h	h	h	h	a	h	h	h	b	b	b	h	h	h
JHI-Hv50k-2016-42970	1H	483552361	A	T	b	h	b	h	a	h	b	h	a	h	a	h	h	h	a	b	h	h	h	h	a	h	h	b	h	b	a	h	h	h	a	h	h	h	b	b	h	a	b	b	h	b	h	h	h
JHI-Hv50k-2016-43016	1H	483568284	G	A	b	h	b	h	a	h	b	h	a	h	a	h	h	h	a	b	h	h	h	h	a	h	h	b	h	b	a	h	h	h	a	h	h	h	b	b	h	a	b	b	h	b	h	h	h
BOPA1_3702-982	1H	483709986	G	A	b	h	b	h	a	h	b	h	a	h	a	h	h	h	a	b	h	h	h	h	a	h	h	b	h	b	a	h	h	h	a	h	h	h	b	b	h	a	b	b	h	b	h	h	h
JHI-Hv50k-2016-43075	1H	483760788	G	C	b	h	b	h	a	h	b	h	h	h	a	h	h	h	a	b	h	h	h	h	a	h	h	b	h	b	a	h	h	h	a	h	h	h	b	b	h	a	b	b	h	b	h	h	h
JHI-Hv50k-2016-43078	1H	483761026	C	T	b	h	b	h	a	h	b	h	a	h	a	h	h	h	a	b	h	h	h	h	a	h	h	b	h	b	a	h	h	h	a	h	h	h	b	b	h	a	b	b	h	b	h	h	h
JHI-Hv50k-2016-43081	1H	483761185	C	T	b	h	b	h	a	h	b	h	a	h	a	h	h	h	a	b	h	h	h	h	a	h	h	b	h	b	a	h	h	h	a	h	h	h	b	b	h	a	b	b	h	b	h	h	h
JHI-Hv50k-2016-43277	1H	483930743	T	G	b	h	b	h	a	h	b	h	a	h	a	h	h	h	a	b	h	h	h	h	a	h	h	b	h	b	a	h	h	h	a	h	h	h	b	b	h	a	b	b	h	b	h	h	h
JHI-Hv50k-2016-43276	1H	483930912	C	T	b	h	b	h	a	h	b	h	a	h	a	h	h	h	a	b	h	h	h	h	a	h	h	b	h	b	a	h	h	h	a	h	h	h	b	b	h	a	b	b	h	b	h	h	h
BOPA1_14371-423	1H	483935803	G	C	b	h	b	h	a	h	b	h	a	h	a	h	h	h	a	b	h	h	h	h	a	h	h	b	h	b	a	h	h	h	a	h	h	h	b	b	h	a	b	b	h	b	h	h	h
JHI-Hv50k-2016-43224	1H	483937581	T	A	b	h	b	h	a	h	b	h	a	h	a	h	h	h	a	b	h	h	h	h	a	h	h	b	h	b	a	h	h	h	a	h	h	h	b	b	h	a	b	b	h	b	h	h	h
JHI-Hv50k-2016-43220	1H	483938008	T	C	b	h	b	h	a	h	b	h	a	h	a	h	h	h	a	b	h	h	h	h	a	h	h	b	h	b	a	h	h	h	a	h	h	h	b	b	h	a	b	b	h	b	h	h	h
JHI-Hv50k-2016-43183	1H	483959212	C	T	b	h	b	h	a	h	b	h	a	h	a	h	h	h	a	b	h	h	h	h	a	h	h	b	h	b	a	h	h	h	a	h	h	h	b	b	h	a	b	b	h	b	h	h	h
JHI-Hv50k-2016-43340	1H	484059175	A	T	b	h	b	h	a	h	b	h	a	h	a	h	h	h	a	b	h	h	h	h	a	h	h	b	h	b	a	h	h	h	a	h	h	h	b	b	h	a	b	b	h	b	h	h	h
BOPA1_1270-1263	1H	484100270	G	C	b	h	h	h	a	h	b	h	a	h	a	h	h	h	h	b	h	h	h	h	a	h	h	b	h	b	a	h	h	h	a	h	h	h	b	b	h	a	b	b	h	b	h	h	h
BOPA1_13589-175	1H	484263760	G	A	b	h	h	h	a	h	b	h	a	h	a	h	h	h	h	b	h	h	h	h	a	h	h	b	h	b	a	h	h	h	a	h	h	h	b	b	h	a	b	b	h	b	h	h	h
JHI-Hv50k-2016-43430	1H	484263936	G	A	b	h	h	h	a	h	b	h	a	h	a	h	h	h	h	b	h	h	h	h	a	h	h	b	h	b	a	h	h	h	a	h	h	h	b	b	h	a	b	b	h	b	h	h	h
JHI-Hv50k-2016-43542	1H	484363479	C	G	b	h	h	h	a	h	b	h	a	h	a	h	h	h	h	b	h	h	h	h	a	h	h	b	h	b	a	h	h	h	a	h	h	h	b	b	h	a	b	b	h	b	h	h	h
JHI-Hv50k-2016-43521	1H	484407267	A	G	b	h	h	h	a	h	b	h	a	h	a	h	h	h	h	b	h	h	h	h	a	h	h	b	h	b	a	h	h	h	a	h	h	h	b	b	h	a	b	b	h	b	h	h	h
SCRI_RS_78578	1H	484418178	T	C	b	h	h	h	a	h	b	h	a	h	a	h	h	h	h	b	h	h	h	h	a	h	h	b	h	b	a	h	h	h	a	h	h	h	b	b	h	a	b	b	h	b	h	h	h
JHI-Hv50k-2016-43475	1H	484449768	A	G	b	h	h	h	a	h	b	h	a	h	a	h	h	h	h	b	h	h	h	h	a	h	h	b	h	b	a	h	h	h	a	h	h	h	b	b	h	a	b	b	h	b	h	h	h
JHI-Hv50k-2016-43454	1H	484455483	T	C	b	h	h	h	a	h	b	h	a	h	a	h	h	h	h	b	h	h	h	h	a	h	h	b	h	b	a	h	h	h	a	h	h	h	b	b	h	a	b	b	h	b	h	h	h
JHI-Hv50k-2016-43453	1H	484455775	T	C	b	h	h	h	a	h	b	h	a	h	a	h	h	h	h	b	h	h	h	h	a	h	h	b	h	b	a	h	h	h	a	h	h	h	b	b	h	a	b	b	h	b	h	h	h
JHI-Hv50k-2016-43435	1H	484464157	C	G	b	h	h	h	a	h	b	h	a	h	a	h	h	h	h	b	h	h	h	h	a	h	h	b	h	b	a	h	h	h	a	h	h	h	b	b	h	a	b	b	h	b	h	h	h
JHI-Hv50k-2016-43626	1H	484622406	A	G	b	h	h	h	a	h	b	h	a	h	a	h	h	h	h	b	h	h	h	h	a	h	h	b	h	b	a	h	h	h	a	h	h	h	b	b	h	a	b	b	h	b	h	h	h
JHI-Hv50k-2016-44101	1H	485976350	G	T	b	h	h	h	a	h	b	h	a	h	a	h	h	h	h	b	h	h	h	h	a	h	h	b	h	h	a	h	h	h	a	h	h	h	b	b	h	a	b	b	h	b	h	h	h
SCRI_RS_199972	1H	486050667	G	A	b	h	h	h	a	h	b	h	a	h	a	h	h	h	h	b	h	h	h	h	a	h	h	b	h	h	a	h	h	h	a	h	h	h	b	b	h	a	b	b	h	b	h	h	h
JHI-Hv50k-2016-44140	1H	486088075	A	G	b	h	h	h	a	h	b	h	a	h	a	h	h	h	h	b	h	h	h	h	a	h	h	b	h	h	a	h	h	h	a	h	h	h	b	b	h	a	b	b	h	b	h	h	h
JHI-Hv50k-2016-44228	1H	486312619	A	G	b	h	h	h	a	h	b	h	a	h	a	h	h	h	h	b	h	h	h	h	a	h	h	b	h	h	a	h	h	h	a	h	h	h	b	b	h	a	b	b	h	b	h	h	h
JHI-Hv50k-2016-44231	1H	486312708	C	T	b	h	h	h	a	h	b	h	a	h	a	h	h	h	h	b	h	h	h	h	a	h	h	b	h	h	a	h	h	h	a	h	h	h	b	b	h	a	b	b	h	b	h	h	h
JHI-Hv50k-2016-44402	1H	486458493	C	T	b	h	h	h	a	h	b	h	a	h	a	h	h	h	h	b	h	h	h	h	a	h	h	b	h	h	a	h	h	h	a	h	h	h	b	b	h	a	b	b	h	b	h	h	h
JHI-Hv50k-2016-44400	1H	486460445	G	C	b	h	h	h	a	h	b	h	a	h	a	h	h	h	h	b	h	h	h	h	a	h	h	b	h	h	a	h	h	h	a	h	h	h	b	b	h	a	b	b	h	b	h	h	h
SCRI_RS_213539	1H	486461464	T	C	b	h	h	h	a	h	b	h	a	h	a	h	h	h	h	b	h	h	h	h	a	h	h	b	h	h	a	h	h	h	a	h	h	h	b	b	h	a	b	b	h	b	h	h	h
JHI-Hv50k-2016-44395	1H	486461686	T	C	b	h	h	h	a	h	b	h	a	h	a	h	h	h	h	b	h	h	h	h	a	h	h	b	h	h	a	h	h	h	a	h	h	h	b	b	h	a	b	b	h	b	h	h	h
JHI-Hv50k-2016-44353	1H	486479196	T	C	b	h	h	h	a	h	b	h	a	h	a	h	h	h	h	b	h	h	h	h	a	h	h	b	h	h	a	h	h	h	a	h	h	h	b	b	h	a	b	b	h	b	h	h	h
JHI-Hv50k-2016-44351	1H	486480122	C	T	b	h	h	h	a	h	b	h	a	h	a	h	h	h	h	b	h	h	h	h	a	h	h	b	h	h	a	h	h	h	a	h	h	h	b	b	h	a	b	b	h	b	h	h	h
JHI-Hv50k-2016-44348	1H	486481669	A	G	b	h	h	h	a	h	b	h	a	h	a	h	h	h	h	b	h	h	h	h	a	h	h	b	h	h	a	h	h	h	a	h	h	h	b	b	h	a	b	b	h	b	h	h	h
JHI-Hv50k-2016-44347	1H	486481752	G	A	b	h	h	h	a	h	b	h	a	h	a	h	h	h	h	b	h	h	h	h	a	h	h	b	h	h	a	h	h	h	a	h	h	h	b	b	h	a	b	b	h	b	h	h	h
JHI-Hv50k-2016-44343	1H	486482242	A	C	b	h	h	h	a	h	b	h	a	h	a	h	h	h	h	b	h	h	h	h	a	h	h	b	h	h	a	h	h	h	a	h	h	h	b	b	h	a	b	b	h	b	h	h	h
JHI-Hv50k-2016-44342	1H	486482275	A	G	b	h	h	h	a	h	b	h	a	h	a	h	h	h	h	b	h	h	h	h	a	h	h	b	h	h	a	h	h	h	a	h	h	h	b	b	h	a	b	b	h	b	h	h	h
JHI-Hv50k-2016-44338	1H	486496479	C	T	b	h	h	h	a	h	b	h	a	h	a	h	h	h	h	b	h	h	h	h	a	h	h	b	h	h	a	h	h	h	a	h	h	h	b	b	h	a	b	b	h	b	h	h	h
JHI-Hv50k-2016-44333	1H	486496724	A	C	b	h	h	h	a	h	b	h	a	h	a	h	h	h	h	b	h	h	h	h	a	h	h	b	h	h	a	h	h	h	a	h	h	h	b	b	h	a	b	b	h	b	h	h	h
JHI-Hv50k-2016-44298	1H	486522882	G	T	b	h	h	h	a	h	b	h	a	h	a	h	h	h	h	b	h	h	h	h	a	h	h	b	h	h	a	h	h	h	a	h	h	h	b	b	h	a	b	b	h	b	h	h	h
JHI-Hv50k-2016-44295	1H	486523175	A	G	b	h	h	h	a	h	b	h	a	h	a	h	h	h	h	b	h	h	h	h	a	h	h	b	h	h	a	h	h	h	a	h	h	h	b	b	h	a	b	b	h	b	h	h	h
JHI-Hv50k-2016-44435	1H	486600453	A	G	b	h	h	h	a	h	b	h	a	h	a	h	h	h	h	b	h	h	h	h	a	h	h	b	h	h	a	h	h	h	a	h	h	h	b	b	h	a	b	b	h	b	h	h	h
JHI-Hv50k-2016-44458	1H	486627392	T	G	b	h	h	h	a	h	b	h	a	h	a	h	h	h	h	b	h	h	h	h	a	h	h	b	h	h	a	h	h	h	a	h	h	h	b	b	h	a	b	b	h	b	h	h	h
JHI-Hv50k-2016-45022	1H	487362530	G	T	b	h	h	h	a	h	b	h	a	h	a	h	h	h	h	b	h	h	h	h	a	h	h	b	h	h	a	h	h	h	a	h	h	a	b	b	h	a	b	b	h	b	h	h	h
JHI-Hv50k-2016-45613	1H	489923234	C	T	b	h	h	h	h	h	b	h	a	h	h	h	h	h	h	b	h	h	h	h	a	h	h	b	h	h	a	h	h	a	h	h	h	a	b	b	h	a	b	b	h	b	h	h	h
JHI-Hv50k-2016-45614	1H	489923362	T	G	b	h	h	h	h	h	b	h	a	h	h	h	h	h	h	b	h	h	h	h	a	h	h	b	h	h	a	h	h	a	h	h	h	a	b	b	h	a	b	b	h	b	h	h	h
JHI-Hv50k-2016-45615	1H	489923392	T	C	b	h	h	h	h	h	b	h	a	h	h	h	h	h	h	b	h	h	h	h	a	h	h	b	h	h	a	h	h	a	h	h	h	a	b	b	h	a	b	b	h	b	h	h	h
JHI-Hv50k-2016-45646	1H	489958613	A	G	b	h	h	h	h	h	b	h	a	h	h	h	h	h	h	b	h	h	h	h	a	h	h	b	h	h	a	h	h	a	h	h	h	a	b	b	h	a	b	b	h	b	h	h	h
JHI-Hv50k-2016-45661	1H	489960059	T	G	b	h	h	h	h	h	b	h	a	h	h	h	h	h	h	b	h	h	h	h	a	h	h	b	h	h	a	h	h	a	h	h	h	a	b	b	h	a	b	b	h	b	h	h	h
JHI-Hv50k-2016-45675	1H	489974204	G	A	b	h	h	h	h	h	b	h	a	h	h	h	h	h	h	b	h	h	h	h	a	h	h	b	h	h	a	h	h	a	h	h	h	a	b	b	h	a	b	b	h	b	h	h	h
JHI-Hv50k-2016-45678	1H	489975181	A	T	b	h	h	h	h	h	b	h	a	h	h	h	h	h	h	b	h	h	h	h	a	h	h	b	h	h	a	h	h	a	h	h	h	a	b	b	h	a	b	b	h	b	h	h	h
SCRI_RS_141421	1H	489976224	T	A	b	h	h	h	h	h	b	h	a	h	h	h	h	h	h	b	h	h	h	h	a	h	h	b	h	h	a	h	h	a	h	h	h	a	b	b	h	a	b	b	h	b	h	h	h
JHI-Hv50k-2016-45689	1H	489976275	G	A	b	h	h	h	h	h	b	h	a	h	h	h	h	h	h	b	h	h	h	h	a	h	h	b	h	h	a	h	h	a	h	h	h	a	b	b	h	a	b	b	h	b	h	h	h
JHI-Hv50k-2016-45694	1H	490004551	C	T	b	h	h	h	h	h	b	h	a	b	h	h	h	h	h	b	h	h	h	h	a	h	h	b	h	h	a	h	h	a	h	h	h	a	b	b	h	a	b	b	h	b	h	h	h
JHI-Hv50k-2016-45713	1H	490037817	G	C	b	h	h	h	h	h	b	h	a	b	h	h	h	h	h	b	h	h	h	h	a	h	h	b	h	h	a	h	h	a	h	h	h	a	b	b	h	a	b	b	h	b	h	h	h
JHI-Hv50k-2016-45765	1H	490200354	C	T	b	h	h	h	h	h	b	h	a	b	h	h	h	h	h	b	h	h	h	h	a	h	h	b	h	h	a	h	h	a	h	h	h	a	b	b	h	a	b	b	h	b	h	h	h
JHI-Hv50k-2016-45766	1H	490200419	T	G	b	h	h	h	h	h	b	h	a	b	h	h	h	h	h	b	h	h	h	h	a	h	h	b	h	h	a	h	h	a	h	h	h	a	b	b	h	a	b	b	h	b	h	h	h
JHI-Hv50k-2016-45768	1H	490200635	C	A	b	h	h	h	h	h	b	h	a	b	h	h	h	h	h	b	h	h	h	h	a	h	h	b	h	h	a	h	h	a	h	h	h	a	b	b	h	a	b	b	h	b	h	h	h
JHI-Hv50k-2016-45769	1H	490200760	G	A	b	h	h	h	h	h	b	h	a	b	h	h	h	h	h	b	h	h	h	h	a	h	h	b	h	h	a	h	h	a	h	h	h	a	b	b	h	a	b	b	h	b	h	h	h
JHI-Hv50k-2016-45776	1H	490205093	C	T	b	h	h	h	h	h	b	h	a	b	h	h	h	h	h	b	h	h	h	h	a	h	h	b	h	h	a	h	h	a	h	h	h	a	b	b	h	a	b	b	h	b	h	h	h
JHI-Hv50k-2016-45777	1H	490205162	C	T	b	h	h	h	h	h	b	h	a	b	h	h	h	h	h	b	h	h	h	h	a	h	h	b	h	h	a	h	h	a	h	h	h	a	b	b	h	a	b	b	h	b	h	h	h
JHI-Hv50k-2016-45778	1H	490205313	G	C	b	h	h	h	h	h	b	h	a	b	h	h	h	h	h	b	h	h	h	h	a	h	h	b	h	h	a	h	h	a	h	h	h	a	b	b	h	a	b	b	h	b	h	h	h
JHI-Hv50k-2016-45779	1H	490205395	G	T	b	h	h	h	h	h	b	h	a	b	h	h	h	h	h	b	h	h	h	h	a	h	h	b	h	h	a	h	h	a	h	h	h	a	b	b	h	a	b	b	h	b	h	h	h
JHI-Hv50k-2016-45782	1H	490205906	A	T	b	h	h	h	h	h	b	h	a	b	h	h	h	h	h	b	h	h	h	h	a	h	h	b	h	h	a	h	h	a	h	h	h	a	b	b	h	a	b	b	h	b	h	h	h
JHI-Hv50k-2016-45789	1H	490206309	G	A	b	h	h	h	h	h	b	h	a	b	h	h	h	h	h	b	h	h	h	h	a	h	h	b	h	h	a	h	h	a	h	h	h	a	b	b	h	a	b	b	h	b	h	h	h
JHI-Hv50k-2016-45790	1H	490206406	C	T	b	h	h	h	h	h	b	h	a	b	h	h	h	h	h	b	h	h	h	h	a	h	h	b	h	h	a	h	h	a	h	h	h	a	b	b	h	a	b	b	h	b	h	h	h
SCRI_RS_106754	1H	490310479	G	A	b	h	h	h	h	h	b	h	a	b	h	h	h	h	h	b	h	h	h	h	a	h	h	b	h	h	a	h	h	a	h	h	h	a	b	b	h	a	b	b	h	b	h	h	h
SCRI_RS_206759	1H	490314587	C	T	b	h	h	h	h	h	b	h	a	b	h	h	h	h	h	b	h	h	h	h	a	h	h	b	h	h	a	h	h	a	h	h	h	a	b	b	h	a	b	b	h	b	h	h	h
BOPA1_5336-400	1H	490315883	A	G	b	h	h	h	h	h	b	h	a	b	h	h	h	h	h	b	h	h	h	h	a	h	h	b	h	h	a	h	h	a	h	h	h	a	b	b	h	a	b	b	h	b	h	h	h
JHI-Hv50k-2016-45837	1H	490317653	T	A	b	h	h	h	h	h	b	h	a	b	h	h	h	h	h	b	h	h	h	h	a	h	h	b	h	h	a	h	h	a	h	h	h	a	b	b	h	a	b	b	h	b	h	h	h
JHI-Hv50k-2016-45836	1H	490317789	C	A	b	h	h	h	h	h	b	h	a	b	h	h	h	h	h	b	h	h	h	h	a	h	h	b	h	h	a	h	h	a	h	h	h	a	b	b	h	a	b	b	h	b	h	h	h
JHI-Hv50k-2016-45835	1H	490317856	G	A	b	h	h	h	h	h	b	h	a	b	h	h	h	h	h	b	h	h	h	h	a	h	h	b	h	h	a	h	h	a	h	h	h	a	b	b	h	a	b	b	h	b	h	h	h
BOPA2_12_31181	1H	490497861	G	C	b	h	h	h	h	h	b	h	a	b	h	h	h	h	h	b	h	h	h	h	a	h	h	b	h	h	a	h	h	a	h	h	h	a	b	b	h	a	b	b	h	b	h	h	h
JHI-Hv50k-2016-46073	1H	490497994	A	C	b	h	h	h	h	h	b	h	a	b	h	h	h	h	h	b	h	h	h	h	a	h	h	b	h	h	a	h	h	a	h	h	h	a	b	b	h	a	b	b	h	b	h	h	h
JHI-Hv50k-2016-46104	1H	490507864	G	A	b	h	h	h	h	h	b	h	a	b	h	h	h	h	h	b	h	h	h	h	a	h	h	b	h	h	a	h	h	a	h	h	h	a	b	b	h	a	b	b	h	b	h	h	h
JHI-Hv50k-2016-46106	1H	490507892	G	A	b	h	h	h	h	h	b	h	a	b	h	h	h	h	h	b	h	h	h	h	a	h	h	b	h	h	a	h	h	a	h	h	h	a	b	b	h	a	b	b	h	b	h	h	h
JHI-Hv50k-2016-46229	1H	490691367	A	T	b	h	h	h	h	h	b	h	a	b	h	h	h	h	h	b	h	h	h	h	a	h	h	b	h	h	a	h	h	a	h	h	h	a	b	b	h	a	b	b	h	b	h	h	h
JHI-Hv50k-2016-46264	1H	491049439	A	G	b	h	h	h	h	h	b	h	a	b	h	h	h	h	h	b	h	h	h	h	a	h	h	b	h	h	a	h	h	a	h	h	h	a	b	b	h	a	b	b	h	b	h	h	h
JHI-Hv50k-2016-46263	1H	491049502	T	C	b	h	h	h	h	h	b	h	a	b	h	h	h	h	h	b	h	h	h	h	a	h	h	b	h	h	a	h	h	a	h	h	h	a	b	b	h	a	b	b	h	b	h	h	h
JHI-Hv50k-2016-46305	1H	491113110	C	T	b	h	h	h	h	h	b	h	a	b	h	h	h	h	h	b	h	h	h	h	a	h	h	b	h	h	a	h	h	a	h	h	h	a	b	b	h	a	b	b	h	b	h	h	h
JHI-Hv50k-2016-46304	1H	491113235	T	A	b	h	h	h	h	h	b	h	a	b	h	h	h	h	h	b	h	h	h	h	a	h	h	b	h	h	a	h	h	a	h	h	h	a	b	b	h	a	b	b	h	b	h	h	h
JHI-Hv50k-2016-46302	1H	491113857	G	A	b	h	h	h	h	h	b	h	a	b	h	h	h	h	h	b	h	h	h	h	a	h	h	b	h	h	a	h	h	a	h	h	h	a	b	b	h	a	b	b	h	b	h	h	h
JHI-Hv50k-2016-46466	1H	491243257	T	C	b	h	h	h	h	h	b	h	a	b	h	h	h	h	h	b	h	h	h	h	a	h	h	b	h	h	a	h	h	a	h	h	h	a	b	b	h	a	b	b	h	b	h	h	h
JHI-Hv50k-2016-46424	1H	491285469	A	T	b	h	h	h	h	h	b	h	a	b	h	h	h	h	h	b	h	h	h	h	a	h	h	b	h	h	a	h	h	a	h	h	h	a	b	b	h	a	b	b	h	b	h	h	h
JHI-Hv50k-2016-46421	1H	491286181	T	C	b	h	h	h	h	h	b	h	a	b	h	h	h	h	h	b	h	h	h	h	a	h	h	b	h	h	a	h	h	a	h	h	h	a	b	b	h	a	b	b	h	b	h	h	h
JHI-Hv50k-2016-46410	1H	491288352	T	C	b	h	h	h	h	h	b	h	a	b	h	h	h	h	h	b	h	h	h	h	a	h	h	b	h	h	a	h	h	a	h	h	h	a	b	b	h	a	b	b	h	b	h	h	h
JHI-Hv50k-2016-46408	1H	491288700	A	T	b	h	h	h	h	h	b	h	a	b	h	h	h	h	h	b	h	h	h	h	a	h	h	b	h	h	a	h	h	a	h	h	h	a	b	b	h	a	b	b	h	b	h	h	h
JHI-Hv50k-2016-46401	1H	491289284	G	A	b	h	h	h	h	h	b	h	a	b	h	h	h	h	h	b	h	h	h	h	a	h	h	b	h	h	a	h	h	a	h	h	h	a	b	b	h	a	b	b	h	b	h	h	h
JHI-Hv50k-2016-46381	1H	491292494	A	G	b	h	h	h	h	h	b	h	a	b	h	h	h	h	h	b	h	h	h	h	a	h	h	b	h	h	a	h	h	a	h	h	h	a	b	b	h	a	b	b	h	b	h	h	h
JHI-Hv50k-2016-46375	1H	491296272	A	G	b	h	h	h	h	h	b	h	a	b	h	h	h	h	h	b	h	h	h	h	a	h	h	b	h	h	a	h	h	a	h	h	h	a	b	b	h	a	b	b	h	b	h	h	h
BOPA2_12_30532	1H	491296335	A	G	b	h	h	h	h	h	b	h	a	b	h	h	h	h	h	b	h	h	h	h	a	h	h	b	h	h	a	h	h	a	h	h	h	a	b	b	h	a	b	b	h	b	h	h	h
JHI-Hv50k-2016-46372	1H	491296593	A	G	b	h	h	h	h	h	b	h	a	b	h	h	h	h	h	b	h	h	h	h	a	h	h	b	h	h	a	h	h	a	h	h	h	a	b	b	h	a	b	b	h	b	h	h	h
JHI-Hv50k-2016-46533	1H	491461234	A	G	b	h	h	h	h	h	b	h	a	b	h	h	h	h	h	b	h	h	h	h	a	h	h	b	h	h	a	h	h	a	h	h	h	a	b	b	h	a	b	b	h	b	h	h	h
JHI-Hv50k-2016-46551	1H	491493114	T	C	b	h	h	h	h	h	b	h	a	b	h	h	h	h	h	b	h	h	h	h	a	h	h	b	h	h	a	h	h	a	h	h	h	a	b	b	h	a	b	b	h	b	h	h	h
JHI-Hv50k-2016-46586	1H	491547875	G	A	b	h	h	h	h	h	b	h	a	b	h	h	h	h	h	b	h	h	h	h	a	h	h	b	h	h	a	h	h	a	h	h	h	a	b	b	h	a	b	b	h	b	h	h	h
JHI-Hv50k-2016-46627	1H	491622028	C	G	b	h	h	h	h	h	b	h	a	b	h	h	h	h	h	b	h	h	h	h	a	h	h	b	h	h	a	h	h	a	h	h	h	a	b	b	h	a	b	b	h	b	h	h	h
JHI-Hv50k-2016-46615	1H	491625772	A	G	b	h	h	h	h	h	b	h	a	b	h	h	h	h	h	b	h	h	h	h	a	h	h	b	h	h	a	h	h	a	h	h	h	a	b	b	h	a	b	b	h	b	h	h	h
SCRI_RS_147329	1H	491625961	G	T	b	h	h	h	h	h	b	h	a	b	h	h	h	h	h	b	h	h	h	h	a	h	h	b	h	h	a	h	h	a	h	h	h	a	b	b	h	a	b	b	h	b	h	h	h
JHI-Hv50k-2016-46630	1H	491728193	G	T	b	h	h	h	h	h	b	h	a	b	h	h	h	h	h	b	h	h	h	h	a	h	h	b	h	h	a	h	h	a	h	h	h	a	b	b	h	a	b	b	h	b	h	h	h
JHI-Hv50k-2016-46632	1H	491728967	A	G	b	h	h	h	h	h	b	h	a	b	h	h	h	h	h	b	h	h	h	h	a	h	h	b	h	h	a	h	h	a	h	h	h	a	b	b	h	a	b	b	h	b	h	h	h
JHI-Hv50k-2016-46640	1H	491731561	T	G	b	h	h	h	h	h	b	h	a	b	h	h	h	h	h	b	h	h	h	h	a	h	h	b	h	h	a	h	h	a	h	h	h	a	b	b	h	a	b	b	h	b	h	h	h
JHI-Hv50k-2016-46642	1H	491732912	G	T	b	h	h	h	h	h	b	h	a	b	h	h	h	h	h	b	h	h	h	h	a	h	h	b	h	h	a	h	h	a	h	h	h	a	b	b	h	a	b	b	h	b	h	h	h
JHI-Hv50k-2016-46789	1H	491746618	A	C	b	h	h	h	h	h	b	h	a	b	h	h	h	h	h	b	h	h	h	h	a	h	h	b	h	h	a	h	h	a	h	h	h	a	b	b	h	a	b	b	h	b	h	h	h
JHI-Hv50k-2016-46786	1H	491748731	C	T	b	h	h	h	h	h	b	h	a	b	h	h	h	h	h	b	h	h	h	h	a	h	h	b	h	h	a	h	h	a	h	h	h	a	b	b	h	a	b	b	h	b	h	h	h
JHI-Hv50k-2016-46998	1H	492666538	C	T	b	h	h	h	h	h	b	h	a	b	h	h	h	h	h	b	h	h	h	h	a	h	h	b	h	h	a	h	h	a	h	h	h	a	b	b	h	a	b	b	h	b	h	h	h
JHI-Hv50k-2016-47006	1H	492666811	G	A	b	h	h	h	h	h	b	h	a	b	h	h	h	h	h	b	h	h	h	h	a	h	h	b	h	h	a	h	h	a	h	h	h	a	b	b	h	a	b	b	h	b	h	h	h
JHI-Hv50k-2016-47008	1H	492667050	C	T	b	h	h	h	h	h	b	h	a	b	h	h	h	h	h	b	h	h	h	h	a	h	h	b	h	h	a	h	h	a	h	h	h	a	b	b	h	a	b	b	h	b	h	h	h
JHI-Hv50k-2016-47009	1H	492667263	C	A	b	h	h	h	h	h	b	h	a	b	h	h	h	h	h	b	h	h	h	h	a	h	h	b	h	h	a	h	h	a	h	h	h	a	b	b	h	a	b	b	h	b	h	h	h
JHI-Hv50k-2016-47019	1H	492672415	G	A	b	h	h	h	h	h	b	h	a	b	h	h	h	h	h	b	h	h	h	h	a	h	h	b	h	h	a	h	h	a	h	h	h	a	b	b	h	a	b	b	h	b	h	h	h
JHI-Hv50k-2016-47026	1H	492674123	A	G	b	h	h	h	h	h	b	h	a	b	h	h	h	h	h	b	h	h	h	h	a	h	h	b	h	h	a	h	h	a	h	h	h	a	b	b	h	a	b	b	h	b	h	h	h
BOPA1_1625-303	1H	492674136	G	A	b	h	h	h	h	h	b	h	a	b	h	h	h	h	h	b	h	h	h	h	a	h	h	b	h	h	a	h	h	a	h	h	h	a	b	b	h	a	b	b	h	b	h	h	h
JHI-Hv50k-2016-47040	1H	492677399	C	G	b	h	h	h	h	h	b	h	a	h	h	h	h	h	h	b	h	h	h	h	a	h	h	b	h	h	a	h	h	a	h	h	h	a	b	b	h	a	b	b	h	b	h	h	h
JHI-Hv50k-2016-47041	1H	492677457	G	A	b	h	h	h	h	h	b	h	a	h	h	h	h	h	h	b	h	h	h	h	a	h	h	b	h	h	a	h	h	a	h	h	h	a	b	b	h	a	b	b	h	b	h	h	h
JHI-Hv50k-2016-47042	1H	492679058	T	C	b	h	h	h	h	h	b	h	a	h	h	h	h	h	h	b	h	h	h	h	a	h	h	b	h	h	a	h	h	a	h	h	h	a	b	b	h	a	b	b	h	b	h	h	h
JHI-Hv50k-2016-47043	1H	492679071	A	G	b	h	h	h	h	h	b	h	a	h	h	h	h	h	h	b	h	h	h	h	a	h	h	b	h	h	a	h	h	a	h	h	h	a	b	b	h	a	b	b	h	b	h	h	h
JHI-Hv50k-2016-47044	1H	492679232	G	A	b	h	h	h	h	h	b	h	a	h	h	h	h	h	h	b	h	h	h	h	a	h	h	b	h	h	a	h	h	a	h	h	h	a	b	b	h	a	b	b	h	b	h	h	h
JHI-Hv50k-2016-47045	1H	492679473	G	A	b	h	h	h	h	h	b	h	a	h	h	h	h	h	h	b	h	h	h	h	a	h	h	b	h	h	a	h	h	a	h	h	h	a	b	b	h	a	b	b	h	b	h	h	h
JHI-Hv50k-2016-47047	1H	492680006	T	G	b	h	h	h	h	h	b	h	a	h	h	h	h	h	h	b	h	h	h	h	a	h	h	b	h	h	a	h	h	a	h	h	h	a	b	b	h	a	b	b	h	b	h	h	h
JHI-Hv50k-2016-47048	1H	492680153	C	G	b	h	h	h	h	h	b	h	a	h	h	h	h	h	h	b	h	h	h	h	a	h	h	b	h	h	a	h	h	a	h	h	h	a	b	b	h	a	b	b	h	b	h	h	h
JHI-Hv50k-2016-47049	1H	492680204	C	T	b	h	h	h	h	h	b	h	a	h	h	h	h	h	h	b	h	h	h	h	a	h	h	b	h	h	a	h	h	a	h	h	h	a	b	b	h	a	b	b	h	b	h	h	h
JHI-Hv50k-2016-47050	1H	492680258	C	T	b	h	h	h	h	h	b	h	a	h	h	h	h	h	h	b	h	h	h	h	a	h	h	b	h	h	a	h	h	a	h	h	h	a	b	b	h	a	b	b	h	b	h	h	h
JHI-Hv50k-2016-47051	1H	492680356	G	A	b	h	h	h	h	h	b	h	a	h	h	h	h	h	h	b	h	h	h	h	a	h	h	b	h	h	a	h	h	a	h	h	h	a	b	b	h	a	b	b	h	b	h	h	h
JHI-Hv50k-2016-47052	1H	492680360	T	G	b	h	h	h	h	h	b	h	a	h	h	h	h	h	h	b	h	h	h	h	a	h	h	b	h	h	a	h	h	a	h	h	h	a	b	b	h	a	b	b	h	b	h	h	h
JHI-Hv50k-2016-47053	1H	492680425	C	T	b	h	h	h	h	h	b	h	a	h	h	h	h	h	h	b	h	h	h	h	a	h	h	b	h	h	a	h	h	a	h	h	h	a	b	b	h	a	b	b	h	b	h	h	h
JHI-Hv50k-2016-47054	1H	492680690	C	T	b	h	h	h	h	h	b	h	a	h	h	h	h	h	h	b	h	h	h	h	a	h	h	b	h	h	a	h	h	a	h	h	h	a	b	b	h	a	b	b	h	b	h	h	h
JHI-Hv50k-2016-47064	1H	492718824	C	T	b	h	h	h	h	h	b	h	a	h	h	h	h	h	h	b	h	h	h	h	a	h	h	b	h	h	a	h	h	a	h	h	h	a	b	b	h	a	b	b	h	b	h	h	h
JHI-Hv50k-2016-47088	1H	492734106	G	T	b	h	h	h	h	h	b	h	a	h	h	h	h	h	h	b	h	h	h	h	a	h	h	b	h	h	a	h	h	a	h	h	h	a	b	b	h	a	b	b	h	b	h	h	h
BOPA1_4962-1295	1H	492798705	T	A	b	h	h	h	h	h	b	h	a	h	h	h	h	h	h	b	h	h	h	h	a	h	h	b	h	h	a	h	h	a	h	h	h	a	b	b	h	a	b	b	h	b	h	h	h
JHI-Hv50k-2016-47101	1H	492799203	G	T	b	h	h	h	h	h	b	h	a	h	h	h	h	h	h	b	h	h	h	h	a	h	h	b	h	h	a	h	h	a	h	h	h	a	b	b	h	a	b	b	h	b	h	h	h
JHI-Hv50k-2016-47131	1H	492874169	T	C	b	h	h	h	h	h	b	h	a	h	h	h	h	h	h	b	h	h	h	h	a	h	h	b	h	h	a	h	h	a	h	h	h	a	b	b	h	a	b	b	h	b	h	h	h
JHI-Hv50k-2016-47129	1H	492875292	A	C	b	h	h	h	h	h	b	h	a	h	h	h	h	h	h	b	h	h	h	h	a	h	h	b	h	h	a	h	h	a	h	h	h	a	b	b	h	a	b	b	h	b	h	h	h
JHI-Hv50k-2016-47125	1H	492875700	G	C	b	h	h	h	h	h	b	h	a	h	h	h	h	h	h	b	h	h	h	h	a	h	h	b	h	h	a	h	h	a	h	h	h	a	b	b	h	a	b	b	h	b	h	h	h
JHI-Hv50k-2016-47120	1H	492879772	A	G	b	h	h	h	h	h	b	h	a	h	h	h	h	h	h	b	h	h	h	h	a	h	h	b	h	h	a	h	h	a	h	h	h	a	b	b	h	a	b	b	h	b	h	h	h
SCRI_RS_197337	1H	492954517	A	G	b	h	h	h	h	h	b	h	a	h	h	h	h	h	h	b	h	h	h	h	a	h	h	b	h	h	a	h	h	a	h	h	h	a	b	b	h	a	b	b	h	b	h	h	h
JHI-Hv50k-2016-47154	1H	492954612	A	G	b	h	h	h	h	h	b	h	a	h	h	h	h	h	h	b	h	h	h	h	a	h	h	b	h	h	a	h	h	a	h	h	h	a	b	b	h	a	b	b	h	b	h	h	h
JHI-Hv50k-2016-47155	1H	492954689	G	T	b	h	h	h	h	h	b	h	a	h	h	h	h	h	h	b	h	h	h	h	a	h	h	b	h	h	a	h	h	a	h	h	h	a	b	b	h	a	b	b	h	b	h	h	h
SCRI_RS_192730	1H	493228845	A	C	b	h	h	h	h	h	b	h	a	h	h	h	h	h	h	b	h	h	h	h	a	h	h	b	h	h	a	h	h	a	h	h	h	a	b	b	h	a	b	b	h	b	h	h	h
JHI-Hv50k-2016-47250	1H	493412678	C	T	b	h	h	h	h	h	b	h	a	h	h	h	h	h	h	b	h	h	h	h	a	h	h	b	h	h	a	h	h	a	h	h	h	a	b	b	h	a	b	b	h	b	h	h	h
JHI-Hv50k-2016-47273	1H	493419347	G	C	b	h	h	h	h	h	b	h	a	h	h	h	h	h	h	b	h	h	h	h	a	h	h	b	h	h	a	h	h	a	h	h	h	a	b	b	h	a	b	b	h	b	h	h	h
JHI-Hv50k-2016-47604	1H	494218291	G	A	b	h	h	h	h	h	b	h	a	h	h	h	h	h	h	b	h	h	h	h	a	h	h	b	h	h	a	h	h	a	h	h	h	a	b	b	h	a	b	h	h	b	h	h	h
JHI-Hv50k-2016-47753	1H	495123488	G	C	b	h	h	h	h	h	b	h	a	h	h	h	h	h	h	b	h	h	h	h	a	h	h	b	h	h	a	h	h	a	h	h	h	a	b	b	h	a	b	h	h	b	h	h	h
JHI-Hv50k-2016-47744	1H	495124392	T	C	b	h	h	h	h	h	b	h	a	h	h	h	h	h	h	b	h	h	h	h	a	h	h	b	h	h	a	h	h	a	h	h	h	a	b	b	h	a	b	h	h	b	h	h	h
JHI-Hv50k-2016-47731	1H	495127496	A	C	b	h	h	h	h	h	b	h	a	h	h	h	h	h	h	b	h	h	h	h	a	h	h	b	h	h	a	h	h	a	h	h	h	a	b	b	h	a	b	h	h	b	h	h	h
SCRI_RS_120481	1H	495128480	G	T	b	h	h	h	h	h	b	h	a	h	h	h	h	h	h	b	h	h	h	h	a	h	h	b	h	h	a	h	h	a	h	h	h	a	b	b	h	a	b	h	h	b	h	h	h
JHI-Hv50k-2016-47721	1H	495128938	G	A	b	h	h	h	h	h	b	h	a	h	h	h	h	h	h	b	h	h	h	h	a	h	h	b	h	h	a	h	h	a	h	h	h	a	b	b	h	a	b	h	h	b	h	h	h
JHI-Hv50k-2016-47717	1H	495129196	T	G	b	h	h	h	h	h	b	h	a	h	h	h	h	h	h	b	h	h	h	h	a	h	h	b	h	h	a	h	h	a	h	h	h	a	b	b	h	a	b	h	h	b	h	h	h
SCRI_RS_127968	1H	495130879	A	G	b	h	h	h	h	h	b	h	a	h	h	h	h	h	h	b	h	h	h	h	a	h	h	b	h	h	a	h	h	a	h	h	h	a	b	b	h	a	b	h	h	b	h	h	h
SCRI_RS_219889	1H	495216924	G	A	b	h	h	h	h	h	b	h	a	h	h	h	h	h	h	b	h	h	h	h	a	h	h	b	h	h	a	h	h	a	h	h	h	a	b	b	h	a	b	h	h	b	h	h	h
JHI-Hv50k-2016-47941	1H	495244706	A	G	b	h	h	h	h	h	b	h	a	h	h	h	h	h	h	b	h	h	h	h	a	a	h	b	h	h	a	h	h	a	h	h	h	a	b	b	h	a	b	h	h	b	h	h	h
JHI-Hv50k-2016-47940	1H	495244773	T	C	b	h	h	h	h	h	b	h	a	h	h	h	h	h	h	b	h	h	h	h	a	a	h	b	h	h	a	h	h	a	h	h	h	a	b	b	h	a	b	h	h	b	h	h	h
JHI-Hv50k-2016-47937	1H	495245196	A	C	b	h	h	h	h	h	b	h	a	h	h	h	h	h	h	b	h	h	h	h	a	a	h	b	h	h	a	h	h	a	h	h	h	a	b	b	h	a	b	h	h	b	h	h	h
JHI-Hv50k-2016-47932	1H	495245596	C	A	b	h	h	h	h	h	b	h	a	h	h	h	h	h	h	b	h	h	h	h	a	a	h	b	h	h	a	h	h	a	h	h	h	a	b	b	h	a	b	h	h	b	h	h	h
JHI-Hv50k-2016-47929	1H	495245846	A	C	b	h	h	h	h	h	b	h	a	h	h	h	h	h	h	b	h	h	h	h	a	a	h	b	h	h	a	h	h	a	h	h	h	a	b	b	h	a	b	h	h	b	h	h	h
JHI-Hv50k-2016-47923	1H	495246005	A	C	b	h	h	h	h	h	b	h	a	h	h	h	h	h	h	b	h	h	h	h	a	a	h	b	h	h	a	h	h	a	h	h	h	a	b	b	h	a	b	h	h	b	h	h	h
JHI-Hv50k-2016-47922	1H	495246065	T	G	b	h	h	h	h	h	b	h	a	h	h	h	h	h	h	b	h	h	h	h	a	a	h	b	h	h	a	h	h	a	h	h	h	a	b	b	h	a	b	h	h	b	h	h	h
JHI-Hv50k-2016-47860	1H	495277095	C	T	b	h	h	h	h	h	b	h	a	h	h	h	h	h	h	b	h	h	h	h	a	a	h	b	h	h	a	h	h	a	h	h	h	a	b	b	h	a	b	h	h	b	h	h	h
JHI-Hv50k-2016-47858	1H	495277357	G	T	b	h	h	h	h	h	b	h	a	h	h	h	h	h	h	b	h	h	h	h	a	a	h	b	h	h	a	h	h	a	h	h	h	a	b	b	h	a	b	h	h	b	h	h	h
JHI-Hv50k-2016-47857	1H	495277470	G	A	b	h	h	h	h	h	b	h	a	h	h	h	h	h	h	b	h	h	h	h	a	a	h	b	h	h	a	h	h	a	h	h	h	a	b	b	h	a	b	h	h	b	h	h	h
SCRI_RS_91596	1H	495311153	A	C	b	h	h	h	h	h	b	h	a	h	h	h	h	h	h	b	h	h	h	h	a	a	h	b	h	h	a	h	h	a	h	h	h	a	b	b	h	a	b	h	h	b	h	h	h
JHI-Hv50k-2016-47830	1H	495311452	G	A	b	h	h	h	h	h	b	h	a	h	h	h	h	h	h	b	h	h	h	h	a	a	h	b	h	h	a	h	h	a	h	h	h	a	b	b	h	a	b	h	h	b	h	h	h
JHI-Hv50k-2016-47826	1H	495312094	A	T	b	h	h	h	h	h	b	h	a	h	h	h	h	h	h	b	h	h	h	h	a	a	h	b	h	h	a	h	h	a	h	h	h	a	b	b	h	a	b	h	h	b	h	h	h
JHI-Hv50k-2016-48092	1H	495324554	G	A	b	h	h	h	h	h	b	h	a	h	h	h	h	h	h	b	h	h	h	h	a	a	h	b	h	h	a	h	h	a	h	h	h	a	b	b	h	a	b	h	h	b	h	h	h
BOPA1_9105-497	1H	495353404	G	A	b	h	h	h	h	h	b	h	a	h	h	h	h	h	h	b	h	h	h	h	a	a	h	b	h	h	a	h	h	a	h	h	h	a	b	b	h	a	b	h	h	b	h	h	h
JHI-Hv50k-2016-48069	1H	495353708	A	C	b	h	h	h	h	h	b	h	a	h	h	h	h	h	h	b	h	h	h	h	a	a	h	b	h	h	a	h	h	a	h	h	h	a	b	b	h	a	b	h	h	b	h	h	h
SCRI_RS_218473	1H	495369005	G	T	b	h	h	h	h	h	b	h	a	h	h	h	h	h	h	b	h	h	h	h	a	a	h	b	h	h	a	h	h	a	h	h	h	a	b	b	h	a	b	h	h	b	h	h	h
JHI-Hv50k-2016-48141	1H	495398003	T	C	b	h	h	h	h	h	b	h	a	h	h	h	h	h	h	b	h	h	h	h	a	a	h	b	h	h	a	h	h	a	h	h	h	a	b	b	h	a	b	h	h	b	h	h	h
JHI-Hv50k-2016-48126	1H	495401916	A	G	b	h	h	h	h	h	b	h	a	h	h	h	h	h	h	b	h	h	h	h	a	a	h	b	h	h	a	h	h	a	h	h	h	a	b	b	h	a	b	h	h	b	h	h	h
JHI-Hv50k-2016-48112	1H	495403745	T	C	b	h	h	h	h	h	b	h	a	h	h	h	h	h	h	b	h	h	h	h	a	a	h	b	h	h	a	h	h	a	h	h	h	a	b	b	h	a	b	h	h	b	h	h	h
JHI-Hv50k-2016-48181	1H	495587313	G	A	b	h	h	h	h	h	b	h	a	h	h	h	h	h	h	b	h	h	h	h	a	a	h	b	h	h	a	h	h	a	h	h	h	a	b	b	h	a	b	h	h	b	h	h	h
JHI-Hv50k-2016-48197	1H	495590498	C	A	b	h	h	h	h	h	b	h	a	h	h	h	h	h	h	b	h	h	h	h	a	a	h	b	h	h	a	h	h	a	h	h	h	a	b	b	h	a	b	h	h	b	h	h	h
SCRI_RS_174052	1H	495749938	C	T	b	h	h	h	h	h	b	h	a	h	h	h	h	h	h	b	h	h	h	h	a	a	h	b	h	h	a	h	h	a	h	h	h	a	b	b	h	a	b	h	h	b	h	h	h
JHI-Hv50k-2016-48311	1H	495749946	C	A	b	h	h	h	h	h	b	h	a	h	h	h	h	h	h	b	h	h	h	h	a	a	h	b	h	h	a	h	h	a	h	h	h	a	b	b	h	a	b	h	h	b	h	h	h
JHI-Hv50k-2016-48306	1H	495750377	T	C	b	h	h	h	h	h	b	h	a	h	h	h	h	h	h	b	h	h	h	h	a	a	h	b	h	h	a	h	h	a	h	h	h	a	b	b	h	a	b	h	h	b	h	h	h
JHI-Hv50k-2016-48289	1H	495790206	C	A	b	h	h	h	h	h	b	h	a	h	h	h	h	h	h	b	h	h	h	h	a	a	h	b	h	h	a	h	h	a	h	h	h	a	b	b	h	a	b	h	h	b	h	h	h
JHI-Hv50k-2016-48281	1H	495791301	G	A	b	h	h	h	h	h	b	h	a	h	h	h	h	h	h	b	h	h	h	h	a	a	h	b	h	h	a	h	h	a	h	h	h	a	b	b	h	a	b	h	h	b	h	h	h
JHI-Hv50k-2016-48279	1H	495791464	C	A	b	h	h	h	h	h	b	h	a	h	h	h	h	h	h	b	h	h	h	h	a	a	h	b	h	h	a	h	h	a	h	h	h	a	b	b	h	a	b	h	h	b	h	h	h
JHI-Hv50k-2016-48278	1H	495792233	G	A	b	h	h	h	h	h	b	h	a	h	h	h	h	h	h	b	h	h	h	h	a	a	h	b	h	h	a	h	h	a	h	h	h	a	b	b	h	a	b	h	h	b	h	h	h
SCRI_RS_155997	1H	496078517	A	G	b	h	h	h	h	h	b	h	a	h	h	h	h	h	h	b	h	h	h	h	a	a	h	b	h	a	a	h	h	a	h	h	h	a	b	b	h	a	b	h	h	b	h	h	h
JHI-Hv50k-2016-48443	1H	496080176	T	C	b	h	h	h	h	h	b	h	a	h	b	h	h	h	h	b	h	h	h	h	a	a	h	b	h	a	a	h	h	a	h	h	h	a	b	b	h	a	b	h	h	b	h	h	h
BK_01	1H	496106627	G	T	b	h	h	h	h	h	b	h	a	h	b	h	h	h	h	b	h	h	h	h	a	a	h	b	h	a	a	h	h	a	h	h	h	a	b	b	h	a	b	h	h	b	h	h	h
JHI-Hv50k-2016-48473	1H	496106770	G	T	b	h	h	h	h	h	b	h	a	h	b	h	h	h	h	b	h	h	h	h	a	a	h	b	h	a	a	h	h	a	h	h	h	a	b	b	h	a	b	h	h	b	h	h	h
JHI-Hv50k-2016-48498	1H	496325561	G	C	b	h	h	h	h	h	b	h	a	h	b	h	h	h	h	b	h	h	h	h	a	a	h	b	h	a	a	h	h	a	h	h	h	a	b	b	h	a	b	h	h	b	h	h	h
JHI-Hv50k-2016-48499	1H	496325803	A	C	b	h	h	h	h	h	b	h	a	h	b	h	h	h	h	b	h	h	h	h	a	a	h	b	h	a	a	h	h	a	h	h	h	a	b	b	h	a	b	h	h	b	h	h	h
JHI-Hv50k-2016-48500	1H	496325806	G	A	b	h	h	h	h	h	b	h	a	h	b	h	h	h	h	b	h	h	h	h	a	a	h	b	h	a	a	h	h	a	h	h	h	a	b	b	h	a	b	h	h	b	h	h	h
JHI-Hv50k-2016-48693	1H	496804402	A	G	b	h	h	h	h	h	b	h	a	h	b	h	h	h	h	b	h	h	h	h	a	a	h	b	h	h	a	h	h	a	h	h	h	a	b	b	h	a	b	h	h	b	h	h	h
JHI-Hv50k-2016-48659	1H	496832575	G	T	b	h	h	h	h	h	b	h	a	h	b	h	h	h	h	b	h	h	h	h	a	a	h	b	h	a	a	h	h	a	h	h	h	a	b	b	h	a	b	h	h	b	h	h	h
JHI-Hv50k-2016-48696	1H	496865616	C	A	b	h	h	h	h	h	b	h	a	h	b	h	h	h	h	b	h	h	h	h	a	a	h	b	h	a	a	h	h	a	h	h	h	a	b	b	h	a	b	h	h	b	h	h	h
JHI-Hv50k-2016-48830	1H	496914123	T	C	b	h	h	h	h	h	b	h	a	h	b	h	h	h	h	b	h	h	h	h	a	a	h	b	h	a	a	h	h	a	h	h	h	a	b	b	h	a	b	h	h	b	h	h	h
JHI-Hv50k-2016-48809	1H	496956807	G	A	b	h	h	h	h	h	b	h	a	h	b	h	h	h	h	b	h	h	h	h	a	a	h	b	h	a	a	h	h	a	h	h	h	a	b	b	h	a	b	h	h	b	h	h	h
JHI-Hv50k-2016-48807	1H	496957190	G	C	b	h	h	h	h	h	b	h	a	h	b	h	h	h	h	b	h	h	h	h	a	a	h	b	h	a	a	h	h	a	h	h	h	a	b	b	h	a	b	h	h	b	h	h	h
SCRI_RS_157953	1H	496974574	A	G	b	h	h	h	h	h	b	h	a	h	b	h	h	h	h	b	h	h	h	h	a	a	h	b	h	a	a	h	h	a	h	h	h	a	b	b	h	a	b	h	h	b	h	h	h
JHI-Hv50k-2016-48788	1H	496981973	T	C	b	h	h	h	h	h	b	h	a	h	b	h	h	h	h	b	h	h	h	h	a	a	h	b	h	a	a	h	h	a	h	h	h	a	b	b	h	a	b	h	h	b	h	h	h
JHI-Hv50k-2016-48739	1H	496989354	T	C	b	h	h	h	h	h	b	h	a	h	b	h	h	h	h	b	h	h	h	h	a	a	h	b	h	a	a	h	h	a	h	h	h	a	b	b	h	a	b	h	h	b	h	h	h
JHI-Hv50k-2016-48738	1H	496989520	A	G	b	h	h	h	h	h	b	h	a	h	b	h	h	h	h	b	h	h	h	h	a	a	h	b	h	a	a	h	h	a	h	h	h	a	b	b	h	a	b	h	h	b	h	h	h
JHI-Hv50k-2016-48737	1H	496989640	C	G	b	h	h	h	h	h	b	h	a	h	b	h	h	h	h	b	h	h	h	h	a	a	h	b	h	a	a	h	h	a	h	h	h	a	b	b	h	a	b	h	h	b	h	h	h
JHI-Hv50k-2016-48845	1H	497055874	C	T	b	h	h	h	h	h	b	h	a	h	b	h	h	h	h	b	h	h	h	h	a	a	h	b	h	a	a	h	h	a	h	h	h	a	b	b	h	a	b	h	h	b	h	h	h
JHI-Hv50k-2016-48847	1H	497056219	T	A	b	h	h	h	h	h	b	h	a	h	b	h	h	h	h	b	h	h	h	h	a	a	h	b	h	a	a	h	h	a	h	h	h	a	b	b	h	a	b	h	h	b	h	h	h
JHI-Hv50k-2016-49080	1H	498686284	A	G	b	h	h	h	h	h	b	h	a	h	b	h	b	h	a	b	h	h	h	h	a	a	h	b	h	a	a	h	h	a	h	h	h	a	b	b	h	a	b	h	h	b	h	h	h
JHI-Hv50k-2016-49587	1H	500414447	A	G	b	h	h	h	h	h	b	h	a	h	b	h	b	h	a	b	h	h	h	h	a	a	h	b	h	a	a	h	h	a	h	h	h	a	b	b	h	a	b	h	h	h	h	h	h
JHI-Hv50k-2016-49706	1H	500454022	T	C	b	h	h	h	h	h	b	h	a	h	b	h	b	h	a	b	h	h	h	h	a	a	h	b	h	a	a	h	h	a	h	h	h	a	b	b	h	a	b	h	h	h	h	h	h
JHI-Hv50k-2016-49703	1H	500454425	A	G	b	h	h	h	h	h	b	h	a	h	b	h	b	h	a	b	h	h	h	h	a	a	h	b	h	a	a	h	h	a	h	h	a	a	b	b	h	a	b	h	h	h	h	h	h
JHI-Hv50k-2016-49702	1H	500454457	T	G	b	h	h	h	h	h	b	h	a	h	b	h	b	h	a	b	h	h	h	h	a	a	h	b	h	a	a	h	h	a	h	h	a	a	b	b	h	a	b	h	h	h	h	h	h
JHI-Hv50k-2016-49701	1H	500454593	C	A	b	h	h	h	h	h	b	h	a	h	b	h	b	h	a	b	h	h	h	h	a	a	h	b	h	a	a	h	h	a	h	h	a	a	b	b	h	a	b	h	h	h	h	h	h
JHI-Hv50k-2016-49698	1H	500454751	C	T	b	h	h	h	h	h	b	h	a	h	b	h	b	h	a	b	h	h	h	h	a	a	h	b	h	a	a	h	h	a	h	h	a	a	b	b	h	a	b	h	h	h	h	h	h
JHI-Hv50k-2016-49685	1H	500467972	G	C	b	h	h	h	h	h	b	h	a	h	b	h	b	h	a	b	h	h	h	h	a	a	h	b	h	a	a	h	h	a	h	h	a	a	b	b	h	a	b	h	h	h	h	h	h
JHI-Hv50k-2016-49930	1H	501006283	A	G	b	h	h	h	h	h	b	h	a	h	b	h	b	h	a	b	h	h	h	h	a	a	h	b	h	a	a	h	h	a	h	h	a	a	b	b	h	a	b	h	h	h	h	h	h
JHI-Hv50k-2016-49932	1H	501006628	A	G	b	h	h	h	h	h	b	h	a	h	b	h	b	h	a	b	h	h	h	h	a	a	h	b	h	a	a	h	h	a	h	h	a	a	b	b	h	a	b	h	h	h	h	h	h
JHI-Hv50k-2016-49933	1H	501006693	T	C	b	h	h	h	h	h	b	h	a	h	b	h	b	h	a	b	h	h	h	h	a	a	h	b	h	a	a	h	h	a	h	h	a	a	b	b	h	a	b	h	h	h	h	h	h
JHI-Hv50k-2016-49949	1H	501014092	A	G	b	h	h	h	h	h	b	h	a	h	b	h	b	h	a	b	h	h	h	h	a	a	h	b	h	a	a	h	h	a	h	h	a	a	b	b	h	a	b	h	h	h	h	h	h
JHI-Hv50k-2016-49984	1H	501123625	A	G	b	h	h	h	h	h	b	h	a	h	b	h	b	h	a	b	h	h	h	h	a	a	h	b	h	a	a	h	h	a	h	h	a	a	b	b	h	a	b	h	h	h	h	h	h
JHI-Hv50k-2016-50006	1H	501125540	G	T	b	h	h	h	h	h	b	h	a	h	b	h	b	h	a	b	h	h	h	h	a	a	h	b	h	a	a	h	h	a	h	h	a	a	b	b	h	a	b	h	h	h	h	h	h
JHI-Hv50k-2016-50076	1H	501157504	T	C	b	h	h	h	h	h	b	h	a	h	b	h	b	h	a	b	h	h	h	h	a	a	h	b	h	a	a	h	h	a	h	h	a	a	b	b	h	a	b	h	h	h	h	h	h
JHI-Hv50k-2016-50074	1H	501157863	G	A	b	h	h	h	h	h	b	h	a	h	b	h	b	h	a	b	h	h	h	h	a	a	h	b	h	a	a	h	h	a	h	h	a	a	b	b	h	a	b	h	h	h	h	h	h
JHI-Hv50k-2016-50072	1H	501158113	C	A	b	h	h	h	h	h	b	h	a	h	b	h	b	h	a	b	h	h	h	h	a	a	h	b	h	a	a	h	h	a	h	h	a	a	b	b	h	a	b	h	h	h	h	h	h
JHI-Hv50k-2016-50111	1H	501245291	A	G	b	h	h	h	h	h	b	h	a	h	b	h	b	h	a	b	h	h	h	h	a	a	h	b	h	a	a	h	h	a	h	h	a	a	b	b	h	a	b	h	h	h	h	h	h
JHI-Hv50k-2016-50126	1H	501372106	A	C	b	h	h	h	h	h	b	h	a	h	b	h	b	h	a	b	h	h	h	h	a	a	h	b	h	a	a	h	h	a	h	h	a	a	b	b	h	a	b	h	h	h	h	h	h
JHI-Hv50k-2016-50252	1H	502012028	G	A	b	h	h	h	h	h	b	h	a	h	b	h	b	h	a	b	h	h	h	h	a	a	h	b	h	a	a	h	h	a	h	h	a	a	h	b	h	a	b	h	h	h	h	h	h
JHI-Hv50k-2016-51345	1H	504294284	C	A	b	h	h	h	h	h	b	h	a	h	b	h	b	h	a	b	h	h	h	h	a	a	h	h	h	a	a	h	b	a	h	h	a	a	h	b	a	a	b	h	h	h	h	h	h
SCRI_RS_48925	1H	504420232	G	T	b	h	h	h	h	h	b	h	a	h	b	h	b	h	a	b	h	h	h	h	a	a	h	h	h	a	a	h	b	a	h	h	a	a	h	b	a	a	b	h	h	h	h	h	h
JHI-Hv50k-2016-51564	1H	504420741	C	A	b	h	h	h	h	h	b	h	a	h	b	h	b	h	a	b	h	h	h	h	a	a	h	h	h	a	a	h	b	a	h	h	a	a	h	b	a	a	b	h	h	h	h	h	h
JHI-Hv50k-2016-51563	1H	504420913	C	T	b	h	h	h	h	h	b	h	a	h	b	h	b	h	a	b	h	h	h	h	a	a	h	h	h	a	a	h	b	a	h	h	a	a	h	b	a	a	b	h	h	h	h	h	h
JHI-Hv50k-2016-51560	1H	504421078	G	C	b	h	h	h	h	h	b	h	a	h	b	h	b	h	a	b	h	h	h	h	a	a	h	h	h	a	a	h	b	a	h	h	a	a	h	b	a	a	b	h	h	h	h	h	h
JHI-Hv50k-2016-51526	1H	504440986	T	C	b	h	h	h	h	h	b	h	a	h	b	h	b	h	a	b	h	h	h	h	a	a	h	h	h	a	a	h	b	a	h	h	a	a	h	b	a	a	b	h	h	h	h	h	h
JHI-Hv50k-2016-51525	1H	504441395	A	C	b	h	h	h	h	h	b	h	a	h	b	h	b	h	a	b	h	h	h	h	a	a	h	h	h	a	a	h	b	a	h	h	a	a	h	b	a	a	b	h	h	h	h	h	h
SCRI_RS_196910	1H	504501906	A	G	b	h	h	h	h	h	b	h	h	h	b	h	b	h	a	b	h	h	h	h	a	a	h	h	h	a	a	h	b	a	h	h	a	a	h	b	a	a	b	h	h	h	h	h	h
JHI-Hv50k-2016-51475	1H	504503202	T	A	b	h	h	h	h	h	b	h	h	h	b	h	b	h	a	b	h	h	h	h	a	a	h	h	h	a	a	h	b	a	h	h	a	a	h	b	a	a	b	h	h	h	h	h	h
JHI-Hv50k-2016-51431	1H	504515693	A	G	b	h	h	h	h	h	b	h	h	h	b	h	b	h	a	b	h	h	h	h	a	a	h	h	h	a	a	h	b	a	h	h	a	a	h	b	a	a	b	h	h	h	h	h	h
JHI-Hv50k-2016-51422	1H	504516457	G	A	b	h	h	h	h	h	b	h	h	h	b	h	b	h	a	b	h	h	h	h	a	a	h	h	h	a	a	h	b	a	h	h	a	a	h	b	a	a	b	h	h	h	h	h	h
JHI-Hv50k-2016-51421	1H	504516638	T	C	b	h	h	h	h	h	b	h	h	h	b	h	b	h	a	b	h	h	h	h	a	a	h	h	h	a	a	h	b	a	h	h	a	a	h	b	a	a	b	h	h	h	h	h	h
JHI-Hv50k-2016-51412	1H	504536517	C	G	b	h	h	h	h	h	b	h	h	h	b	h	b	h	a	b	h	h	h	h	a	a	h	h	h	a	a	h	b	a	h	h	a	a	h	b	a	a	b	h	h	h	h	h	h
JHI-Hv50k-2016-51375	1H	504543580	C	T	b	h	h	h	h	h	b	h	h	h	b	h	b	h	a	b	h	h	h	h	a	a	h	h	h	a	a	h	b	a	h	h	a	a	h	b	a	a	b	h	h	h	h	h	h
JHI-Hv50k-2016-51368	1H	504547975	C	G	b	h	h	h	h	h	b	h	h	h	b	h	b	h	a	b	h	h	h	h	a	a	h	h	h	a	a	h	b	a	h	h	a	a	h	b	a	a	b	h	h	h	h	h	h
JHI-Hv50k-2016-51367	1H	504547977	C	A	b	h	h	h	h	h	b	h	h	h	b	h	b	h	a	b	h	h	h	h	a	a	h	h	h	a	a	h	b	a	h	h	a	a	h	b	a	a	b	h	h	h	h	h	h
JHI-Hv50k-2016-51636	1H	504587476	C	G	b	h	h	h	h	h	b	h	h	h	b	h	b	h	a	b	h	h	h	h	a	a	h	h	h	a	a	h	b	a	h	h	a	a	h	b	a	a	b	h	h	h	h	h	h
JHI-Hv50k-2016-51628	1H	504587993	T	C	b	h	h	h	h	h	b	h	h	h	b	h	b	h	a	b	h	h	h	h	a	a	h	h	h	a	a	h	b	a	h	h	a	a	h	b	a	a	b	h	h	h	h	h	h
JHI-Hv50k-2016-51613	1H	504589038	G	C	b	h	h	h	h	h	b	h	h	h	b	h	b	h	a	b	h	h	h	h	a	a	h	h	h	a	a	h	b	a	h	h	a	a	h	b	a	a	b	h	h	h	h	h	h
JHI-Hv50k-2016-51788	1H	504682760	C	T	b	h	h	h	h	h	b	h	h	h	b	h	b	h	a	b	h	h	h	h	a	a	h	h	h	a	a	h	b	a	h	h	a	a	h	b	a	a	b	h	h	h	h	h	h
JHI-Hv50k-2016-51757	1H	504696799	T	C	b	h	h	h	h	h	b	h	h	h	b	h	b	h	a	b	h	h	h	h	a	a	h	h	h	a	a	h	b	a	h	h	a	a	h	b	a	a	b	h	h	h	h	h	h
JHI-Hv50k-2016-51741	1H	504705489	A	G	b	h	h	h	h	h	b	h	h	h	b	h	b	h	a	b	h	h	h	h	a	a	h	h	h	a	a	h	b	a	h	h	a	a	h	b	a	a	b	h	h	h	h	h	h
JHI-Hv50k-2016-51715	1H	504706828	T	C	b	h	h	h	h	h	b	h	h	h	b	h	b	h	a	b	h	h	h	h	a	a	h	h	h	a	a	h	b	a	h	h	a	a	h	b	a	a	b	h	h	h	h	h	h
JHI-Hv50k-2016-51688	1H	504708042	A	G	b	h	h	h	h	h	b	h	h	h	b	h	b	h	a	b	h	h	h	h	a	a	h	h	h	a	a	h	b	a	h	h	a	a	h	b	a	a	b	h	h	h	h	h	h
JHI-Hv50k-2016-51804	1H	504785052	T	C	b	h	h	h	h	h	b	h	h	h	b	h	b	h	a	b	h	h	h	h	a	a	h	h	h	a	a	h	b	a	h	h	a	a	h	b	a	a	b	h	h	h	h	h	h
JHI-Hv50k-2016-51805	1H	504785150	C	T	b	h	h	h	h	h	b	h	h	h	b	h	b	h	a	b	h	h	h	h	a	a	h	h	h	a	a	h	b	a	h	h	a	a	h	b	a	a	b	h	h	h	h	h	h
JHI-Hv50k-2016-51812	1H	504786769	G	C	b	h	h	h	h	h	b	h	h	h	b	h	b	h	a	b	h	h	h	h	a	a	h	h	h	a	a	h	b	a	h	h	a	a	h	b	a	a	b	h	h	h	h	h	h
BOPA2_12_11443	1H	504794592	G	A	b	h	h	h	h	h	b	h	h	h	b	h	b	h	a	b	h	h	h	h	a	a	h	h	h	a	a	h	b	a	h	h	a	a	h	b	a	a	b	h	h	h	h	h	h
JHI-Hv50k-2016-51866	1H	504810097	C	T	b	h	h	h	h	h	b	h	h	h	b	h	b	h	a	b	h	h	h	h	a	a	h	h	h	a	a	h	b	a	h	h	a	a	h	b	a	a	b	h	h	h	h	h	h
JHI-Hv50k-2016-51997	1H	505014309	A	T	b	h	h	h	h	h	b	h	h	h	b	h	b	h	a	b	h	h	h	h	a	a	h	h	h	a	a	h	b	a	h	h	a	a	h	b	a	a	b	h	h	h	h	h	h
JHI-Hv50k-2016-51979	1H	505058699	G	A	b	h	h	h	h	h	b	h	h	h	b	h	b	h	a	b	h	h	h	h	a	a	h	h	h	a	a	h	b	a	h	h	a	a	h	b	a	a	b	h	h	h	h	h	h
JHI-Hv50k-2016-51959	1H	505061012	T	G	b	h	h	h	h	h	b	h	h	h	b	h	b	h	a	b	h	h	h	h	a	a	h	h	h	a	a	h	b	a	h	h	a	a	h	b	a	a	b	h	h	h	h	h	h
JHI-Hv50k-2016-51945	1H	505072519	G	C	b	h	h	h	h	h	b	h	h	h	b	h	b	h	a	b	h	h	h	h	a	a	h	h	h	a	a	h	b	a	h	h	a	a	h	b	a	a	b	h	h	h	h	h	h
JHI-Hv50k-2016-51930	1H	505089309	A	G	b	h	h	h	h	h	b	h	h	h	b	h	b	h	a	b	h	h	h	h	a	a	h	h	h	a	a	h	b	a	h	h	a	a	h	b	a	a	b	h	h	h	h	h	h
JHI-Hv50k-2016-52449	1H	506398654	C	G	b	h	h	b	h	h	b	h	h	h	h	h	b	b	a	b	h	h	h	b	a	a	h	h	h	a	a	h	b	a	h	h	a	a	h	b	a	a	b	h	h	h	h	h	h
JHI-Hv50k-2016-52437	1H	506422437	T	A	b	h	h	b	h	h	b	h	h	h	h	h	b	b	a	b	h	h	h	b	a	a	h	h	h	a	a	h	b	a	h	h	a	a	h	b	a	a	b	h	h	h	h	h	h
JHI-Hv50k-2016-52435	1H	506423227	A	G	b	h	h	b	h	h	b	h	h	h	h	h	b	b	a	b	h	h	h	b	a	a	h	h	h	a	a	h	b	a	h	h	a	a	h	b	a	a	b	h	h	h	h	h	h
BOPA2_12_10207	1H	506432702	A	G	b	h	h	b	h	h	b	h	h	h	h	h	b	b	a	b	h	h	h	b	a	a	h	h	h	a	a	h	b	a	h	h	a	a	h	b	a	a	b	h	h	h	h	h	h
BOPA1_ConsensusGBS0361-5	1H	506432795	G	A	b	h	h	b	h	h	b	h	h	h	h	h	b	b	a	b	h	h	h	b	a	a	h	h	h	a	a	h	b	a	h	h	a	a	h	b	a	a	b	h	h	h	h	h	h
JHI-Hv50k-2016-52354	1H	506445780	G	C	b	h	h	b	h	h	b	h	h	h	h	h	b	b	a	b	h	h	h	b	a	a	h	h	h	a	a	h	b	a	h	h	a	a	h	b	a	a	b	h	h	h	h	h	h
JHI-Hv50k-2016-52352	1H	506446513	G	A	b	h	h	b	h	h	b	h	h	h	h	h	b	b	a	b	h	h	h	b	a	a	h	h	h	a	a	h	b	a	h	h	a	a	h	b	a	a	b	h	h	h	h	h	h
JHI-Hv50k-2016-52324	1H	506476311	G	A	b	h	h	b	h	h	b	h	h	h	h	h	b	b	a	b	h	h	h	b	a	a	h	h	h	a	a	h	b	a	h	h	a	a	h	b	a	a	b	h	h	h	h	h	h
JHI-Hv50k-2016-52477	1H	506597181	A	G	b	h	h	b	h	h	b	h	h	h	h	h	b	b	a	b	h	h	h	b	a	a	h	h	h	a	a	h	b	a	h	h	a	a	h	b	a	a	b	h	h	h	h	h	h
JHI-Hv50k-2016-52475	1H	506599994	T	A	b	h	h	b	h	h	b	h	h	h	h	h	b	b	a	b	h	h	h	b	a	a	h	h	h	a	a	h	b	a	h	h	a	a	h	b	a	a	b	h	h	h	h	h	h
JHI-Hv50k-2016-53046	1H	508971288	T	G	b	a	h	b	h	h	b	h	h	h	h	b	b	b	a	b	a	h	h	b	a	a	h	a	h	a	a	h	b	a	h	h	a	a	h	b	a	a	b	h	a	h	h	h	h
JHI-Hv50k-2016-53048	1H	508971396	C	T	b	a	h	b	h	h	b	h	h	h	h	b	b	b	a	b	a	h	h	b	a	a	h	a	h	a	a	h	b	a	h	h	a	a	h	b	a	a	b	h	a	h	h	h	h
JHI-Hv50k-2016-53061	1H	508971871	A	G	b	a	h	b	h	h	b	h	h	h	h	b	b	b	a	b	a	h	h	b	a	a	h	a	h	a	a	h	b	a	h	h	a	a	h	b	a	a	b	h	a	h	h	h	h
JHI-Hv50k-2016-53064	1H	508972197	G	A	b	a	h	b	h	h	b	h	h	h	h	b	b	b	a	b	a	h	h	b	a	a	h	a	h	a	a	h	b	a	h	h	a	a	h	b	a	a	b	h	a	h	h	h	h
JHI-Hv50k-2016-53074	1H	508973131	C	T	b	a	h	b	h	h	b	h	h	h	h	b	b	b	a	b	a	h	h	b	a	a	h	a	h	a	a	h	b	a	h	h	a	a	h	b	a	a	b	h	a	h	h	h	h
BOPA2_12_10693	1H	508974237	G	A	b	a	h	b	h	h	b	h	h	h	h	b	b	b	a	b	a	h	h	b	a	a	h	a	h	a	a	h	b	a	h	h	a	a	h	b	a	a	b	h	a	h	h	h	h
JHI-Hv50k-2016-53088	1H	508974353	T	C	b	a	h	b	h	h	b	h	h	h	h	b	b	b	a	b	a	h	h	b	a	a	h	a	h	a	a	h	b	a	h	h	a	a	h	b	a	a	b	h	a	h	h	h	h
JHI-Hv50k-2016-53127	1H	509013531	C	G	b	a	h	b	h	h	b	h	h	h	h	b	b	b	a	b	a	h	h	b	a	a	h	a	h	a	a	h	b	a	h	h	a	a	h	b	a	a	b	h	a	h	h	h	h
JHI-Hv50k-2016-53128	1H	509013677	G	T	b	a	h	b	h	h	b	h	h	h	h	b	b	b	a	b	a	h	h	b	a	a	h	a	h	a	a	h	b	a	h	h	a	a	h	b	a	a	b	h	a	h	h	h	h
JHI-Hv50k-2016-53130	1H	509013715	G	A	b	a	h	b	h	h	b	h	h	h	h	b	b	b	a	b	a	h	h	b	a	a	h	a	h	a	a	h	b	a	h	h	a	a	h	b	a	a	b	h	a	h	h	h	h
JHI-Hv50k-2016-53143	1H	509014843	C	T	b	a	h	b	h	h	b	h	h	h	h	b	b	b	a	b	a	h	h	b	a	a	h	a	h	a	a	h	b	a	h	h	a	a	h	b	a	a	b	h	a	h	h	h	h
JHI-Hv50k-2016-53167	1H	509100746	A	T	b	a	h	b	h	h	b	h	h	h	h	b	b	b	a	b	a	h	h	b	a	a	h	a	h	a	a	h	b	a	h	h	a	a	h	b	a	a	b	h	a	h	h	h	h
JHI-Hv50k-2016-53178	1H	509101631	T	C	b	a	h	b	h	h	b	h	h	h	h	b	b	b	a	b	a	h	h	b	a	a	h	a	h	a	a	h	b	a	h	h	a	a	h	b	a	a	b	h	a	h	h	h	h
JHI-Hv50k-2016-53182	1H	509102169	A	G	b	a	h	b	h	h	b	h	h	h	h	b	b	b	a	b	a	h	h	b	a	a	h	a	h	a	a	h	b	a	h	h	a	a	h	b	a	a	b	h	a	h	h	h	h
JHI-Hv50k-2016-53183	1H	509102390	A	G	b	a	h	b	h	h	b	h	h	h	h	b	b	b	a	b	a	h	h	b	a	a	h	a	h	a	a	h	b	a	h	h	a	a	h	b	a	a	b	h	a	h	h	h	h
JHI-Hv50k-2016-53185	1H	509102420	C	G	b	a	h	b	h	h	b	h	h	h	h	b	b	b	a	b	a	h	h	b	a	a	h	a	h	a	a	h	b	a	h	h	a	a	h	b	a	a	b	h	a	h	h	h	h
JHI-Hv50k-2016-53186	1H	509102484	T	C	b	a	h	b	h	h	b	h	h	h	h	b	b	b	a	b	a	h	h	b	a	a	h	a	h	a	a	h	b	a	h	h	a	a	h	b	a	a	b	h	a	h	h	h	h
JHI-Hv50k-2016-53187	1H	509102549	A	C	b	a	h	b	h	h	b	h	h	h	h	b	b	b	a	b	a	h	h	b	a	a	h	a	h	a	a	h	b	a	h	h	a	a	h	b	a	a	b	h	a	h	h	h	h
JHI-Hv50k-2016-53189	1H	509102780	C	T	b	a	h	b	h	h	b	h	h	h	h	b	b	b	a	b	a	h	h	b	a	a	h	a	h	a	a	h	b	a	h	h	a	a	h	b	a	a	b	h	a	h	h	h	h
JHI-Hv50k-2016-53191	1H	509103269	T	G	b	a	h	b	h	h	b	h	h	h	h	b	b	b	a	b	a	h	h	b	a	a	h	a	h	a	a	h	b	a	h	h	a	a	h	b	a	a	b	h	a	h	h	h	h
JHI-Hv50k-2016-53192	1H	509103274	G	C	b	a	h	b	h	h	b	h	h	h	h	b	b	b	a	b	a	h	h	b	a	a	h	a	h	a	a	h	b	a	h	h	a	a	h	b	a	a	b	h	a	h	h	h	h
JHI-Hv50k-2016-53194	1H	509103491	A	G	b	a	h	b	h	h	b	h	h	h	h	b	b	b	a	b	a	h	h	b	a	a	h	a	h	a	a	h	b	a	h	h	a	a	h	b	a	a	b	h	a	h	h	h	h
JHI-Hv50k-2016-53290	1H	509186204	A	G	b	a	h	b	h	h	b	h	h	h	h	b	b	b	a	b	a	h	h	b	a	a	h	a	h	a	a	h	b	a	h	h	a	a	h	b	a	a	b	h	a	h	h	h	h
JHI-Hv50k-2016-53289	1H	509187372	G	A	b	a	h	b	h	h	b	h	h	h	h	b	b	b	a	b	a	h	h	b	a	a	h	a	h	a	a	h	b	a	h	h	a	a	h	b	a	a	b	h	a	h	h	h	h
JHI-Hv50k-2016-53264	1H	509240256	C	G	b	a	h	b	h	h	b	h	h	h	h	b	b	b	a	b	a	h	h	b	a	a	h	a	h	a	a	h	b	a	h	h	a	a	h	b	a	a	b	h	a	h	h	h	h
JHI-Hv50k-2016-53255	1H	509241187	G	C	b	a	h	b	h	h	b	h	h	h	h	b	b	b	a	b	a	h	h	b	a	a	h	a	h	a	a	h	b	a	h	h	a	a	h	b	a	a	b	h	a	h	h	h	h
JHI-Hv50k-2016-53246	1H	509242027	G	A	b	a	h	b	h	h	b	h	h	h	h	b	b	b	a	b	a	h	h	b	a	a	h	a	h	a	a	h	b	a	h	h	a	a	h	b	a	a	b	h	a	h	h	h	h
JHI-Hv50k-2016-53239	1H	509258012	G	C	b	a	h	b	h	h	b	h	h	h	h	b	b	b	a	b	a	h	h	b	a	a	h	a	h	a	a	h	b	a	h	h	a	a	h	b	a	a	b	h	a	h	h	h	h
JHI-Hv50k-2016-53238	1H	509258105	A	T	b	a	h	b	h	h	b	h	h	h	h	b	b	b	a	b	a	h	h	b	a	a	h	a	h	a	a	h	b	a	h	h	a	a	h	b	a	a	b	h	a	h	h	h	h
JHI-Hv50k-2016-53235	1H	509259623	G	A	b	a	h	b	h	h	b	h	h	h	h	b	b	b	a	b	a	h	h	b	a	a	h	a	h	a	a	h	b	a	h	h	a	a	h	b	a	a	b	h	a	h	h	h	h
JHI-Hv50k-2016-53370	1H	509811874	G	C	b	a	h	b	h	h	b	h	h	h	h	b	b	b	a	b	a	h	h	b	a	a	h	a	h	a	a	h	b	a	h	h	a	a	h	b	a	a	b	h	a	h	h	h	h
JHI-Hv50k-2016-53353	1H	509817850	G	A	b	a	h	b	h	h	b	h	h	h	h	b	b	b	a	b	a	h	h	b	a	a	h	a	h	a	a	h	b	a	h	h	a	a	h	b	a	a	b	h	a	h	h	h	h
JHI-Hv50k-2016-53396	1H	509998248	G	A	b	a	h	b	h	h	b	h	h	h	h	b	b	b	a	b	a	h	h	b	a	a	h	a	h	a	a	h	b	a	h	h	a	a	h	b	a	a	b	h	a	h	h	h	h
JHI-Hv50k-2016-53414	1H	510512707	A	G	b	a	a	b	h	h	b	h	h	h	h	b	b	b	a	b	a	h	h	b	a	a	h	a	h	a	a	h	b	a	h	h	a	a	h	b	a	a	b	h	a	h	h	h	h
JHI-Hv50k-2016-53420	1H	510887421	A	G	b	a	a	b	h	h	b	h	h	h	h	b	b	b	a	b	a	h	h	h	a	a	h	a	h	a	a	h	b	a	h	h	a	a	h	b	a	a	b	h	a	h	h	h	h
JHI-Hv50k-2016-53427	1H	510906343	A	G	b	a	a	b	h	h	b	h	h	h	h	b	b	b	a	b	a	h	h	h	a	a	h	a	h	a	a	h	b	a	h	h	a	a	h	b	a	a	b	h	a	h	h	h	h
JHI-Hv50k-2016-53428	1H	510906449	G	C	b	a	a	b	h	h	b	h	h	h	h	b	b	b	a	b	a	h	h	h	a	a	h	a	h	a	a	h	b	a	h	h	a	a	h	b	a	a	b	h	a	h	h	h	h
JHI-Hv50k-2016-53448	1H	510913921	A	G	b	a	a	b	h	h	b	h	h	h	h	b	b	b	a	b	a	h	h	h	a	a	h	a	h	a	a	h	b	a	h	h	a	a	h	b	a	a	b	h	a	h	h	h	h
JHI-Hv50k-2016-53456	1H	510915825	T	C	b	a	a	b	h	h	b	h	h	h	h	b	b	b	a	b	a	h	h	h	a	a	h	a	h	a	a	h	b	a	h	h	a	a	h	b	a	a	b	h	a	h	h	h	h
JHI-Hv50k-2016-53461	1H	511154948	C	A	b	a	a	b	h	h	b	h	h	h	h	b	b	b	a	b	a	h	h	h	a	a	h	a	h	a	a	h	b	a	h	h	a	a	h	b	a	a	b	h	a	h	h	h	h
JHI-Hv50k-2016-53463	1H	511155674	T	A	b	a	a	b	h	h	b	h	h	h	h	b	b	b	a	b	a	h	h	h	a	a	h	a	h	a	a	h	b	a	h	h	a	a	h	b	a	a	b	h	a	h	h	h	h
JHI-Hv50k-2016-53480	1H	511159549	A	T	b	a	a	b	h	h	b	h	h	h	h	b	b	b	a	b	a	h	h	h	a	a	h	a	h	a	a	h	b	a	h	h	a	a	h	b	a	a	b	h	a	h	h	h	h
JHI-Hv50k-2016-53481	1H	511159736	C	G	b	a	a	b	h	h	b	h	h	h	h	b	b	b	a	b	a	h	h	h	a	a	h	a	h	a	a	h	b	a	h	h	a	a	h	b	a	a	b	h	a	h	h	h	h
JHI-Hv50k-2016-53483	1H	511159970	T	C	b	a	a	b	h	h	b	h	h	h	h	b	b	b	a	b	a	h	h	h	a	a	h	a	h	a	a	h	b	a	h	h	a	a	h	b	a	a	b	h	a	h	h	h	h
JHI-Hv50k-2016-53484	1H	511160034	A	G	b	a	a	b	h	h	b	h	h	h	h	b	b	b	a	b	a	h	h	h	a	a	h	a	h	a	a	h	b	a	h	h	a	a	h	b	a	a	b	h	a	h	h	h	h
JHI-Hv50k-2016-53495	1H	511307083	G	A	b	a	a	b	h	h	b	h	h	h	h	b	b	b	a	b	a	h	h	h	a	a	h	a	h	a	a	h	b	a	h	h	a	a	h	b	a	a	b	h	a	h	h	h	h
JHI-Hv50k-2016-53508	1H	511376033	T	C	b	a	a	b	h	h	b	h	h	h	h	b	b	b	a	b	a	h	h	h	a	a	h	a	h	a	a	h	b	a	h	h	a	a	h	b	a	a	b	h	a	h	h	h	h
SCRI_RS_167578	1H	511376984	C	T	b	a	a	b	h	h	b	h	h	h	h	b	b	b	a	b	a	h	h	h	a	a	h	a	h	a	a	h	b	a	h	h	a	a	h	b	a	a	b	h	a	h	h	h	h
JHI-Hv50k-2016-53519	1H	511377210	A	G	b	a	a	b	h	h	b	h	h	h	h	b	b	b	a	b	a	h	h	h	a	a	h	a	h	a	a	h	b	a	h	h	a	a	h	b	a	a	b	h	a	h	h	h	h
JHI-Hv50k-2016-53535	1H	511393572	G	A	b	a	a	b	h	h	b	h	h	h	h	b	b	b	a	b	a	h	h	h	a	a	h	a	h	a	a	h	b	a	h	h	a	a	h	b	a	a	b	h	a	h	h	h	h
JHI-Hv50k-2016-53537	1H	511394431	G	A	b	a	a	b	h	h	b	h	h	h	h	b	b	b	a	b	a	h	h	h	a	a	h	a	h	a	a	h	b	a	h	h	a	a	h	b	a	a	b	h	a	h	h	h	h
JHI-Hv50k-2016-53560	1H	511487437	A	G	b	a	a	b	h	h	b	h	h	h	h	b	b	b	a	b	a	h	h	h	a	a	h	a	h	a	a	h	b	a	h	h	a	a	h	b	a	a	b	h	a	h	h	h	h
JHI-Hv50k-2016-53551	1H	511487759	A	G	b	a	a	b	h	h	b	h	h	h	h	b	b	b	a	b	a	h	h	h	a	a	h	a	h	a	a	h	b	a	h	h	a	a	h	b	a	a	b	h	a	h	h	h	h
JHI-Hv50k-2016-53547	1H	511487974	C	T	b	a	a	b	h	h	b	h	h	h	h	b	b	b	a	b	a	h	h	h	a	a	h	a	h	a	a	h	b	a	h	h	a	a	h	b	a	a	b	h	a	h	h	h	h
JHI-Hv50k-2016-53546	1H	511488072	A	C	b	a	a	b	h	h	b	h	h	h	h	b	b	b	a	b	a	h	h	h	a	a	h	a	h	a	a	h	b	a	h	h	a	a	h	b	a	a	b	h	a	h	h	h	h
JHI-Hv50k-2016-53627	1H	511785491	A	G	b	a	a	b	h	h	b	h	h	h	h	b	b	b	a	b	a	h	h	h	a	a	h	a	h	a	a	h	b	a	h	h	a	a	h	b	a	a	b	h	a	h	h	h	h
BOPA2_12_30444	1H	511785706	A	C	b	a	a	b	h	h	b	h	h	h	h	b	b	b	a	b	a	h	h	h	a	a	h	a	h	a	a	h	b	a	h	h	a	a	h	b	a	a	b	h	a	h	h	h	h
JHI-Hv50k-2016-53655	1H	511879188	T	A	b	a	a	b	h	h	b	h	h	h	h	b	b	b	a	b	a	h	h	h	a	a	h	a	h	a	a	h	b	a	h	h	a	a	h	b	a	a	b	h	a	h	h	h	h
JHI-Hv50k-2016-53638	1H	511923843	T	A	b	a	a	b	h	h	b	h	h	h	h	b	b	b	a	b	a	h	h	h	a	a	h	a	h	a	a	h	b	a	h	h	a	a	h	b	a	a	b	h	a	h	h	h	h
JHI-Hv50k-2016-53779	1H	511936943	T	C	b	a	a	b	h	h	b	h	h	h	h	b	b	b	a	b	a	h	h	h	a	a	h	a	h	a	a	h	b	a	h	h	a	a	h	b	a	a	b	h	a	h	h	h	h
SCRI_RS_153450	1H	511937810	C	T	b	a	a	b	h	h	b	h	h	h	h	b	b	b	a	b	a	h	h	h	a	a	h	a	h	a	a	h	b	a	h	h	a	a	h	b	a	a	b	h	a	h	h	h	h
JHI-Hv50k-2016-53766	1H	511937900	A	G	b	a	a	b	h	h	b	h	h	h	h	b	b	b	a	b	a	h	h	h	a	a	h	a	h	a	a	h	b	a	h	h	a	a	h	b	a	a	b	h	a	h	h	h	h
JHI-Hv50k-2016-53706	1H	511942327	T	C	b	a	a	b	h	h	b	h	h	h	h	b	b	b	a	b	a	h	h	h	a	a	h	a	h	a	a	h	b	a	h	h	a	a	h	b	a	a	b	h	a	h	h	h	h
JHI-Hv50k-2016-53705	1H	511942509	G	T	b	a	a	b	h	h	b	h	h	h	h	b	b	b	a	b	a	h	h	h	a	a	h	a	h	a	a	h	b	a	h	h	a	a	h	b	a	a	b	h	a	h	h	h	h
JHI-Hv50k-2016-53700	1H	511947264	A	C	b	a	a	b	h	h	b	h	h	h	h	b	b	b	a	b	a	h	h	h	a	a	h	a	h	a	a	h	b	a	h	h	a	a	h	b	a	a	b	h	a	h	h	h	h
JHI-Hv50k-2016-53680	1H	511948970	C	T	b	a	a	b	h	h	b	h	h	h	h	b	b	b	a	b	a	h	h	h	a	a	h	a	h	a	a	h	b	a	h	h	a	a	h	b	a	a	b	h	a	h	h	h	h
JHI-Hv50k-2016-53678	1H	511949521	G	A	b	a	a	b	h	h	b	h	h	h	h	b	b	b	a	b	a	h	h	h	a	a	h	a	h	a	a	h	b	a	h	h	a	a	h	b	a	a	b	h	a	h	h	h	h
JHI-Hv50k-2016-53803	1H	512097910	C	T	b	a	a	b	h	h	b	h	h	h	h	b	b	b	a	b	a	h	h	h	a	a	h	a	h	a	a	h	b	a	h	h	a	a	h	b	a	a	b	h	a	h	h	h	h
JHI-Hv50k-2016-53813	1H	512101058	G	A	b	a	a	b	h	h	b	h	h	h	h	b	b	b	a	b	a	h	h	h	a	a	h	a	h	a	a	h	b	a	h	h	a	a	h	b	a	a	b	h	a	h	h	h	h
JHI-Hv50k-2016-53816	1H	512120471	T	C	b	a	a	b	h	h	b	h	h	h	h	b	b	b	a	b	a	h	h	h	a	a	h	a	h	a	a	h	b	a	h	h	a	a	h	b	a	a	b	h	a	h	h	h	h
JHI-Hv50k-2016-53817	1H	512120736	C	A	b	a	a	b	h	h	b	h	h	h	h	b	b	b	a	b	a	h	h	h	a	a	h	a	h	a	a	h	b	a	h	h	a	a	h	b	a	a	b	h	a	h	h	h	h
JHI-Hv50k-2016-53820	1H	512120828	G	A	b	a	a	b	h	h	b	h	h	h	h	b	b	b	a	b	a	h	h	h	a	a	h	a	h	a	a	h	b	a	h	h	a	a	h	b	a	a	b	h	a	h	h	h	h
JHI-Hv50k-2016-53859	1H	512128082	A	T	b	a	a	b	h	h	b	h	h	h	h	b	b	b	a	b	a	h	h	h	a	a	h	a	h	a	a	h	b	a	h	h	a	a	h	b	a	a	b	h	a	h	h	h	h
JHI-Hv50k-2016-53857	1H	512145223	A	G	b	a	a	b	h	h	b	h	h	h	h	b	b	b	a	b	a	h	h	h	a	a	h	a	h	a	a	h	b	a	h	h	a	a	h	b	a	a	b	h	a	h	h	h	h
JHI-Hv50k-2016-53856	1H	512145590	A	G	b	a	a	b	h	h	b	h	h	h	h	b	b	b	a	b	a	h	h	h	a	a	h	a	h	a	a	h	b	a	h	h	a	a	h	b	a	a	b	h	a	h	h	h	h
JHI-Hv50k-2016-53854	1H	512145651	G	T	b	a	a	b	h	h	b	h	h	h	h	b	b	b	a	b	a	h	h	h	a	a	h	a	h	a	a	h	b	a	h	h	a	a	h	b	a	a	b	h	a	h	h	h	h
JHI-Hv50k-2016-53853	1H	512145754	A	T	b	a	a	b	h	h	b	h	h	h	h	b	b	b	a	b	a	h	h	h	a	a	h	a	h	a	a	h	b	a	h	h	a	a	h	b	a	a	b	h	a	h	h	h	h
JHI-Hv50k-2016-53852	1H	512145764	G	C	b	a	a	b	h	h	b	h	h	h	h	b	b	b	a	b	a	h	h	h	a	a	h	a	h	a	a	h	b	a	h	h	a	a	h	b	a	a	b	h	a	h	h	h	h
JHI-Hv50k-2016-53845	1H	512151816	G	A	b	a	a	b	h	h	b	h	h	h	h	b	b	b	a	b	a	h	h	h	a	a	h	a	h	a	a	h	b	a	h	h	a	a	h	b	a	a	b	h	a	h	h	h	h
JHI-Hv50k-2016-53830	1H	512155577	C	T	b	a	a	b	h	h	b	h	h	h	h	b	b	b	a	b	a	h	h	h	a	a	h	a	h	a	a	h	b	a	h	h	a	a	h	b	a	a	b	h	a	h	h	h	h
JHI-Hv50k-2016-53963	1H	512207014	C	T	b	a	a	b	h	h	b	h	h	h	h	b	b	b	a	b	a	h	h	h	a	a	h	a	h	a	a	h	b	a	h	h	a	a	h	b	a	a	b	h	a	h	h	h	h
BOPA1_2572-986	1H	512207766	A	G	b	a	a	b	h	h	b	h	h	h	h	b	b	b	a	b	a	h	h	h	a	a	h	a	h	a	a	h	b	a	h	h	a	a	h	b	a	a	b	h	a	h	h	h	h
JHI-Hv50k-2016-53944	1H	512209879	T	A	b	a	a	b	h	h	b	h	h	h	h	b	b	b	a	b	a	h	h	h	a	a	h	a	h	a	a	h	b	a	h	h	a	a	h	b	a	a	b	h	a	h	h	h	h
JHI-Hv50k-2016-53930	1H	512228974	G	A	b	a	a	b	h	h	b	h	h	h	h	b	b	b	a	b	a	h	h	h	a	a	h	a	h	a	a	h	b	a	h	h	a	a	h	b	a	a	b	h	a	h	h	h	h
JHI-Hv50k-2016-53916	1H	512244266	G	A	b	a	a	b	h	h	b	h	h	h	h	b	b	b	a	b	a	h	h	h	a	a	h	a	h	a	a	h	b	a	h	h	a	a	h	b	a	a	b	h	a	h	h	h	h
JHI-Hv50k-2016-53913	1H	512244673	C	G	b	a	a	b	h	h	b	h	h	h	h	b	b	b	a	b	a	h	h	h	a	a	h	a	h	a	a	h	b	a	h	h	a	a	h	b	a	a	b	h	a	h	h	h	h
JHI-Hv50k-2016-53875	1H	512277091	C	G	b	a	a	b	h	h	b	h	h	h	h	b	b	b	a	b	a	h	h	h	a	a	h	a	h	a	a	h	b	a	h	h	a	a	h	b	a	a	b	h	a	h	h	h	h
SCRI_RS_207416	1H	512278062	C	T	b	a	a	b	h	h	b	h	h	h	h	b	b	b	a	b	a	h	h	h	a	a	h	a	h	a	a	h	b	a	h	h	a	a	h	b	a	a	b	h	a	h	h	h	h
JHI-Hv50k-2016-54084	1H	512402977	T	A	b	a	a	b	h	h	b	h	h	h	h	b	b	b	a	b	a	h	h	h	a	a	h	a	h	a	a	h	b	a	h	h	a	a	h	b	a	a	b	h	a	h	h	h	h
JHI-Hv50k-2016-54083	1H	512403198	A	T	b	a	a	b	h	h	b	h	h	h	h	b	b	b	a	b	a	h	h	h	a	a	h	a	h	a	a	h	b	a	h	h	a	a	h	b	a	a	b	h	a	h	h	h	h
JHI-Hv50k-2016-54041	1H	512444568	T	C	b	a	a	b	h	h	b	h	h	h	h	b	b	b	a	b	a	h	h	h	a	a	h	a	h	a	a	h	b	a	h	h	a	a	h	b	a	a	b	h	a	h	h	h	h
JHI-Hv50k-2016-54180	1H	512620926	G	T	b	a	a	b	h	h	b	h	h	h	h	b	b	b	a	b	a	h	h	h	a	a	h	a	h	a	a	h	b	a	h	h	a	a	h	b	a	a	b	h	a	h	h	h	h
JHI-Hv50k-2016-54103	1H	512731507	G	T	b	a	a	b	h	h	b	h	h	h	h	b	b	b	a	b	a	h	h	h	a	a	h	a	h	a	a	h	b	a	h	h	a	a	h	b	a	a	b	h	a	h	h	h	h
JHI-Hv50k-2016-54254	1H	513104509	T	G	b	a	a	b	h	h	b	h	h	h	h	b	b	b	a	b	a	h	h	h	a	a	h	a	h	a	a	h	b	a	h	h	a	a	h	b	a	a	b	h	a	h	h	h	h
JHI-Hv50k-2016-54407	1H	513438813	A	G	b	a	a	b	h	h	b	h	h	h	h	b	b	b	a	b	a	h	h	h	a	a	h	a	h	a	a	h	b	a	h	h	a	a	h	b	a	a	b	h	a	h	h	h	h
JHI-Hv50k-2016-54428	1H	513440037	A	G	b	a	a	b	h	h	b	h	h	h	h	b	b	b	a	b	a	h	h	h	a	a	h	a	h	a	a	h	b	a	h	h	a	a	h	b	a	a	b	h	a	h	h	h	h
JHI-Hv50k-2016-54438	1H	513561450	T	C	b	a	a	b	h	h	b	h	h	h	h	b	b	b	a	b	a	h	h	h	a	a	h	a	h	a	a	h	b	a	h	h	a	a	h	b	a	a	b	h	a	h	h	h	h
JHI-Hv50k-2016-54460	1H	513699129	A	T	b	a	a	b	h	h	b	h	h	h	h	b	b	b	a	b	a	h	h	h	a	a	h	a	h	a	a	h	b	a	h	h	a	a	h	b	a	a	b	h	a	h	h	h	h
JHI-Hv50k-2016-54461	1H	513699403	C	A	b	a	a	b	h	h	b	h	h	h	h	b	b	b	a	b	a	h	h	h	a	a	h	a	h	a	a	h	b	a	h	h	a	a	h	b	a	a	b	h	a	h	h	h	h
JHI-Hv50k-2016-54462	1H	513699436	T	G	b	a	a	b	h	h	b	h	h	h	h	b	b	b	a	b	a	h	h	h	a	a	h	a	h	a	a	h	b	a	h	h	a	a	h	b	a	a	b	h	a	h	h	h	h
JHI-Hv50k-2016-54468	1H	513699989	T	C	b	a	a	b	h	h	b	h	h	h	h	b	b	b	a	b	a	h	h	h	a	a	h	a	h	a	a	h	b	a	h	h	a	a	h	b	a	a	b	h	a	h	h	h	h
JHI-Hv50k-2016-54471	1H	513711206	T	C	b	a	a	b	h	h	b	h	h	h	h	b	b	b	a	b	a	h	h	h	a	a	h	a	h	a	a	h	b	a	h	h	a	a	h	b	a	a	b	h	a	h	h	h	h
JHI-Hv50k-2016-54472	1H	513711295	A	G	b	a	a	b	h	h	b	h	h	h	h	b	b	b	a	b	a	h	h	h	a	a	h	a	h	a	a	h	b	a	h	h	a	a	h	b	a	a	b	h	a	h	h	h	h
JHI-Hv50k-2016-54483	1H	513713276	C	G	b	a	a	b	h	h	b	h	h	h	h	b	b	b	a	b	a	h	h	h	a	a	h	a	h	a	a	h	b	a	h	h	a	a	h	b	a	a	b	h	a	h	h	h	h
JHI-Hv50k-2016-54484	1H	513713333	C	T	b	a	a	b	h	h	b	h	h	h	h	b	b	b	a	b	a	h	h	h	a	a	h	a	h	a	a	h	b	a	h	h	a	a	h	b	a	a	b	h	a	h	h	h	h
JHI-Hv50k-2016-54490	1H	513746558	C	G	b	a	a	b	h	h	b	h	h	h	h	b	b	b	a	b	a	h	h	h	a	a	h	a	h	a	a	h	b	a	h	h	a	a	h	b	a	a	b	h	a	h	h	h	h
JHI-Hv50k-2016-54502	1H	513748416	C	G	b	a	a	b	h	h	b	h	h	h	h	b	b	b	a	b	a	h	h	h	a	a	h	a	h	a	a	h	b	a	h	h	a	a	h	b	a	a	b	h	a	h	h	h	h
SCRI_RS_165886	1H	513748736	G	A	b	a	a	b	h	h	b	h	h	h	h	b	b	b	a	b	a	h	h	h	a	a	h	a	h	a	a	h	b	a	h	h	a	a	h	b	a	a	b	h	a	h	h	h	h
JHI-Hv50k-2016-54505	1H	513749183	G	A	b	a	a	b	h	h	b	h	h	h	h	b	b	b	a	b	a	h	h	h	a	a	h	a	h	a	a	h	b	a	h	h	a	a	h	b	a	a	b	h	a	h	h	h	h
SCRI_RS_206532	1H	513749283	A	C	b	a	a	b	h	h	b	h	h	h	h	b	b	b	a	b	a	h	h	h	a	a	h	a	h	a	a	h	b	a	h	h	a	a	h	b	a	a	b	h	a	h	h	h	h
JHI-Hv50k-2016-54529	1H	513764650	T	C	b	a	a	b	h	h	b	h	h	h	h	b	b	b	a	b	a	h	h	h	a	a	h	a	h	a	a	h	b	a	h	h	a	a	h	b	a	a	b	h	a	h	h	h	h
JHI-Hv50k-2016-54548	1H	513767517	C	G	b	a	a	b	h	h	b	h	h	h	h	b	b	b	a	b	a	h	h	h	a	a	h	a	h	a	a	h	b	a	h	h	a	a	h	b	a	a	b	h	a	h	h	h	h
JHI-Hv50k-2016-54556	1H	513767787	G	A	b	a	a	b	h	h	b	h	h	h	h	b	b	b	a	b	a	h	h	h	a	a	h	a	h	a	a	h	b	a	h	h	a	a	h	b	a	a	b	h	a	h	h	h	h
JHI-Hv50k-2016-54571	1H	513855978	G	A	b	a	a	b	h	h	b	h	h	h	h	b	b	b	a	b	a	h	h	h	a	a	h	a	h	a	a	h	b	a	h	h	a	a	h	b	a	a	b	h	a	h	h	h	h
JHI-Hv50k-2016-54673	1H	514029742	G	A	b	a	h	b	h	h	b	h	h	h	h	b	b	b	a	b	a	h	h	h	a	a	h	a	h	a	a	h	b	a	h	h	a	a	h	b	a	a	b	h	a	h	h	h	a
JHI-Hv50k-2016-54790	1H	514244301	C	A	b	a	h	b	h	h	b	h	h	h	h	b	b	b	a	h	a	h	h	h	a	a	h	a	h	h	a	h	b	a	h	h	a	a	h	b	a	a	b	h	a	h	h	h	a
JHI-Hv50k-2016-54894	1H	514499269	A	C	b	a	h	b	h	h	b	h	h	h	h	b	b	b	a	h	a	h	h	h	a	a	h	a	h	h	a	h	b	a	h	a	a	a	h	b	a	a	b	h	a	h	h	h	a
JHI-Hv50k-2016-54971	1H	514649784	G	A	b	a	h	b	h	h	b	h	h	h	h	b	b	b	a	h	a	h	h	h	a	a	h	a	h	h	a	h	b	a	h	a	a	a	h	b	a	a	b	h	a	h	h	h	a
JHI-Hv50k-2016-54964	1H	514649999	T	G	b	a	h	b	h	h	b	h	h	h	h	b	b	b	a	h	a	h	h	h	a	a	h	a	h	h	a	h	b	a	h	a	a	a	h	b	a	a	b	h	a	h	h	h	a
SCRI_RS_162628	1H	514659119	A	C	b	a	h	b	h	h	b	h	h	h	h	b	b	b	a	h	a	h	h	h	a	a	h	a	h	h	a	h	b	a	h	a	a	a	h	b	a	a	b	h	a	h	h	h	a
JHI-Hv50k-2016-54938	1H	514661553	T	C	b	a	h	b	h	h	b	h	h	h	h	b	b	b	a	h	a	h	h	h	a	a	h	a	h	h	a	h	b	a	h	a	a	a	h	b	a	a	b	h	a	h	h	h	a
SCRI_RS_184058	1H	514661700	A	G	b	a	h	b	h	h	b	h	h	h	h	b	b	b	a	h	a	h	h	h	a	a	h	a	h	h	a	h	b	a	h	a	a	a	h	b	a	a	b	h	a	h	h	h	a
JHI-Hv50k-2016-54930	1H	514663954	T	C	b	a	h	b	h	h	b	h	h	h	h	b	b	b	a	h	a	h	h	h	a	a	h	a	h	h	a	h	b	a	h	a	a	a	h	b	a	a	b	h	a	h	h	h	a
JHI-Hv50k-2016-54928	1H	514664205	C	T	b	a	h	b	h	h	b	h	h	h	h	b	b	b	a	h	a	h	h	h	a	a	h	a	h	h	a	h	b	a	h	a	a	a	h	b	a	a	b	h	a	h	h	h	a
JHI-Hv50k-2016-55663	1H	516144494	A	G	b	a	h	b	h	h	b	h	h	h	h	b	b	b	a	h	a	h	h	h	a	h	h	a	h	h	h	h	b	h	h	a	a	a	h	b	a	a	b	h	a	h	h	h	a
SCRI_RS_147318	1H	516144800	A	G	b	a	h	b	h	h	b	h	h	h	h	b	b	b	a	h	a	h	h	h	a	h	h	a	h	h	h	h	b	h	h	a	a	a	h	b	a	a	b	h	a	h	h	h	a
SCRI_RS_165600	1H	516202556	A	G	b	a	h	b	h	h	b	h	h	h	h	b	b	b	a	h	a	h	h	h	a	h	h	a	h	h	h	h	b	h	h	a	a	a	h	b	a	a	b	h	a	h	h	h	a
JHI-Hv50k-2016-55756	1H	516204307	G	A	b	a	h	b	h	h	b	h	h	h	h	b	b	b	a	h	a	h	h	h	a	h	h	a	h	h	h	h	b	h	h	a	a	a	h	b	a	a	b	h	a	h	h	h	a
JHI-Hv50k-2016-55753	1H	516204590	G	C	b	a	h	b	h	h	b	h	h	h	h	b	b	b	a	h	a	h	h	h	a	h	h	a	h	h	h	h	b	h	h	a	a	a	h	b	a	a	b	h	a	h	h	h	a
SCRI_RS_156009	1H	516205591	C	G	b	a	h	b	h	h	b	h	h	h	h	b	b	b	a	h	a	h	h	h	a	h	h	a	h	h	h	h	b	h	h	a	a	a	h	b	a	a	b	h	a	h	h	h	a
SCRI_RS_13869	1H	516213679	G	T	b	a	h	b	h	h	b	h	h	h	h	b	b	b	a	h	a	h	h	h	a	h	h	a	h	h	h	h	b	h	h	a	a	a	h	b	a	a	b	h	a	h	h	h	a
JHI-Hv50k-2016-55684	1H	516223103	T	A	b	a	h	b	h	h	b	h	h	h	h	b	b	b	a	h	a	h	h	h	a	h	h	a	h	h	h	h	b	h	h	a	a	a	h	b	a	a	b	h	a	h	h	h	a
JHI-Hv50k-2016-55790	1H	516664785	G	C	b	a	h	b	h	h	b	h	h	h	h	b	b	b	a	h	a	h	h	h	a	h	h	a	h	h	h	h	b	h	h	a	a	a	h	b	a	a	b	h	a	h	h	h	a
JHI-Hv50k-2016-55796	1H	516668348	G	T	b	a	h	b	h	h	b	h	h	h	h	b	b	b	a	h	a	h	h	h	a	h	h	a	h	h	h	h	b	h	h	a	a	a	h	b	a	a	b	h	a	h	h	h	a
JHI-Hv50k-2016-55865	1H	516798034	G	T	b	a	h	b	h	h	b	h	h	h	h	b	b	b	a	h	a	h	h	h	a	h	h	a	h	h	h	h	b	h	h	a	a	a	h	b	a	a	b	h	a	h	h	h	a
JHI-Hv50k-2016-55854	1H	516802246	T	C	b	a	h	b	h	h	b	h	h	h	h	b	b	b	a	h	a	h	h	h	a	h	h	a	h	h	h	h	b	h	h	a	a	a	h	b	a	a	b	h	a	h	h	h	a
JHI-Hv50k-2016-55822	1H	516806120	C	T	b	a	h	b	h	h	b	h	h	h	h	b	b	b	a	h	a	h	h	h	a	h	h	a	h	h	h	h	b	h	h	a	a	a	h	b	a	a	b	h	a	h	h	h	a
JHI-Hv50k-2016-55820	1H	516806185	G	A	b	a	h	b	h	h	b	h	h	h	h	b	b	b	a	h	a	h	h	h	a	h	h	a	h	h	h	h	b	h	h	a	a	a	h	b	a	a	b	h	a	h	h	h	a
JHI-Hv50k-2016-55886	1H	516857684	T	C	b	a	h	b	h	h	b	h	h	h	h	b	b	b	a	h	a	h	h	h	a	h	h	a	h	h	h	h	b	h	h	a	a	a	h	b	a	a	b	h	a	h	h	h	a
SCRI_RS_170857	1H	516874221	C	A	b	a	h	b	h	h	b	h	h	h	h	b	b	b	a	h	a	h	h	h	a	h	h	a	h	h	h	h	b	h	h	a	a	a	h	b	a	a	b	h	a	h	h	h	a
JHI-Hv50k-2016-55893	1H	516875331	A	G	b	a	h	b	h	h	b	h	h	h	h	b	b	b	a	h	a	h	h	h	a	h	h	a	h	h	h	h	b	h	h	a	a	a	h	b	a	a	b	h	a	h	h	h	a
JHI-Hv50k-2016-55905	1H	516878347	T	C	b	a	h	b	h	h	b	h	h	h	h	b	b	b	a	h	a	h	h	h	a	h	h	a	h	h	h	h	b	h	h	a	a	a	h	b	a	a	b	h	a	h	h	h	a
JHI-Hv50k-2016-55916	1H	516918219	A	G	b	a	h	b	h	h	b	h	h	h	h	b	b	b	a	h	a	h	h	h	a	h	h	a	h	h	h	h	b	h	h	a	a	a	h	b	a	a	b	h	a	h	h	h	a
JHI-Hv50k-2016-55918	1H	516919911	T	C	b	a	h	b	h	h	b	h	h	h	h	b	b	b	a	h	a	h	h	h	a	h	h	a	h	h	h	h	b	h	h	a	a	a	h	b	a	a	b	h	a	h	h	h	a
JHI-Hv50k-2016-55920	1H	516920588	C	G	b	a	h	b	h	h	b	h	h	h	h	b	b	b	a	h	a	h	h	h	a	h	h	a	h	h	h	h	b	h	h	a	a	a	h	b	a	a	b	h	a	h	h	h	a
JHI-Hv50k-2016-55929	1H	517298896	C	T	b	a	h	b	h	h	b	h	h	h	h	b	b	b	a	h	a	h	h	h	a	h	h	a	h	h	h	h	b	h	h	a	a	a	h	b	a	a	b	h	a	h	h	h	a
BOPA1_11454-414	1H	517299039	G	C	b	a	h	b	h	h	b	h	h	h	h	b	b	b	a	h	a	h	h	h	a	h	h	a	h	h	h	h	b	h	h	a	a	a	h	b	a	a	b	h	a	h	h	h	a
JHI-Hv50k-2016-55932	1H	517299092	A	G	b	a	h	b	h	h	b	h	h	h	h	b	b	b	a	h	a	h	h	h	a	h	h	a	h	h	h	h	b	h	h	a	a	a	h	b	a	a	b	h	a	h	h	h	a
JHI-Hv50k-2016-55935	1H	517300205	C	T	b	a	h	b	h	h	b	h	h	h	h	b	b	b	a	h	a	h	h	h	a	h	h	a	h	h	h	h	b	h	h	a	a	a	h	b	a	a	b	h	a	h	h	h	a
JHI-Hv50k-2016-55939	1H	517368670	T	C	b	a	h	b	h	h	b	h	h	h	h	b	b	b	a	h	a	h	h	h	a	h	h	a	h	h	h	h	b	h	h	a	a	a	h	b	a	a	b	h	a	h	h	h	a
SCRI_RS_214888	1H	517368938	A	G	b	a	h	b	h	h	b	h	h	h	h	b	b	b	a	h	a	h	h	h	a	h	h	a	h	h	h	h	b	h	h	a	a	a	h	b	a	a	b	h	a	h	h	h	a
JHI-Hv50k-2016-55942	1H	517371707	T	C	b	a	h	b	h	h	b	h	h	h	h	b	b	b	a	h	a	h	h	h	a	h	h	a	h	h	h	h	b	h	h	a	a	a	h	b	a	a	b	h	a	h	h	h	a
JHI-Hv50k-2016-56046	1H	517589305	T	C	b	a	h	b	h	h	b	h	h	h	h	b	b	b	a	h	a	h	h	h	a	h	h	a	h	h	h	h	b	h	h	a	a	a	h	b	a	a	b	h	a	h	h	h	a
JHI-Hv50k-2016-56040	1H	517590964	A	G	b	a	h	b	h	h	b	h	h	h	h	b	b	b	a	h	a	h	h	h	a	h	h	a	h	h	h	h	b	h	h	a	a	a	h	b	a	a	b	h	a	h	h	h	a
JHI-Hv50k-2016-56022	1H	517597130	C	T	b	a	h	b	h	h	b	h	h	h	h	b	b	b	a	h	a	h	h	h	a	h	h	a	h	h	h	h	b	h	h	a	a	a	h	b	a	a	b	h	a	h	h	h	a
JHI-Hv50k-2016-55969	1H	517632903	C	T	b	a	h	b	h	h	b	h	h	h	h	b	b	b	a	h	a	h	h	h	a	h	h	a	h	h	h	h	b	h	h	a	a	a	h	b	a	a	b	h	a	h	h	h	a
JHI-Hv50k-2016-55968	1H	517633048	G	A	b	a	h	b	h	h	b	h	h	h	h	b	b	b	a	h	a	h	h	h	a	h	h	a	h	h	h	h	b	h	h	a	a	a	h	b	a	a	b	h	a	h	h	h	a
SCRI_RS_106142	1H	517916464	C	A	b	a	h	b	h	h	b	h	h	h	h	b	b	b	a	h	a	h	h	h	a	h	h	a	h	h	h	h	b	h	h	a	a	a	h	b	a	a	b	h	a	h	h	h	a
SCRI_RS_106140	1H	518022367	A	G	b	a	h	b	h	h	b	h	h	h	h	b	b	b	a	h	a	h	h	h	a	h	h	a	h	h	h	h	b	h	h	a	a	a	h	b	a	a	b	h	a	h	h	h	a
JHI-Hv50k-2016-56142	1H	518172261	C	T	b	a	h	b	h	h	b	h	h	h	h	b	b	b	a	h	a	h	h	h	a	h	h	a	h	h	h	h	b	h	h	a	a	a	h	b	a	a	b	h	a	h	h	h	a
JHI-Hv50k-2016-56153	1H	518173235	T	G	b	a	h	b	h	h	b	h	h	h	h	b	b	b	a	h	a	h	h	h	a	h	h	a	h	h	h	h	b	h	h	a	a	a	h	b	a	a	b	h	a	h	h	h	a
JHI-Hv50k-2016-56205	1H	518185112	G	A	b	a	h	b	h	h	b	h	h	h	h	b	b	b	a	h	a	h	h	h	a	h	h	a	h	h	h	h	b	h	h	a	a	a	h	b	a	a	b	h	a	h	h	h	a
SCRI_RS_163142	1H	518187594	A	G	b	a	h	b	h	h	b	h	h	h	h	b	b	b	a	h	a	h	h	h	a	h	h	a	h	h	h	h	b	h	h	a	a	a	h	b	a	a	b	h	a	h	h	h	a
JHI-Hv50k-2016-56209	1H	518187917	G	A	b	a	h	b	h	h	b	h	h	h	h	b	b	b	a	h	a	h	h	h	a	h	h	a	h	h	h	h	b	h	h	a	a	a	h	b	a	a	b	h	a	h	h	h	a
JHI-Hv50k-2016-56271	1H	518275989	C	T	b	a	h	b	h	h	b	h	h	h	h	b	b	b	a	h	a	h	h	h	a	h	h	a	h	h	h	h	b	h	h	a	a	a	h	b	a	a	b	h	a	h	h	h	a
SCRI_RS_187051	1H	518276864	T	G	b	a	h	b	h	h	b	h	h	h	h	b	b	b	a	h	a	h	h	h	a	h	h	a	h	h	h	h	b	h	h	a	a	a	h	b	a	a	b	h	a	h	h	h	a
JHI-Hv50k-2016-56304	1H	518278506	T	A	b	a	h	b	h	h	b	h	h	h	h	b	b	b	a	h	a	h	h	h	a	h	h	a	h	h	h	h	b	h	h	a	a	a	h	b	a	a	b	h	a	h	h	h	a
JHI-Hv50k-2016-56329	1H	518288374	G	A	b	a	h	b	h	h	b	h	h	h	h	b	b	b	a	h	a	h	h	h	a	h	h	a	h	h	h	h	b	h	h	a	a	a	h	b	a	a	b	h	a	h	h	h	a
JHI-Hv50k-2016-56414	1H	518340716	A	G	b	a	h	b	h	h	b	h	h	h	h	b	b	b	a	h	a	h	h	h	a	h	h	a	h	h	h	h	b	h	h	a	a	a	h	b	a	a	b	h	a	h	h	h	a
JHI-Hv50k-2016-56402	1H	518373961	C	A	b	a	h	b	h	h	b	h	h	h	h	b	b	b	a	h	a	h	h	h	a	h	h	a	h	h	h	h	b	h	h	a	a	a	h	b	a	a	b	h	a	h	h	h	a
SCRI_RS_206337	1H	518418390	C	T	b	a	h	b	h	h	b	h	h	h	h	b	b	b	a	h	a	h	h	h	a	h	h	a	h	h	h	h	b	h	h	a	a	a	h	b	a	a	b	h	a	h	h	h	a
JHI-Hv50k-2016-56483	1H	518424071	G	C	b	a	h	b	h	h	b	h	h	h	h	b	b	b	a	h	a	h	h	h	a	h	h	a	h	h	h	h	b	h	h	a	a	a	h	b	a	a	b	h	a	h	h	h	a
BOPA1_ConsensusGBS0554-4	1H	518424278	A	G	b	a	h	b	h	h	b	h	h	h	h	b	b	b	a	h	a	h	h	h	a	h	h	a	h	h	h	h	b	h	h	a	a	a	h	b	a	a	b	h	a	h	h	h	a
SCRI_RS_196512	1H	518619843	A	G	b	a	h	b	h	h	b	h	h	h	h	b	b	b	a	h	a	h	h	h	a	h	h	a	h	h	h	h	b	h	h	a	a	a	h	b	a	a	b	h	a	h	h	h	a
JHI-Hv50k-2016-56732	1H	518705870	T	G	b	a	h	b	a	h	b	h	h	h	h	b	b	b	a	h	a	h	h	h	a	h	h	a	h	h	h	h	b	h	h	a	a	a	h	b	a	a	b	h	a	h	h	h	a
JHI-Hv50k-2016-56723	1H	518709374	T	A	b	a	h	b	a	h	b	h	h	h	h	b	b	b	a	h	a	h	h	h	a	h	h	a	h	h	h	h	b	h	h	a	a	a	h	b	a	a	b	h	a	h	h	h	a
JHI-Hv50k-2016-56712	1H	518715792	G	A	b	a	h	b	a	h	b	h	h	h	h	b	b	b	a	h	a	h	h	h	a	h	h	a	h	h	h	h	b	h	h	a	a	a	h	b	a	a	b	h	a	h	h	h	a
JHI-Hv50k-2016-56707	1H	518718194	G	T	b	a	h	b	a	h	b	h	h	h	h	b	b	b	a	h	a	h	h	h	a	h	h	a	h	h	h	h	b	h	h	a	a	a	h	b	a	a	b	h	a	h	h	h	a
JHI-Hv50k-2016-56701	1H	518719083	C	T	b	a	h	b	a	h	b	h	h	h	h	b	b	b	a	h	a	h	h	h	a	h	h	a	h	h	h	h	b	h	h	a	a	a	h	b	a	a	b	h	a	h	h	h	a
JHI-Hv50k-2016-56697	1H	518721329	G	A	b	a	h	b	a	h	b	h	h	h	h	b	b	b	a	a	a	h	h	h	a	h	h	a	h	h	h	h	b	h	h	a	a	a	h	b	a	a	b	h	a	h	h	h	a
JHI-Hv50k-2016-56683	1H	518758328	T	C	b	a	h	b	a	h	b	h	h	h	h	b	b	b	a	a	a	h	h	h	a	h	h	a	h	h	h	h	b	h	h	a	a	a	h	b	a	a	b	h	a	h	h	h	a
JHI-Hv50k-2016-56682	1H	518758375	A	G	b	a	h	b	a	h	b	h	h	h	h	b	b	b	a	a	a	h	h	h	a	h	h	a	h	h	h	h	b	h	h	a	a	a	h	b	a	a	b	h	a	h	h	h	a
JHI-Hv50k-2016-56668	1H	518760454	G	C	b	a	h	b	a	h	b	h	h	h	h	b	b	b	a	a	a	h	h	h	a	h	h	a	h	h	h	h	b	h	h	a	a	a	h	b	a	a	b	h	a	h	h	h	a
JHI-Hv50k-2016-56660	1H	518764030	T	G	b	a	h	b	a	h	b	h	h	h	h	b	b	b	a	a	a	h	h	h	a	h	h	a	h	h	h	h	b	h	h	a	a	a	h	b	a	a	b	h	a	h	h	h	a
JHI-Hv50k-2016-56651	1H	518765601	C	T	b	a	h	b	a	h	b	h	h	h	h	b	b	b	a	a	a	h	h	h	a	h	h	a	h	h	h	h	b	h	h	a	a	a	h	b	a	a	b	h	a	h	h	h	a
JHI-Hv50k-2016-56644	1H	518767618	C	T	b	a	h	b	a	h	b	h	h	h	h	b	b	b	a	a	a	h	h	h	a	h	h	a	h	h	h	h	b	h	h	a	a	a	h	b	a	a	b	h	a	h	h	h	a
BOPA1_13095-187	1H	518883043	C	A	b	a	h	b	a	h	b	h	h	h	h	b	b	b	a	a	a	h	h	h	a	h	h	a	h	h	h	h	b	h	h	a	a	a	h	b	a	a	b	h	a	h	h	h	a
SCRI_RS_176006	1H	518933407	A	G	b	a	h	b	a	h	b	h	h	h	h	b	b	b	a	a	a	h	h	h	a	h	h	a	h	h	h	h	b	h	h	a	a	a	h	b	a	a	b	h	a	h	h	h	a
JHI-Hv50k-2016-56816	1H	518993212	A	G	b	a	h	b	a	h	b	h	h	h	h	b	b	b	a	a	a	h	h	h	a	h	h	a	h	h	h	h	b	h	h	a	a	a	h	b	a	a	b	h	a	h	h	h	a
SCRI_RS_235776	1H	519005830	A	G	b	a	h	b	a	h	b	h	h	h	h	b	b	b	a	a	a	h	h	h	a	h	h	a	h	h	h	h	b	h	h	a	a	a	h	b	a	a	b	h	a	h	h	h	a
JHI-Hv50k-2016-56823	1H	519006144	C	A	b	a	h	b	a	h	b	h	h	h	h	b	b	b	a	a	a	h	h	h	a	h	h	a	h	h	h	h	b	h	h	a	a	a	h	b	a	a	b	h	a	h	h	h	a
JHI-Hv50k-2016-56824	1H	519006416	T	G	b	a	h	b	a	h	b	h	h	h	h	b	b	b	a	a	a	h	h	h	a	h	h	a	h	h	h	h	b	h	h	a	a	a	h	b	a	a	b	h	a	h	h	h	a
JHI-Hv50k-2016-56950	1H	519525174	C	G	b	a	h	b	a	h	b	h	h	h	h	b	b	b	a	a	a	h	h	h	a	h	h	a	h	h	h	h	b	h	h	a	a	a	h	b	a	a	b	h	a	h	h	h	a
SCRI_RS_153896	1H	519525906	C	T	b	a	h	b	a	h	b	h	h	h	h	b	b	b	a	a	a	h	h	h	a	h	h	a	h	h	h	h	b	h	h	a	a	a	h	b	a	a	b	h	a	h	h	h	a
BOPA1_5316-739	1H	519611377	G	A	b	a	h	b	a	h	b	h	h	h	h	b	b	b	a	a	a	h	h	h	a	h	h	a	h	h	h	h	b	h	h	a	a	a	h	b	a	a	b	h	a	h	h	h	a
JHI-Hv50k-2016-57106	1H	519672752	T	C	b	a	h	b	a	h	b	h	h	h	h	b	b	b	a	a	a	h	h	h	a	h	h	a	h	h	h	h	b	h	h	a	a	a	h	b	a	a	b	h	a	h	h	h	a
BOPA1_4057-2114	1H	519675052	A	G	b	a	h	b	a	h	b	h	h	h	h	b	b	b	a	a	a	h	h	h	a	h	h	a	h	h	h	h	b	h	h	a	a	a	h	b	a	a	b	h	a	h	h	h	a
JHI-Hv50k-2016-57147	1H	519831235	A	G	b	a	h	b	a	h	b	h	h	h	h	b	b	b	a	a	a	h	h	h	a	h	h	a	h	h	h	h	b	h	h	a	a	a	h	b	a	a	b	h	a	h	h	h	a
JHI-Hv50k-2016-57148	1H	519831527	T	C	b	a	h	b	a	h	b	h	h	h	h	b	b	b	a	a	a	h	h	h	a	h	h	a	h	h	h	h	b	h	h	a	a	a	h	b	a	a	b	h	a	h	h	h	a
JHI-Hv50k-2016-57149	1H	519831580	A	G	b	a	h	b	a	h	b	h	h	h	h	b	b	b	a	a	a	h	h	h	a	h	h	a	h	h	h	h	b	h	h	a	a	a	h	b	a	a	b	h	a	h	h	h	a
JHI-Hv50k-2016-57153	1H	519832166	T	C	b	a	h	b	a	h	b	h	h	h	h	b	b	b	a	a	a	h	h	h	a	h	h	a	h	h	h	h	b	h	h	a	a	a	h	b	a	a	b	h	a	h	h	h	a
JHI-Hv50k-2016-57256	1H	520275243	C	A	b	a	h	b	a	h	b	h	h	h	h	b	b	b	a	a	a	h	h	h	a	h	h	a	h	h	h	h	b	h	h	a	a	a	h	b	a	a	b	h	a	h	h	h	a
JHI-Hv50k-2016-57290	1H	520540934	C	T	b	a	h	b	a	h	b	h	h	h	h	b	b	b	a	a	a	h	h	h	a	h	h	a	h	h	h	h	b	h	h	a	a	a	h	b	a	a	b	h	a	h	h	h	a
JHI-Hv50k-2016-57298	1H	520544915	C	A	b	a	h	b	a	h	b	h	h	h	h	b	b	b	a	a	a	h	h	h	a	h	h	a	h	h	h	h	b	h	h	a	a	a	h	b	a	a	b	h	a	h	h	h	a
JHI-Hv50k-2016-57299	1H	520545496	A	C	b	a	h	b	a	h	b	h	h	h	h	b	b	b	a	a	a	h	h	h	a	h	h	a	h	h	h	h	b	h	h	a	a	a	h	b	a	a	b	h	a	h	h	h	a
BOPA2_12_30231	1H	520553640	A	T	b	a	h	b	a	h	b	h	h	h	h	b	b	b	a	a	a	h	h	h	a	h	h	a	h	h	h	h	b	h	h	a	a	a	h	b	a	a	b	h	a	h	h	h	a
JHI-Hv50k-2016-57415	1H	520586475	C	G	b	a	h	b	a	h	b	h	h	h	h	b	b	b	a	a	a	h	h	h	a	h	h	a	h	h	h	h	b	h	h	a	a	a	h	b	a	a	b	h	a	h	h	h	a
JHI-Hv50k-2016-57450	1H	520619486	C	G	b	a	h	b	a	h	b	h	h	h	h	b	b	b	a	a	a	h	h	h	a	h	h	a	h	h	h	h	b	h	h	a	a	a	h	b	a	a	b	h	a	h	h	h	a
JHI-Hv50k-2016-57453	1H	520619655	C	G	b	a	h	b	a	h	b	h	h	h	h	b	b	b	a	a	a	h	h	h	a	h	h	a	h	h	h	h	b	h	h	a	a	a	h	b	a	a	b	h	a	h	h	h	a
SCRI_RS_175218	1H	520656756	G	C	b	a	h	b	a	h	b	h	h	h	h	b	b	b	a	a	a	h	h	h	a	h	h	a	h	h	h	h	b	h	h	a	a	a	h	b	a	a	h	h	a	h	h	h	a
JHI-Hv50k-2016-57475	1H	520656804	G	A	b	a	h	b	a	h	b	h	h	h	h	b	b	b	a	a	a	h	h	h	a	h	h	a	h	h	h	h	b	h	h	a	a	a	h	b	a	a	h	h	a	h	h	h	a
JHI-Hv50k-2016-57703	1H	521085670	C	T	b	a	h	b	a	h	b	h	h	h	h	b	b	b	a	a	a	h	h	h	a	h	h	a	h	h	h	h	b	h	h	a	a	a	h	b	a	a	h	h	a	h	h	h	a
JHI-Hv50k-2016-57695	1H	521086467	C	T	b	a	h	b	a	h	b	h	h	h	h	b	b	b	a	a	a	h	h	h	a	h	h	a	h	h	h	h	b	h	h	a	a	a	h	b	a	a	h	h	a	h	h	h	a
JHI-Hv50k-2016-57670	1H	521090078	T	C	b	a	h	b	a	h	b	h	h	h	h	b	b	b	a	a	a	h	h	h	a	h	h	a	h	h	h	h	b	h	h	a	a	a	h	b	a	a	h	h	a	h	h	h	a
BOPA1_4592-118	1H	521181659	G	A	b	a	h	b	a	h	b	h	h	h	h	b	b	b	a	a	a	h	h	h	a	h	h	a	h	h	h	h	b	h	h	a	a	a	h	b	a	a	h	h	a	h	h	h	a
JHI-Hv50k-2016-57868	1H	521184543	G	A	b	a	h	b	a	h	b	h	h	h	h	b	b	b	a	a	a	h	h	h	a	h	h	a	h	h	h	h	b	h	h	a	a	a	h	b	a	a	h	h	a	h	h	h	a
JHI-Hv50k-2016-57813	1H	521201776	G	C	b	a	h	b	a	h	b	h	h	h	h	b	b	b	a	a	a	h	h	h	a	h	h	a	h	h	h	h	b	h	h	a	a	a	h	b	a	a	h	h	a	h	h	h	a
BOPA2_12_20429	1H	521517298	G	C	b	a	h	b	a	h	b	h	h	h	h	b	b	b	a	a	a	h	h	h	a	h	h	a	h	h	h	h	b	h	h	a	a	a	h	b	a	a	h	h	a	h	h	h	a
JHI-Hv50k-2016-58459	1H	521518183	A	T	b	a	h	b	a	h	b	h	h	h	h	b	b	b	a	a	a	h	h	h	a	h	h	a	h	h	h	h	b	h	h	a	a	a	h	b	a	a	h	h	a	h	h	h	a
JHI-Hv50k-2016-58422	1H	521668520	C	G	b	a	h	b	a	h	b	h	h	h	h	b	b	b	a	a	a	h	h	h	a	h	h	a	h	h	h	h	b	h	h	a	a	a	h	b	a	a	h	h	a	h	h	h	a
JHI-Hv50k-2016-58420	1H	521668700	T	C	b	a	h	b	a	h	b	h	h	h	h	b	b	b	a	a	a	h	h	h	a	h	h	a	h	h	h	h	b	h	h	a	a	a	h	b	a	a	h	h	a	h	h	h	a
BOPA2_12_31081	1H	521670410	G	A	b	a	h	b	a	h	b	h	h	h	h	b	b	b	a	a	a	h	h	h	a	h	h	a	h	h	h	h	b	h	h	a	a	a	h	b	a	a	h	h	a	h	h	h	a
JHI-Hv50k-2016-58359	1H	521679621	T	G	b	a	h	b	a	h	b	h	h	h	h	b	b	b	a	a	a	h	h	h	a	h	h	a	h	h	h	h	b	h	h	a	a	a	h	b	a	a	h	h	a	h	h	h	a
JHI-Hv50k-2016-58337	1H	521683186	C	T	b	a	h	b	a	h	b	h	h	h	h	b	b	b	a	a	a	h	h	h	a	h	h	a	h	h	h	h	b	h	h	a	a	a	h	b	a	a	h	h	a	h	h	h	a
JHI-Hv50k-2016-58068	1H	521824134	T	A	b	a	h	b	a	h	b	h	h	h	h	b	b	b	a	a	a	h	h	h	a	h	h	a	h	h	h	h	b	h	h	a	a	a	h	b	a	a	h	h	a	h	h	h	a
JHI-Hv50k-2016-58119	1H	521833888	T	C	b	a	h	b	a	h	b	h	h	h	h	b	b	b	a	a	a	h	h	h	a	h	h	a	h	h	h	h	b	h	h	a	a	a	h	b	a	a	h	h	a	h	h	h	a
SCRI_RS_199945	1H	521915794	T	C	b	a	h	b	a	h	b	h	h	h	h	b	b	b	a	a	a	h	h	h	a	h	h	a	h	h	h	h	b	h	h	a	a	a	h	b	a	a	h	h	a	h	h	h	a
BOPA1_3263-2865	1H	521922805	G	A	b	a	h	b	a	h	b	h	h	h	h	b	b	b	a	a	a	h	h	h	a	h	h	a	h	h	h	h	b	h	h	a	a	a	h	b	a	a	h	h	a	h	h	h	a
JHI-Hv50k-2016-59270	2H	121399	T	C	a	a	a	h	b	h	b	b	a	h	a	h	b	h	h	h	h	h	h	a	b	b	a	a	h	h	b	h	b	b	b	h	a	h	b	h	h	a	h	a	b	h	a	a	h
JHI-Hv50k-2016-59214	2H	127354	G	C	a	a	a	h	b	h	b	b	a	h	a	h	b	h	h	h	h	h	h	a	b	b	a	a	h	h	b	h	b	b	b	h	a	h	b	h	h	a	h	a	b	h	a	a	h
JHI-Hv50k-2016-58951	2H	340543	C	A	a	a	a	h	b	h	b	b	a	h	a	h	b	h	h	h	h	h	h	a	b	b	a	a	h	h	b	h	b	b	b	h	a	h	b	h	h	a	h	a	b	h	a	a	h
JHI-Hv50k-2016-59032	2H	352927	C	T	a	a	a	h	b	h	b	b	a	h	a	h	b	h	h	h	h	h	h	a	b	b	a	a	h	h	b	h	b	b	b	h	a	h	b	h	h	a	h	a	b	h	a	a	h
JHI-Hv50k-2016-58666	2H	622306	T	G	a	a	a	h	b	h	b	b	a	h	a	h	b	h	h	h	h	h	h	a	b	b	a	a	h	h	b	h	b	b	b	h	a	h	b	h	h	a	h	a	b	h	a	a	h
JHI-Hv50k-2016-58659	2H	622899	T	A	a	a	a	h	b	h	b	b	a	h	a	h	b	h	h	h	h	h	h	a	b	b	a	a	h	h	b	h	b	b	b	h	a	h	b	h	h	a	h	a	b	h	a	a	h
JHI-Hv50k-2016-58561	2H	752196	A	G	a	a	a	h	b	h	b	b	a	h	a	h	b	h	h	h	h	h	h	a	b	b	a	a	h	h	b	h	b	b	b	h	a	h	b	h	h	a	h	a	b	h	a	a	h
JHI-Hv50k-2016-58597	2H	804902	A	G	a	a	a	h	b	h	b	b	a	h	a	h	b	h	h	h	h	h	h	a	b	b	a	a	h	h	b	h	b	b	b	h	a	h	b	h	h	a	h	a	b	h	a	a	h
SCRI_RS_225720	2H	877701	C	T	a	a	a	h	b	h	b	b	a	h	a	h	b	h	h	h	h	h	h	a	b	b	a	a	h	h	b	h	b	b	b	h	a	h	b	h	h	a	h	a	b	h	a	a	h
SCRI_RS_219333	2H	879265	A	G	a	a	a	h	b	h	b	b	a	h	a	h	b	h	h	h	h	h	h	a	b	b	a	a	h	h	b	h	b	b	b	h	a	h	b	h	h	a	h	a	b	h	a	a	h
SCRI_RS_187638	2H	884181	T	C	a	a	a	h	b	h	b	b	a	h	a	h	b	h	h	h	h	h	h	a	b	b	a	a	h	h	b	h	b	b	b	h	a	h	b	h	h	a	h	a	b	h	a	a	h
JHI-Hv50k-2016-58540	2H	884651	G	C	a	a	a	h	b	h	b	b	a	h	a	h	b	h	h	h	h	h	h	a	b	b	a	a	h	h	b	h	b	b	b	h	a	h	b	h	h	a	h	a	b	h	a	a	h
JHI-Hv50k-2016-58538	2H	884927	T	G	a	a	a	h	b	h	b	b	a	h	a	h	b	h	h	h	h	h	h	a	b	b	a	a	h	h	b	h	b	b	b	h	a	h	b	h	h	a	h	a	b	h	a	a	h
JHI-Hv50k-2016-58537	2H	885037	C	T	a	a	a	h	b	h	b	b	a	h	a	h	b	h	h	h	h	h	h	a	b	b	a	a	h	h	b	h	b	b	b	h	a	h	b	h	h	a	h	a	b	h	a	a	h
JHI-Hv50k-2016-58521	2H	887859	G	A	a	a	a	h	b	h	b	b	a	h	a	h	b	h	h	h	h	h	h	a	b	b	a	a	h	h	b	h	b	b	b	h	a	h	b	h	h	a	h	a	b	h	a	a	h
SCRI_RS_166806	2H	889010	A	G	a	a	a	h	b	h	b	b	a	h	a	h	b	h	h	h	h	h	h	a	b	b	a	a	h	h	b	h	b	b	b	h	a	h	b	h	h	a	h	a	b	h	a	a	h
JHI-Hv50k-2016-59332	2H	1026040	A	G	a	a	a	h	b	h	b	b	a	h	a	h	b	h	h	h	h	h	h	a	b	b	a	a	h	h	b	h	b	b	b	h	a	h	b	h	h	a	h	a	b	h	a	a	h
JHI-Hv50k-2016-59367	2H	1027122	G	T	a	a	a	h	b	h	b	b	a	h	a	h	b	h	h	h	h	h	h	a	b	b	a	a	h	h	b	h	b	b	b	h	a	h	b	h	h	a	h	a	b	h	a	a	h
JHI-Hv50k-2016-60854	2H	1893975	A	G	a	a	a	h	b	h	b	b	a	h	a	h	b	h	h	h	h	h	h	a	b	b	a	a	h	h	b	h	b	b	b	h	a	h	b	h	h	a	h	a	b	h	a	h	h
JHI-Hv50k-2016-60688	2H	1940465	G	C	a	a	a	h	b	h	b	b	a	h	a	h	b	h	h	h	h	h	h	a	b	b	a	a	h	h	b	h	b	b	b	h	a	h	b	h	h	a	h	a	b	h	a	h	h
JHI-Hv50k-2016-60689	2H	1940497	T	C	a	a	a	h	b	h	b	b	a	h	a	h	b	h	h	h	h	h	h	a	b	b	a	a	h	h	b	h	b	b	b	h	a	h	b	h	h	a	h	a	b	h	a	h	h
JHI-Hv50k-2016-60695	2H	1941705	C	A	a	a	a	h	b	h	b	b	a	h	a	h	b	h	h	h	h	h	h	a	b	b	a	a	h	h	b	h	b	b	b	h	a	h	b	h	h	a	h	a	b	h	a	h	h
JHI-Hv50k-2016-60699	2H	1941998	T	C	a	a	a	h	b	h	b	b	a	h	a	h	b	h	h	h	h	h	h	a	b	b	a	a	h	h	b	h	b	b	b	h	a	h	b	h	h	a	h	a	b	h	a	h	h
JHI-Hv50k-2016-60701	2H	1942392	A	G	a	a	a	h	b	h	b	b	a	h	a	h	b	h	h	h	h	h	h	a	b	b	a	a	h	h	b	h	b	b	b	h	a	h	b	h	h	a	h	a	b	h	a	h	h
JHI-Hv50k-2016-60733	2H	1997404	G	T	a	a	a	h	b	h	b	b	a	h	a	h	b	h	h	h	h	h	h	a	b	b	a	a	h	h	b	h	b	b	b	h	a	h	b	h	h	a	h	a	b	h	a	h	h
BOPA1_2582-767	2H	1998243	A	G	a	a	a	h	b	h	b	b	a	h	a	h	b	h	h	h	h	h	h	a	b	b	a	a	h	h	b	h	b	b	b	h	a	h	b	h	h	a	h	a	b	h	a	h	h
JHI-Hv50k-2016-60798	2H	2016772	C	G	a	a	a	h	b	h	b	b	a	h	a	h	b	h	h	h	h	h	h	a	b	b	a	a	h	h	b	h	b	b	b	h	a	h	b	h	h	a	h	a	b	h	a	h	h
JHI-Hv50k-2016-60637	2H	2093272	T	C	a	a	a	h	b	h	b	b	a	h	a	h	b	h	h	h	h	h	h	a	b	b	a	a	h	h	b	h	b	b	b	h	a	h	b	h	h	a	h	a	b	h	a	a	h
JHI-Hv50k-2016-60641	2H	2094218	C	A	a	a	a	h	b	h	b	b	a	h	a	h	b	h	h	h	h	h	h	a	b	b	a	a	h	h	b	h	b	b	b	h	a	h	b	h	h	a	h	a	b	h	a	a	h
JHI-Hv50k-2016-60643	2H	2094618	A	G	a	a	a	h	b	h	b	b	a	h	a	h	b	h	h	h	h	h	h	a	b	b	a	a	h	h	b	h	b	b	b	h	a	h	b	h	h	a	h	a	b	h	a	a	h
JHI-Hv50k-2016-60644	2H	2094805	T	G	a	a	a	h	b	h	b	b	a	h	a	h	b	h	h	h	h	h	h	a	b	b	a	a	h	h	b	h	b	b	b	h	a	h	b	h	h	a	h	a	b	h	a	a	h
SCRI_RS_173486	2H	2095776	C	T	a	a	a	h	b	h	b	b	a	h	a	h	b	h	h	h	h	h	h	a	b	b	a	a	h	h	b	h	b	b	b	h	a	h	b	h	h	a	h	a	b	h	a	a	h
JHI-Hv50k-2016-60274	2H	2249683	T	C	a	a	a	h	b	h	b	b	a	h	a	h	b	h	h	h	h	h	h	a	b	b	a	a	h	h	b	h	b	b	b	h	a	h	b	h	h	a	h	a	b	h	a	a	h
JHI-Hv50k-2016-60286	2H	2251572	C	T	a	a	a	h	b	h	b	b	a	h	a	h	b	h	h	h	h	h	h	a	b	b	a	a	h	h	b	h	b	b	b	h	a	h	b	h	h	a	h	a	b	h	a	a	h
JHI-Hv50k-2016-60296	2H	2252602	A	G	a	a	a	h	b	h	b	b	a	h	a	h	b	h	h	h	h	h	h	a	b	b	a	a	h	h	b	h	b	b	b	h	a	h	b	h	h	a	h	a	b	h	a	a	h
JHI-Hv50k-2016-60329	2H	2265613	G	C	a	a	a	h	b	h	b	b	a	h	a	h	b	h	h	h	h	h	h	a	b	b	a	a	h	h	b	h	b	b	b	h	a	h	b	h	h	a	h	a	b	h	a	a	h
JHI-Hv50k-2016-60334	2H	2266083	C	T	a	a	a	h	b	h	b	b	a	h	a	h	b	h	h	h	h	h	h	a	b	b	a	a	h	h	b	h	b	b	b	h	a	h	b	h	h	a	h	a	b	h	a	a	h
JHI-Hv50k-2016-60387	2H	2270205	T	C	a	a	a	h	b	h	b	b	a	h	a	h	b	h	h	h	h	h	h	a	b	b	a	a	h	h	b	h	b	b	b	h	a	h	b	h	h	a	h	a	b	h	a	a	h
JHI-Hv50k-2016-60468	2H	2329080	C	T	a	a	a	h	b	h	b	b	a	h	a	h	b	h	h	h	h	h	h	a	b	b	a	a	h	h	b	h	b	b	b	h	a	h	b	h	h	a	h	a	b	h	a	a	h
JHI-Hv50k-2016-60259	2H	2336376	C	T	a	a	a	h	b	h	b	b	a	h	a	h	b	h	h	h	h	h	h	a	b	b	a	a	h	h	b	h	b	b	b	h	a	h	b	h	h	a	h	a	b	h	a	a	h
JHI-Hv50k-2016-60258	2H	2336525	A	G	a	a	a	h	b	h	b	b	a	h	a	h	b	h	h	h	h	h	h	a	b	b	a	a	h	h	b	h	b	b	b	h	a	h	b	h	h	a	h	a	b	h	a	a	h
JHI-Hv50k-2016-60256	2H	2336555	G	A	a	a	a	h	b	h	b	b	a	h	a	h	b	h	h	h	h	h	h	a	b	b	a	a	h	h	b	h	b	b	b	h	a	h	b	h	h	a	h	a	b	h	a	a	h
JHI-Hv50k-2016-60255	2H	2336661	C	T	a	a	a	h	b	h	b	b	a	h	a	h	b	h	h	h	h	h	h	a	b	b	a	a	h	h	b	h	b	b	b	h	a	h	b	h	h	a	h	a	b	h	a	a	h
JHI-Hv50k-2016-60245	2H	2338319	G	A	a	a	a	h	b	h	b	b	a	h	a	h	b	h	h	h	h	h	h	a	b	b	a	a	h	h	b	h	b	b	b	h	a	h	b	h	h	a	h	a	b	h	a	a	h
JHI-Hv50k-2016-60178	2H	2353025	T	G	a	a	a	h	b	h	b	b	a	h	a	h	b	h	h	h	h	h	h	a	b	b	a	a	h	h	b	h	b	b	b	h	a	h	b	h	h	a	h	a	b	h	a	a	h
JHI-Hv50k-2016-60164	2H	2353948	G	T	a	a	a	h	b	h	b	b	a	h	a	h	b	h	h	h	h	h	h	a	b	b	a	a	h	h	b	h	b	b	b	h	a	h	b	h	h	a	h	a	b	h	a	a	h
SCRI_RS_148734	2H	2709905	T	G	a	a	a	h	b	h	b	b	a	h	a	h	b	h	h	h	h	h	h	a	b	b	a	a	h	h	b	h	b	b	b	h	a	h	b	h	h	a	h	a	b	h	a	h	h
JHI-Hv50k-2016-60873	2H	2711028	A	G	a	a	a	h	b	h	b	b	a	h	a	h	b	h	h	h	h	h	h	a	b	b	a	a	h	h	b	h	b	b	b	h	a	h	b	h	h	a	h	a	b	h	a	h	h
JHI-Hv50k-2016-61178	2H	3017709	T	C	a	a	a	h	b	h	b	b	a	h	a	h	b	h	h	h	h	h	h	a	b	b	a	a	h	h	b	h	b	b	b	h	a	h	b	h	h	a	h	a	b	h	a	h	h
SCRI_RS_211923	2H	3235233	C	T	a	a	a	h	b	h	b	b	a	h	a	h	b	h	h	h	h	h	h	a	b	b	a	a	h	h	b	h	b	b	b	h	a	h	b	h	h	a	h	a	b	h	a	h	h
JHI-Hv50k-2016-61515	2H	3335529	G	T	a	a	a	h	b	h	b	b	a	h	a	h	b	h	h	h	h	h	h	a	b	b	a	a	h	h	b	h	b	b	b	h	a	h	b	h	h	a	h	a	b	h	a	h	h
SCRI_RS_186847	2H	3343694	C	G	a	a	a	h	b	h	b	b	a	h	a	h	b	h	h	h	h	h	h	a	b	b	a	a	h	h	b	h	b	b	b	h	a	h	b	h	h	a	h	a	b	h	a	h	h
JHI-Hv50k-2016-61614	2H	3495986	A	G	a	a	a	h	b	h	b	b	a	h	a	h	b	h	h	h	h	h	h	a	b	b	a	a	h	h	b	h	b	b	b	h	a	h	b	h	h	a	h	a	b	h	a	h	h
JHI-Hv50k-2016-62049	2H	5045130	T	C	a	a	a	h	b	h	b	b	a	h	a	h	b	h	h	h	h	h	h	a	b	b	a	a	h	h	b	h	b	b	b	h	a	h	b	h	h	a	h	a	b	h	a	h	h
JHI-Hv50k-2016-62050	2H	5045244	G	A	a	a	a	h	b	h	b	b	a	h	a	h	b	h	h	h	h	h	h	a	b	b	a	a	h	h	b	h	b	b	b	h	a	h	b	h	h	a	h	a	b	h	a	h	h
JHI-Hv50k-2016-62139	2H	5080816	C	T	a	a	a	h	b	h	b	b	a	h	a	h	b	h	h	h	h	h	h	a	b	b	a	a	h	h	b	h	b	b	b	h	a	h	b	h	h	a	h	a	b	h	a	h	h
JHI-Hv50k-2016-62142	2H	5081343	C	T	a	a	a	h	b	h	b	b	a	h	a	h	b	h	h	h	h	h	h	a	b	b	a	a	h	h	b	h	b	b	b	h	a	h	b	h	h	a	h	a	b	h	a	h	h
JHI-Hv50k-2016-62144	2H	5081688	C	T	a	a	a	h	b	h	b	b	a	h	a	h	b	h	h	h	h	h	h	a	b	b	a	a	h	h	b	h	b	b	b	h	a	h	b	h	h	a	h	a	b	h	a	h	h
JHI-Hv50k-2016-62154	2H	5082171	A	G	a	a	a	h	b	h	b	b	a	h	a	h	b	h	h	h	h	h	h	a	b	b	a	a	h	h	b	h	b	b	b	h	a	h	b	h	h	a	h	a	b	h	a	h	h
JHI-Hv50k-2016-62221	2H	5104726	G	C	a	a	a	h	b	h	b	b	a	h	a	h	b	h	h	h	h	h	h	a	b	b	a	a	h	h	b	h	b	b	b	h	a	h	b	h	h	a	h	a	b	h	a	h	h
JHI-Hv50k-2016-62324	2H	5287447	T	C	a	a	a	h	b	h	b	b	a	h	a	h	b	h	h	h	h	h	h	a	b	b	a	a	h	h	b	h	b	b	b	h	a	h	b	h	h	a	h	a	b	h	a	h	h
SCRI_RS_184395	2H	5287626	A	G	a	a	a	h	b	h	b	b	a	h	a	h	b	h	h	h	h	h	h	a	b	b	a	a	h	h	b	h	b	b	b	h	a	h	b	h	h	a	h	a	b	h	a	h	h
JHI-Hv50k-2016-62318	2H	5287827	T	C	a	a	a	h	b	h	b	b	a	h	a	h	b	h	h	h	h	h	h	a	b	b	a	a	h	h	b	h	b	b	b	h	a	h	b	h	h	a	h	a	b	h	a	h	h
JHI-Hv50k-2016-62306	2H	5289083	T	G	a	a	a	h	b	h	b	b	a	h	a	h	b	h	h	h	h	h	h	a	b	b	a	a	h	h	b	h	b	b	b	h	a	h	b	h	h	a	h	a	b	h	a	h	h
JHI-Hv50k-2016-62455	2H	5535267	G	T	a	a	a	h	b	a	b	b	a	h	a	h	b	h	h	h	h	h	h	a	b	b	a	a	b	h	b	h	b	b	b	h	a	h	b	h	h	a	h	a	b	h	a	h	h
JHI-Hv50k-2016-62596	2H	5690977	G	A	a	a	a	h	b	a	b	b	a	h	a	h	b	h	h	h	h	h	h	a	b	b	a	h	b	h	b	h	b	b	b	h	a	h	b	h	h	a	h	a	b	h	a	h	h
JHI-Hv50k-2016-62567	2H	5780190	G	A	a	a	a	h	b	a	b	b	a	h	a	h	b	h	h	h	h	h	h	a	b	b	a	h	b	h	b	h	b	b	b	h	a	h	b	h	h	a	h	a	b	h	a	h	h
JHI-Hv50k-2016-62542	2H	5784276	A	G	a	a	a	h	b	a	b	b	a	h	a	h	b	h	h	h	h	h	h	a	b	b	a	h	b	h	b	h	b	b	b	h	a	h	b	h	h	a	h	a	b	h	a	h	h
SCRI_RS_227507	2H	5935247	G	A	a	a	a	h	b	a	b	b	a	h	a	h	b	h	h	h	h	h	h	a	b	b	a	h	b	h	b	h	b	b	b	h	a	h	b	h	h	a	h	a	b	h	a	h	h
JHI-Hv50k-2016-62697	2H	5940725	A	G	a	a	a	h	b	a	b	b	a	h	a	h	b	h	h	h	h	h	h	a	b	b	a	h	b	h	b	h	b	b	b	h	a	h	b	h	h	a	h	a	b	h	a	h	h
JHI-Hv50k-2016-62694	2H	5940782	C	T	a	a	a	h	b	a	b	b	a	h	a	h	b	h	h	h	h	h	h	a	b	b	a	h	b	h	b	h	b	b	b	h	a	h	b	h	h	a	h	a	b	h	a	h	h
JHI-Hv50k-2016-62679	2H	5944293	G	T	a	a	a	h	b	a	b	b	a	h	a	h	b	h	h	h	h	h	h	a	b	b	a	h	b	h	b	h	b	b	b	h	a	h	b	h	h	a	h	a	b	h	a	h	h
JHI-Hv50k-2016-62678	2H	5944654	C	T	a	a	a	h	b	a	b	b	a	h	a	h	b	h	h	h	h	h	h	a	b	b	a	h	b	h	b	h	b	b	b	h	a	h	b	h	h	a	h	a	b	h	a	h	h
JHI-Hv50k-2016-62667	2H	5946861	A	G	a	a	a	h	b	a	b	b	a	h	a	h	b	h	h	h	h	h	h	a	b	b	a	h	b	h	b	h	b	b	b	h	a	h	b	h	h	a	h	a	b	h	a	h	h
JHI-Hv50k-2016-62805	2H	6048775	A	G	a	a	a	h	b	a	b	b	a	h	a	h	b	h	h	h	h	h	h	a	b	b	a	h	b	h	b	h	b	b	b	h	a	h	b	h	h	a	h	a	b	h	a	h	h
SCRI_RS_224245	2H	6049777	T	G	a	a	a	h	b	a	b	b	a	h	a	h	b	h	h	h	h	h	h	a	b	b	a	h	b	h	b	h	b	b	b	h	a	h	b	h	h	a	h	a	b	h	a	h	h
JHI-Hv50k-2016-62785	2H	6050180	G	C	a	a	a	h	b	a	b	b	a	h	a	h	b	h	h	h	h	h	h	a	b	b	a	h	b	h	b	h	b	b	b	h	a	h	b	h	h	a	h	a	b	h	a	h	h
JHI-Hv50k-2016-62776	2H	6050614	G	T	a	a	a	h	b	a	b	b	a	h	a	h	b	h	h	h	h	h	h	a	b	b	a	h	b	h	b	h	b	b	b	h	a	h	b	h	h	a	h	a	b	h	a	h	h
SCRI_RS_156845	2H	6050918	T	C	a	a	a	h	b	a	b	b	a	h	a	h	b	h	h	h	h	h	h	a	b	b	a	h	b	h	b	h	b	b	b	h	a	h	b	h	h	a	h	a	b	h	a	h	h
JHI-Hv50k-2016-62835	2H	6082472	C	T	a	a	a	h	b	a	b	b	a	h	a	h	b	h	h	h	h	h	h	a	b	b	a	h	b	h	b	h	b	b	b	h	a	h	b	h	h	a	h	a	b	h	a	h	h
JHI-Hv50k-2016-62852	2H	6083131	A	C	a	a	a	h	b	a	b	b	a	h	a	h	b	h	h	h	h	h	h	a	b	b	a	h	b	h	b	h	b	b	b	h	a	h	b	h	h	a	h	a	b	h	a	h	h
JHI-Hv50k-2016-63046	2H	7201498	T	C	a	a	a	h	b	a	b	b	a	h	a	h	b	h	h	h	h	h	h	a	b	b	a	h	b	h	b	h	b	b	b	h	a	h	b	h	h	a	h	a	b	h	a	h	h
JHI-Hv50k-2016-63101	2H	7522672	C	G	a	a	a	h	b	a	b	b	a	h	a	h	b	h	h	h	h	h	h	a	b	b	a	h	b	h	b	h	b	b	b	h	a	h	b	h	h	a	h	a	b	h	a	h	h
JHI-Hv50k-2016-63210	2H	7660370	T	C	a	a	a	h	b	a	b	b	a	h	a	h	b	h	h	h	h	h	h	a	b	b	a	h	b	h	b	h	b	b	b	h	a	h	b	h	h	a	h	a	b	h	a	h	h
JHI-Hv50k-2016-63218	2H	7661414	G	C	a	a	a	h	b	a	b	b	a	h	a	h	b	h	a	h	h	h	h	a	b	b	a	h	b	h	b	h	b	b	b	h	a	h	b	h	a	a	a	a	b	h	a	h	h
JHI-Hv50k-2016-63369	2H	7795645	C	G	a	a	a	h	b	a	b	b	a	h	a	h	b	h	h	h	h	h	h	a	b	b	a	h	b	h	b	h	b	b	b	h	a	h	b	h	h	a	h	a	b	h	a	h	h
JHI-Hv50k-2016-63334	2H	7835629	T	A	a	a	a	h	b	a	b	b	a	h	a	h	b	h	h	h	h	h	h	a	b	b	a	h	b	h	b	h	b	b	b	h	a	h	b	h	h	a	h	a	b	h	a	h	h
JHI-Hv50k-2016-63322	2H	7837446	A	G	a	a	a	h	b	a	b	b	a	h	a	h	b	h	h	h	h	h	h	a	b	b	a	h	b	h	b	h	b	b	b	h	a	h	b	h	h	a	h	a	b	h	a	h	h
JHI-Hv50k-2016-63311	2H	7845678	C	G	a	a	a	h	b	a	b	b	a	h	a	h	b	h	h	h	h	h	h	a	b	b	a	h	b	h	b	h	b	b	b	h	a	h	b	h	h	a	h	a	b	h	a	h	h
JHI-Hv50k-2016-63438	2H	7939027	A	T	a	a	a	h	b	a	b	b	a	h	a	h	b	h	h	h	h	h	h	a	b	b	a	h	b	h	b	h	b	b	b	h	a	h	b	h	h	a	h	a	b	h	a	h	h
SCRI_RS_238263	2H	7944144	C	T	a	a	a	h	b	a	b	b	a	h	a	h	b	h	h	h	h	h	h	a	b	b	a	h	b	h	b	h	b	b	b	h	a	h	b	h	h	a	h	a	b	h	a	h	h
SCRI_RS_168604	2H	7957320	G	A	a	a	a	h	b	a	b	b	a	h	a	h	b	h	h	h	h	h	h	a	b	b	a	h	b	h	b	h	b	b	b	h	a	h	b	h	h	a	h	a	b	h	a	h	h
SCRI_RS_182947	2H	8185044	T	C	a	a	a	h	b	a	b	b	a	h	a	h	h	h	h	h	h	h	h	a	b	b	a	h	b	h	b	h	b	b	h	h	a	h	b	h	h	a	h	a	b	h	a	h	b
JHI-Hv50k-2016-63863	2H	8278603	A	G	a	a	a	h	b	a	b	b	a	h	a	h	h	h	h	h	h	h	h	a	b	b	a	h	b	h	b	h	b	b	h	h	a	h	b	h	h	a	h	a	b	h	a	h	b
JHI-Hv50k-2016-63866	2H	8278974	G	C	a	a	a	h	b	a	b	b	a	h	a	h	h	h	h	h	h	h	h	a	b	b	a	h	b	h	b	h	b	b	h	h	a	h	b	h	h	a	h	a	b	h	a	h	b
JHI-Hv50k-2016-63868	2H	8279138	G	A	a	a	a	h	b	a	b	b	a	h	a	h	h	h	h	h	h	h	h	a	b	b	a	h	b	h	b	h	b	b	h	h	a	h	b	h	h	a	h	a	b	h	a	h	b
JHI-Hv50k-2016-63893	2H	8304060	T	G	a	a	a	h	b	a	b	b	a	h	a	h	h	h	h	h	h	h	h	a	b	b	a	h	b	h	b	h	b	b	h	h	a	h	b	h	h	a	h	a	b	h	a	h	b
JHI-Hv50k-2016-63896	2H	8304198	T	C	a	a	a	h	b	a	b	b	a	h	a	h	h	h	h	h	h	h	h	a	b	b	a	h	b	h	b	h	b	b	h	h	a	h	b	h	h	a	h	a	b	h	a	h	b
JHI-Hv50k-2016-63977	2H	8479917	C	A	a	a	a	h	b	a	b	b	a	h	a	h	h	h	h	h	h	h	h	a	b	b	a	h	b	h	b	h	b	b	h	h	a	h	b	h	h	a	h	a	b	h	a	h	b
JHI-Hv50k-2016-63979	2H	8480350	G	T	a	a	a	h	b	a	b	b	a	h	a	h	h	h	h	h	h	h	h	a	b	b	a	h	b	h	b	h	b	b	h	h	a	h	b	h	h	a	h	a	b	h	a	h	b
JHI-Hv50k-2016-64055	2H	8666152	G	A	a	a	a	h	b	a	b	b	a	h	a	h	h	h	h	h	h	h	h	a	b	b	a	h	b	h	b	h	b	b	h	h	a	h	b	h	h	a	h	a	b	h	a	h	b
JHI-Hv50k-2016-64071	2H	8679891	T	C	a	a	a	h	b	a	b	b	a	h	a	h	h	h	h	h	h	h	h	a	b	b	a	h	b	h	b	h	b	b	h	h	a	h	b	h	h	a	h	a	b	h	a	h	b
SCRI_RS_187012	2H	8687006	A	C	a	a	a	h	b	a	b	b	a	h	a	h	h	h	h	h	h	h	h	a	b	b	a	h	b	h	b	h	b	b	h	h	a	h	b	h	h	a	h	a	b	h	a	h	b
JHI-Hv50k-2016-64086	2H	8690014	C	T	a	a	a	h	b	a	b	b	a	h	a	h	h	h	h	h	h	h	h	a	b	b	a	h	b	h	b	h	b	b	h	h	a	h	b	h	h	a	h	a	b	h	a	h	b
SCRI_RS_169758	2H	8691584	A	T	a	a	a	h	b	a	b	b	a	h	a	h	h	h	h	h	h	h	h	a	b	b	a	h	b	h	b	h	b	b	h	h	a	h	b	h	h	a	h	a	b	h	a	h	b
JHI-Hv50k-2016-64091	2H	8691834	T	C	a	a	a	h	b	a	b	b	a	h	a	h	h	h	h	h	h	h	h	a	b	b	a	h	b	h	b	h	b	b	h	h	a	h	b	h	h	a	h	a	b	h	a	h	b
JHI-Hv50k-2016-64129	2H	9007257	T	C	a	a	a	h	b	a	b	b	a	h	a	h	h	h	h	h	h	h	h	a	b	b	a	h	b	h	b	h	b	b	h	h	a	h	b	h	h	a	h	a	b	h	a	h	b
JHI-Hv50k-2016-64149	2H	9065681	T	C	a	a	a	h	b	a	b	b	a	h	a	h	h	h	h	h	h	h	h	a	b	b	a	h	b	h	b	h	b	b	h	h	a	h	b	h	h	a	h	a	b	h	a	h	b
JHI-Hv50k-2016-64146	2H	9068651	C	G	a	a	a	h	b	a	b	b	a	h	a	h	h	h	h	h	h	h	h	a	b	b	a	h	b	h	b	h	b	b	h	h	a	h	b	h	h	a	h	a	b	h	a	h	b
JHI-Hv50k-2016-64179	2H	9360978	T	C	a	a	a	h	b	a	b	b	a	h	a	h	h	h	h	h	h	h	h	a	b	b	a	h	b	h	b	h	b	b	h	h	a	h	b	h	h	a	h	a	b	h	a	h	b
JHI-Hv50k-2016-64200	2H	9362568	G	C	a	a	a	h	b	a	b	b	a	h	a	h	h	h	h	h	h	h	h	a	b	b	a	h	b	h	b	h	b	b	h	h	a	h	b	h	h	a	h	a	b	h	a	h	b
JHI-Hv50k-2016-64235	2H	9372939	T	G	a	a	a	h	b	a	b	b	a	h	a	h	h	h	h	h	h	h	h	a	b	b	a	h	b	h	b	h	b	b	h	h	a	h	b	h	h	a	h	a	b	h	a	h	b
SCRI_RS_88391	2H	9379811	C	T	a	a	a	h	b	a	b	b	a	h	a	h	h	h	h	h	h	h	h	a	b	b	a	h	b	h	b	h	b	b	h	h	a	h	b	h	h	a	h	a	b	h	a	h	b
JHI-Hv50k-2016-64255	2H	9379908	C	T	a	a	a	h	b	a	b	b	a	h	a	h	h	h	h	h	h	h	h	a	b	b	a	h	b	h	b	h	b	b	h	h	a	h	b	h	h	a	h	a	b	h	a	h	b
JHI-Hv50k-2016-64723	2H	9741094	A	C	a	a	a	h	b	a	b	b	h	h	h	h	h	h	h	h	h	h	h	a	h	b	a	h	b	h	b	h	b	b	h	h	a	h	b	h	h	a	h	a	b	h	a	h	h
JHI-Hv50k-2016-64722	2H	9741123	A	G	a	a	a	h	b	a	b	b	h	h	h	h	h	h	h	h	h	h	h	a	h	b	a	h	b	h	b	h	b	b	h	h	a	h	b	h	h	a	h	a	b	h	a	h	h
JHI-Hv50k-2016-64721	2H	9741175	C	G	a	a	a	h	b	a	b	b	h	h	h	h	h	h	h	h	h	h	h	a	h	b	a	h	b	h	b	h	b	b	h	h	a	h	b	h	h	a	h	a	b	h	a	h	h
JHI-Hv50k-2016-64720	2H	9741240	T	C	a	a	a	h	b	a	b	b	h	h	h	h	h	h	h	h	h	h	h	a	h	b	a	h	b	h	b	h	b	b	h	h	a	h	b	h	h	a	h	a	b	h	a	h	h
JHI-Hv50k-2016-64719	2H	9741391	A	G	a	a	a	h	b	a	b	b	h	h	h	h	h	h	h	h	h	h	h	a	h	b	a	h	b	h	b	h	b	b	h	h	a	h	b	h	h	a	h	a	b	h	a	h	h
JHI-Hv50k-2016-64706	2H	9742021	G	C	a	a	a	h	b	a	b	b	h	h	h	h	h	h	h	h	h	h	h	a	h	b	a	h	b	h	b	h	b	b	h	h	a	h	b	h	h	a	h	a	b	h	a	h	h
JHI-Hv50k-2016-64808	2H	9908157	A	G	a	a	a	h	b	a	b	b	h	h	h	h	h	h	h	h	h	h	h	a	h	b	a	h	b	h	b	h	b	b	h	h	a	h	b	h	h	a	h	a	b	h	a	h	h
BOPA2_12_10592	2H	9909188	G	A	a	a	a	h	b	a	b	b	h	h	h	h	h	h	h	h	h	h	h	a	h	b	a	h	b	h	b	h	b	b	h	h	a	h	b	h	h	a	h	a	b	h	a	h	h
JHI-Hv50k-2016-64789	2H	9909755	A	T	a	a	a	h	b	a	b	b	h	h	h	h	h	h	h	h	h	h	h	a	h	b	a	h	b	h	b	h	b	b	h	h	a	h	b	h	h	a	h	a	b	h	a	h	h
JHI-Hv50k-2016-64844	2H	9925718	C	A	a	a	a	h	b	a	b	b	h	h	h	h	h	h	h	h	h	h	h	a	h	b	a	h	b	h	b	h	b	b	h	h	a	h	b	h	h	a	h	a	b	h	a	h	h
SCRI_RS_167465	2H	10064733	T	C	a	a	a	h	b	a	b	b	h	h	h	h	h	h	h	h	h	h	h	a	h	b	a	h	b	h	b	h	b	b	h	h	a	h	b	h	h	a	h	a	b	h	a	h	h
JHI-Hv50k-2016-65027	2H	10183144	A	G	a	a	a	h	b	a	b	b	h	h	h	h	h	h	h	h	h	h	h	a	h	b	a	h	b	h	b	h	b	b	h	h	a	h	b	h	h	a	h	a	b	h	a	h	h
JHI-Hv50k-2016-65070	2H	10185759	C	T	a	a	a	h	b	a	b	b	h	h	h	h	h	h	h	h	h	h	h	a	h	b	a	h	b	h	b	h	b	b	h	h	a	h	b	h	h	a	h	a	b	h	a	h	h
JHI-Hv50k-2016-65131	2H	10197287	G	T	a	a	a	h	b	a	b	b	h	a	h	h	h	h	h	h	h	h	h	a	h	b	a	h	b	h	b	h	b	b	h	h	a	h	b	h	h	a	h	a	b	h	a	h	h
JHI-Hv50k-2016-65147	2H	10204665	T	A	a	a	a	h	b	a	b	b	h	a	h	h	h	h	h	h	h	h	h	a	h	b	a	h	b	h	b	h	b	b	h	h	a	h	b	h	h	a	h	a	b	h	a	h	h
JHI-Hv50k-2016-65256	2H	10330300	G	A	a	a	a	h	b	a	b	b	h	a	h	h	h	h	h	h	h	h	h	a	h	b	a	h	b	h	b	h	b	b	h	h	a	h	b	h	h	a	h	a	b	h	a	h	h
SCRI_RS_141753	2H	10335572	G	A	a	a	a	h	b	a	b	b	h	a	h	h	h	h	h	h	h	h	h	a	h	b	a	h	b	h	b	h	b	b	h	h	a	h	b	h	h	a	h	a	b	h	a	h	h
[truncated: 10,864 more rows]
[truncated: 378 more columns]

## Sheet: 50K_Raw_Data
NOTE: Raw data not hand-cleaned					F2	F2	F2	F2	F2	F2	F2	F2	F2	F2	F2	F2	F2	F2	F2	F2	F2	F2	F2	F2	F2	F2	F2	F2	F2	F2	F2	F2	F2	F2	F2	F2	F2	F2	F2	F2	F2	F2	F2	F2	F2	F2	F2	F2	F2
[truncated: 12,478 more rows]
[truncated: 378 more columns]
